# Supplementary material for: Diisobutyl­ammonium tri­phenyl(2-thiolato­acetato-κ2O,S)stannate(IV)
Source: IUCrdata. 2024 Aug 9;9(Pt 8):x240742. doi: 10.1107/S2414314624007429 (PMC11375603; doi:10.1107/S2414314624007429)
Supplement: Supplementary file 1 [file x-09-x240742-sup1.cif]

##############################################################################
#                                                                            #
# This CIF contains the data for a data article accepted for                 #
# publication in IUCrData. It conforms to the requirements of                #
# Notes for Authors for IUCrData, and has been                               #
# peer reviewed under the auspices of IUCrData.                              #
#                                                                            #
# Full details of the Crystallographic Information File format               #
# are given in the paper "The Crystallographic Information File (CIF):       #
# a New Standard Archive File for Crystallography" by S. R. Hall, F. H.      #
# Allen and I. D. Brown [Acta Cryst. (1991), A47, 655-685].                  #
#                                                                            #
# The current version of the core CIF dictionary is obtainable from          #
# ftp://ftp.iucr.org/pub/cif_core.dic.                                       #
#                                                                            #
# Software is freely available for graphical display of the structure(s)     #
# in this CIF. For information consult the CIF software page                 #
# http://www.iucr.org/resources/cif/software.                                #
#                                                                            #
# This file may be used for bona fide research purposes within the           #
# scientific community so long as proper attribution is given to the data    # 
# article from which it was obtained.                                        #
#                                                                            #
##############################################################################
data_I
_audit_creation_method
;
Olex2 1.5
(compiled 2024.02.16 svn.r378c4104 for OlexSys, GUI svn.r6928)
;
_journal_date_recd_electronic     2024-07-22
_journal_date_accepted     2024-07-26
_journal_name_full     'IUCrData'
_journal_year     2024
_journal_volume     9
_journal_issue      1
_journal_page_first     0
_journal_page_last     0
_journal_paper_category     HM
_journal_paper_doi     10.1107/S2414314624007429
_journal_coeditor_code     TK4107
_publ_contact_author_name     'Xueqing Song'
_publ_contact_author_address
;
University of the District of Columbia
Division of Sciences and Mathematics
4200 Connecticut Avenue, NW 20008
Washington, DC
USA
;
_publ_contact_author_email
;
xsong@udc.edu
;
_publ_section_title
;
Di-<i>iso</i>-butylammonium
mercaptoacetato-\k^2^<i>O</i>,<i>S</i>-triphenylstannate(IV)
;
_publ_section_title_footnote     .
loop_
    _publ_author_name
    _publ_author_footnote
    _publ_author_address
    'Song, Xueqing' .
;
University of the District of Columbia
Division of Sciences and Mathematics
4200 Connecticut Avenue, NW 20008
Washington, DC
USA
;
    'Yeibyo, Woldegebriel' .
;
University of the District of Columbia
Division of Sciences and Mathematics
4200 Connecticut Avenue, NW 20008
Washington, DC
USA
;
    'Li, William' .
;
University of the District of Columbia
Division of Sciences and Mathematics
4200 Connecticut Avenue, NW 20008
Washington, DC
USA
;
    'Pike, Robert D.' .
;
College of William & Mary
Department of Chemistry
540 Landrum Drive
Williamsburg, VA 23185
USA
;
_publ_section_synopsis
;
The title salt features a distorted <i>cis</i>-trigonal-bipyramid coordination
geometry around the tin atom.
;
_chemical_name_systematic
;
Diisobutylammonium
triphenyl(2-thiolatoacetato-\k^2^<i>O</i>,<i>S</i>)stannate(IV)
;
_chemical_name_common     ?
_chemical_formula_moiety     'C8 H20 N +, C20 H17 O2 S Sn -'
_chemical_formula_sum     'C28 H37 N O2 S Sn'
_chemical_formula_iupac     '(C8 H20 N) [Sn (C6 H5)3 (C2 H2 O2 S)]'
_chemical_formula_weight     570.33
_chemical_melting_point     ?
_space_group_crystal_system     monoclinic
_space_group_name_H-M_alt     'P 21/n'
_space_group_name_Hall     '-P 2yn'
loop_
    _space_group_symop_operation_xyz
    'x, y, z'
    '-x+1/2, y+1/2, -z+1/2'
    '-x, -y, -z'
    'x-1/2, -y-1/2, z-1/2'
_cell_length_a     10.40320(10)
_cell_length_b     18.8988(3)
_cell_length_c     14.8277(2)
_cell_angle_alpha     90
_cell_angle_beta     101.3820(10)
_cell_angle_gamma     90
_cell_volume     2857.91(7)
_cell_formula_units_Z     4
_cell_measurement_reflns_used     9852
_cell_measurement_theta_min     3.04
_cell_measurement_theta_max     70.07
_cell_measurement_temperature     296(2)
_exptl_crystal_description     block
_exptl_crystal_colour     colourless
_exptl_crystal_size_max     0.39
_exptl_crystal_size_mid     0.25
_exptl_crystal_size_min     0.18
_exptl_crystal_density_diffrn     1.326
_exptl_crystal_density_meas     ?
_exptl_crystal_density_method     ?
_exptl_crystal_F_000     1176
_exptl_absorpt_coefficient_mu     7.963
_exptl_absorpt_correction_type     multi-scan
_exptl_absorpt_process_details
;
(SADABS; Krause <i>et al.</i>,  2015)
;
_exptl_absorpt_correction_T_min     0.4386
_exptl_absorpt_correction_T_max     0.7534
_diffrn_ambient_temperature     296.15
_diffrn_source     ?
_diffrn_radiation_type     CuK\a
_diffrn_radiation_wavelength     1.54178
_diffrn_measurement_device_type     'Bruker APEXII CCD'
_diffrn_measurement_method     'Omega and Phi scans'
_diffrn_detector_area_resol_mean     ?
_diffrn_reflns_number     35046
_diffrn_reflns_av_R_equivalents     0.0401
_diffrn_reflns_av_unetI/netI     0.0220
_diffrn_reflns_theta_min     3.836
_diffrn_reflns_theta_max     70.626
_diffrn_reflns_theta_full     67.679
_diffrn_measured_fraction_theta_max     0.968
_diffrn_measured_fraction_theta_full     0.983
_diffrn_reflns_limit_h_min     -11
_diffrn_reflns_limit_h_max     12
_diffrn_reflns_limit_k_min     -22
_diffrn_reflns_limit_k_max     22
_diffrn_reflns_limit_l_min     -16
_diffrn_reflns_limit_l_max     17
_refine_special_details     ?
_reflns_number_total     5313
_reflns_number_gt     4767
_reflns_threshold_expression     'I > 2\s(I)'
_refine_ls_structure_factor_coef     Fsqd
_refine_ls_matrix_type     full
_refine_ls_R_factor_all     0.0361
_refine_ls_R_factor_gt     0.0317
_refine_ls_wR_factor_gt     0.0792
_refine_ls_wR_factor_ref     0.0819
_refine_ls_goodness_of_fit_ref     1.091
_refine_ls_restrained_S_all     1.067
_refine_ls_number_reflns     5313
_refine_ls_number_parameters     358
_refine_ls_number_restraints     287
_refine_ls_hydrogen_treatment     constr
_refine_ls_weighting_scheme     calc
_refine_ls_weighting_details
              'w=1/[\s^2^(Fo^2^)+(0.0367P)^2^+1.6022P] where P=(Fo^2^+2Fc^2^)/3'
_atom_sites_solution_hydrogens     geom
_atom_sites_solution_primary     ?
_atom_sites_solution_secondary     ?
_refine_ls_shift/su_max     0.001
_refine_ls_shift/su_mean     0.000
_refine_diff_density_max     0.487
_refine_diff_density_min     -0.449
_refine_ls_extinction_method
;
<i>SHELXL2019/3</i> (Sheldrick, 2015)
;
_refine_ls_extinction_coef     0.00187(8)
_refine_ls_extinction_expression
                                  'Fc^*^=kFc[1+0.001xFc^2^\l^3^/sin(2\q)]^-1/4^'
loop_
    _atom_type_symbol
    _atom_type_description
    _atom_type_scat_dispersion_real
    _atom_type_scat_dispersion_imag
    _atom_type_scat_source
    'C' 'C' 0.0181 0.0091
                         'International Tables Vol C Tables 4.2.6.8 and 6.1.1.4'
    'H' 'H' 0.0000 0.0000
                         'International Tables Vol C Tables 4.2.6.8 and 6.1.1.4'
    'N' 'N' 0.0311 0.0180
                         'International Tables Vol C Tables 4.2.6.8 and 6.1.1.4'
    'O' 'O' 0.0492 0.0322
                         'International Tables Vol C Tables 4.2.6.8 and 6.1.1.4'
    'S' 'S' 0.3331 0.5567
                         'International Tables Vol C Tables 4.2.6.8 and 6.1.1.4'
    'Sn' 'Sn' 0.0259 5.4591
                         'International Tables Vol C Tables 4.2.6.8 and 6.1.1.4'
_computing_data_collection
;
<i>APEX2</i> (Bruker, 2004)
;
_computing_cell_refinement
;
<i>SAINT-Plus</i> (Bruker, 2004)
;
_computing_data_reduction
;
<i>SAINT-Plus</i> (Bruker, 2004)
;
_computing_structure_solution
;
SHELXS97 (Sheldrick, 2008)
;
_computing_structure_refinement
;
<i>SHELXL2019/3</i> (Sheldrick, 2015)
;
_computing_molecular_graphics
;
Olex2 (Dolomanov <i>et al.</i>,  2009)
;
_computing_publication_material
;
Olex2 (Dolomanov <i>et al.</i>,  2009)
;
loop_
    _atom_site_type_symbol
    _atom_site_label
    _atom_site_fract_x
    _atom_site_fract_y
    _atom_site_fract_z
    _atom_site_U_iso_or_equiv
    _atom_site_adp_type
    _atom_site_calc_flag
    _atom_site_occupancy
    _atom_site_disorder_assembly
    _atom_site_disorder_group
    Sn Sn1 0.29678(2) 0.09786(2) 0.24494(2) 0.05419(10) Uani d 1 . .
    S S1 0.45120(9) 0.10232(6) 0.39021(6) 0.0876(3) Uani d 1 . .
    O O1 0.1637(2) 0.07224(13) 0.36093(16) 0.0666(5) Uani d 1 . .
    O O2 0.1506(3) 0.05058(15) 0.50356(18) 0.0860(7) Uani d 1 . .
    C C1 0.2142(3) 0.06407(17) 0.4431(2) 0.0631(7) Uani d 1 . .
    C C2 0.3620(4) 0.0666(3) 0.4722(3) 0.1027(15) Uani d 1 . .
    H H2A 0.393128 0.018846 0.487275 0.123 Uiso calc 1 . .
    H H2B 0.383473 0.094437 0.528113 0.123 Uiso calc 1 . .
    C C3 0.4402(3) 0.13121(18) 0.1641(2) 0.0588(7) Uani d 1 . .
    C C4 0.5037(4) 0.1952(2) 0.1820(3) 0.0813(10) Uani d 1 . .
    H H4 0.485694 0.223468 0.229340 0.098 Uiso calc 1 . .
    C C5 0.5941(5) 0.2185(3) 0.1309(4) 0.1038(14) Uani d 1 . .
    H H5 0.635244 0.261967 0.144120 0.125 Uiso calc 1 . .
    C C6 0.6225(4) 0.1781(3) 0.0618(3) 0.0991(13) Uani d 1 . .
    H H6 0.683038 0.193809 0.027787 0.119 Uiso calc 1 . .
    C C7 0.5623(4) 0.1147(3) 0.0424(3) 0.0944(12) Uani d 1 . .
    H H7 0.581509 0.086972 -0.004996 0.113 Uiso calc 1 . .
    C C8 0.4714(4) 0.0910(2) 0.0936(3) 0.0771(10) Uani d 1 . .
    H H8 0.431091 0.047333 0.079869 0.093 Uiso calc 1 . .
    C C9 0.2351(3) -0.00545(16) 0.1959(2) 0.0563(7) Uani d 1 . .
    C C10 0.1733(4) -0.0159(2) 0.1058(2) 0.0755(9) Uani d 1 . .
    H H10 0.159273 0.022345 0.065598 0.091 Uiso calc 1 . .
    C C14 0.2544(5) -0.0634(2) 0.2534(3) 0.0848(10) Uani d 1 . .
    H H14 0.296426 -0.057856 0.314441 0.102 Uiso calc 1 . .
    C C11 0.1315(5) -0.0834(2) 0.0741(3) 0.0971(13) Uani d 1 . .
    H H11 0.090190 -0.090171 0.013162 0.117 Uiso calc 1 . .
    C C12 0.1517(5) -0.1389(2) 0.1332(4) 0.1092(15) Uani d 1 . .
    H H12 0.123532 -0.183854 0.112612 0.131 Uiso calc 1 . .
    C C13 0.2123(6) -0.1294(2) 0.2215(4) 0.1142(17) Uani d 1 . .
    H H13 0.225776 -0.167915 0.261307 0.137 Uiso calc 1 . .
    C C15A 0.160(2) 0.1774(13) 0.2172(12) 0.057(3) Uani d 0.60(3) A 1
    C C16A 0.1154(19) 0.1948(9) 0.1277(12) 0.071(4) Uani d 0.60(3) A 1
    H H16A 0.144453 0.168986 0.082169 0.086 Uiso calc 0.60(3) A 1
    C C17A 0.0257(18) 0.2514(9) 0.1015(11) 0.109(5) Uani d 0.60(3) A 1
    H H17A 0.000005 0.263945 0.039920 0.131 Uiso calc 0.60(3) A 1
    C C18A -0.0224(17) 0.2872(8) 0.1682(13) 0.104(4) Uani d 0.60(3) A 1
    H H18A -0.084414 0.322806 0.152316 0.125 Uiso calc 0.60(3) A 1
    C C19A 0.0231(17) 0.2694(5) 0.2595(11) 0.092(4) Uani d 0.60(3) A 1
    H H19A -0.008020 0.293885 0.305199 0.110 Uiso calc 0.60(3) A 1
    C C20A 0.1138(17) 0.2160(6) 0.2838(10) 0.074(3) Uani d 0.60(3) A 1
    H H20A 0.144433 0.205754 0.345658 0.089 Uiso calc 0.60(3) A 1
    C C15B 0.140(3) 0.1803(16) 0.197(2) 0.050(4) Uani d 0.40(3) A 2
    C C16B 0.121(3) 0.2043(15) 0.1048(16) 0.069(4) Uani d 0.40(3) A 2
    H H16B 0.176950 0.188357 0.067684 0.083 Uiso calc 0.40(3) A 2
    C C17B 0.024(2) 0.2491(11) 0.0687(17) 0.087(5) Uani d 0.40(3) A 2
    H H17B 0.011387 0.260865 0.006694 0.104 Uiso calc 0.40(3) A 2
    C C18B -0.0521(18) 0.2767(12) 0.120(2) 0.102(6) Uani d 0.40(3) A 2
    H H18B -0.119488 0.307409 0.095081 0.123 Uiso calc 0.40(3) A 2
    C C19B -0.032(3) 0.2601(14) 0.210(2) 0.117(9) Uani d 0.40(3) A 2
    H H19B -0.083472 0.281884 0.247046 0.141 Uiso calc 0.40(3) A 2
    C C20B 0.064(2) 0.2111(12) 0.2513(18) 0.083(6) Uani d 0.40(3) A 2
    H H20B 0.075348 0.199972 0.313465 0.100 Uiso calc 0.40(3) A 2
    N N1 0.8901(3) 0.04696(15) 0.36359(18) 0.0650(6) Uani d 1 . .
    H H1A 0.853689 0.019449 0.400328 0.078 Uiso calc 1 . .
    H H1B 0.972417 0.054949 0.392118 0.078 Uiso calc 1 . .
    C C21 0.8199(3) 0.11575(19) 0.3547(2) 0.0697(8) Uani d 1 . .
    H H21A 0.726345 0.106843 0.345475 0.084 Uiso calc 1 . .
    H H21B 0.836613 0.140108 0.300649 0.084 Uiso calc 1 . .
    C C22 0.8592(4) 0.16325(19) 0.4370(3) 0.0730(9) Uani d 1 . .
    H H22 0.953152 0.173206 0.444635 0.088 Uiso calc 1 . .
    C C23 0.8347(5) 0.1307(2) 0.5254(3) 0.0935(12) Uani d 1 . .
    H H23A 0.743133 0.119985 0.518959 0.140 Uiso calc 1 . .
    H H23B 0.860454 0.163490 0.575101 0.140 Uiso calc 1 . .
    H H23C 0.884953 0.087993 0.538063 0.140 Uiso calc 1 . .
    C C24 0.7845(5) 0.2333(2) 0.4176(4) 0.1104(15) Uani d 1 . .
    H H24A 0.794891 0.251289 0.358927 0.166 Uiso calc 1 . .
    H H24B 0.818729 0.266898 0.464762 0.166 Uiso calc 1 . .
    H H24C 0.693144 0.225458 0.416926 0.166 Uiso calc 1 . .
    C C25 0.8944(4) 0.0058(2) 0.2778(3) 0.0893(11) Uani d 1 . .
    H H25A 0.941560 0.033477 0.239737 0.107 Uiso calc 1 . .
    H H25B 0.943907 -0.037271 0.294836 0.107 Uiso calc 1 . .
    C C26 0.7681(5) -0.0129(3) 0.2235(3) 0.1031(14) Uani d 1 . .
    H H26 0.723996 0.031675 0.202671 0.124 Uiso calc 1 . .
    C C27 0.7886(6) -0.0520(4) 0.1363(4) 0.150(2) Uani d 1 . .
    H H27A 0.838026 -0.022483 0.102841 0.225 Uiso calc 1 . .
    H H27B 0.704961 -0.062563 0.098270 0.225 Uiso calc 1 . .
    H H27C 0.835626 -0.095166 0.153432 0.225 Uiso calc 1 . .
    C C28 0.6779(6) -0.0524(4) 0.2708(4) 0.148(3) Uani d 1 . .
    H H28A 0.714823 -0.097878 0.289587 0.222 Uiso calc 1 . .
    H H28B 0.595003 -0.058588 0.229658 0.222 Uiso calc 1 . .
    H H28C 0.665230 -0.026345 0.323974 0.222 Uiso calc 1 . .
loop_
    _atom_site_aniso_label
    _atom_site_aniso_U_11
    _atom_site_aniso_U_22
    _atom_site_aniso_U_33
    _atom_site_aniso_U_12
    _atom_site_aniso_U_13
    _atom_site_aniso_U_23
    Sn1 0.05088(14) 0.06135(14) 0.05259(14) -0.00563(8) 0.01566(8) -0.00136(8)
    S1 0.0602(5) 0.1427(9) 0.0589(5) -0.0359(5) 0.0091(4) 0.0025(5)
    O1 0.0582(12) 0.0821(14) 0.0624(13) -0.0099(11) 0.0194(10) 0.0025(11)
    O2 0.0839(17) 0.106(2) 0.0791(16) 0.0043(14) 0.0415(13) 0.0217(14)
    C1 0.0700(19) 0.0609(18) 0.0635(19) -0.0077(15) 0.0258(15) -0.0004(14)
    C2 0.078(2) 0.172(4) 0.057(2) -0.034(3) 0.0115(18) 0.014(2)
    C3 0.0458(15) 0.0736(19) 0.0594(17) 0.0009(13) 0.0162(13) 0.0063(14)
    C4 0.081(2) 0.083(2) 0.087(3) -0.0152(19) 0.036(2) -0.0066(19)
    C5 0.094(3) 0.100(3) 0.129(4) -0.030(2) 0.051(3) 0.000(3)
    C6 0.082(3) 0.126(4) 0.103(3) -0.006(2) 0.052(2) 0.018(3)
    C7 0.086(3) 0.126(3) 0.083(3) 0.002(2) 0.045(2) -0.005(2)
    C8 0.074(2) 0.090(3) 0.073(2) -0.0051(18) 0.0302(18) -0.0067(17)
    C9 0.0525(16) 0.0599(16) 0.0597(16) 0.0008(13) 0.0190(13) -0.0039(13)
    C10 0.080(2) 0.077(2) 0.068(2) -0.0079(18) 0.0109(17) -0.0059(17)
    C14 0.120(3) 0.064(2) 0.073(2) 0.012(2) 0.026(2) 0.0054(16)
    C11 0.100(3) 0.098(3) 0.093(3) -0.019(2) 0.017(2) -0.034(2)
    C12 0.142(4) 0.067(2) 0.132(4) -0.019(3) 0.060(3) -0.029(2)
    C13 0.188(5) 0.055(2) 0.113(3) 0.004(3) 0.063(3) 0.000(2)
    C15A 0.052(6) 0.059(6) 0.061(7) -0.001(4) 0.018(6) 0.004(5)
    C16A 0.083(5) 0.061(7) 0.071(8) 0.015(5) 0.020(6) 0.009(5)
    C17A 0.132(9) 0.105(7) 0.087(8) 0.053(7) 0.011(7) 0.013(6)
    C18A 0.117(9) 0.087(7) 0.117(9) 0.052(7) 0.047(7) 0.033(6)
    C19A 0.120(9) 0.069(5) 0.103(7) 0.031(5) 0.064(7) 0.019(5)
    C20A 0.096(9) 0.053(4) 0.082(6) 0.013(5) 0.040(5) 0.009(4)
    C15B 0.052(9) 0.041(5) 0.060(10) -0.001(5) 0.014(8) 0.019(7)
    C16B 0.076(7) 0.072(7) 0.057(8) -0.010(5) 0.008(6) 0.028(6)
    C17B 0.081(7) 0.086(8) 0.085(11) -0.011(6) -0.002(6) 0.031(7)
    C18B 0.073(8) 0.100(11) 0.137(14) 0.005(7) 0.027(8) 0.058(11)
    C19B 0.106(13) 0.121(14) 0.144(16) 0.059(11) 0.072(12) 0.068(13)
    C20B 0.075(10) 0.091(10) 0.096(11) 0.022(8) 0.048(8) 0.043(9)
    N1 0.0616(15) 0.0770(17) 0.0565(15) -0.0099(13) 0.0118(12) -0.0065(12)
    C21 0.0609(19) 0.082(2) 0.0644(19) -0.0054(16) 0.0091(15) 0.0126(16)
    C22 0.067(2) 0.071(2) 0.084(2) -0.0069(16) 0.0229(17) -0.0045(17)
    C23 0.112(3) 0.098(3) 0.075(2) -0.003(2) 0.029(2) -0.009(2)
    C24 0.124(4) 0.082(3) 0.136(4) 0.011(3) 0.051(3) 0.008(3)
    C25 0.084(3) 0.112(3) 0.075(2) -0.015(2) 0.0233(19) -0.012(2)
    C26 0.096(3) 0.144(4) 0.072(2) -0.034(3) 0.021(2) -0.009(2)
    C27 0.162(5) 0.208(7) 0.081(3) -0.039(5) 0.025(3) -0.055(4)
    C28 0.135(5) 0.196(7) 0.113(4) -0.088(5) 0.025(3) -0.015(4)
_geom_special_details
;
 All esds (except the esd in the dihedral angle between two l.s. planes)
 are estimated using the full covariance matrix.  The cell esds are taken
 into account individually in the estimation of esds in distances, angles
 and torsion angles; correlations between esds in cell parameters are only
 used when they are defined by crystal symmetry.  An approximate (isotropic)
 treatment of cell esds is used for estimating esds involving l.s. planes.
;
loop_
    _geom_bond_atom_site_label_1
    _geom_bond_atom_site_label_2
    _geom_bond_site_symmetry_2
    _geom_bond_distance
    _geom_bond_publ_flag
    Sn1 S1 . 2.4212(9) ?
    Sn1 O1 . 2.459(2) ?
    Sn1 C3 . 2.183(3) ?
    Sn1 C9 . 2.137(3) ?
    Sn1 C15A . 2.055(19) ?
    Sn1 C15B . 2.27(2) ?
    S1 C2 . 1.800(4) ?
    O1 C1 . 1.238(4) ?
    O2 C1 . 1.241(4) ?
    C1 C2 . 1.513(5) ?
    C2 H2A . 0.9700 ?
    C2 H2B . 0.9700 ?
    C3 C4 . 1.379(5) ?
    C3 C8 . 1.382(5) ?
    C4 H4 . 0.9300 ?
    C4 C5 . 1.390(5) ?
    C5 H5 . 0.9300 ?
    C5 C6 . 1.356(6) ?
    C6 H6 . 0.9300 ?
    C6 C7 . 1.355(6) ?
    C7 H7 . 0.9300 ?
    C7 C8 . 1.397(5) ?
    C8 H8 . 0.9300 ?
    C9 C10 . 1.378(5) ?
    C9 C14 . 1.379(5) ?
    C10 H10 . 0.9300 ?
    C10 C11 . 1.399(5) ?
    C14 H14 . 0.9300 ?
    C14 C13 . 1.374(6) ?
    C11 H11 . 0.9300 ?
    C11 C12 . 1.355(7) ?
    C12 H12 . 0.9300 ?
    C12 C13 . 1.350(7) ?
    C13 H13 . 0.9300 ?
    C15A C16A . 1.356(14) ?
    C15A C20A . 1.388(15) ?
    C16A H16A . 0.9300 ?
    C16A C17A . 1.422(19) ?
    C17A H17A . 0.9300 ?
    C17A C18A . 1.372(15) ?
    C18A H18A . 0.9300 ?
    C18A C19A . 1.385(13) ?
    C19A H19A . 0.9300 ?
    C19A C20A . 1.381(12) ?
    C20A H20A . 0.9300 ?
    C15B C16B . 1.411(19) ?
    C15B C20B . 1.371(18) ?
    C16B H16B . 0.9300 ?
    C16B C17B . 1.34(3) ?
    C17B H17B . 0.9300 ?
    C17B C18B . 1.32(3) ?
    C18B H18B . 0.9300 ?
    C18B C19B . 1.35(2) ?
    C19B H19B . 0.9300 ?
    C19B C20B . 1.409(19) ?
    C20B H20B . 0.9300 ?
    N1 H1A . 0.8900 ?
    N1 H1B . 0.8900 ?
    N1 C21 . 1.484(4) ?
    N1 C25 . 1.499(4) ?
    C21 H21A . 0.9700 ?
    C21 H21B . 0.9700 ?
    C21 C22 . 1.505(5) ?
    C22 H22 . 0.9800 ?
    C22 C23 . 1.513(5) ?
    C22 C24 . 1.533(6) ?
    C23 H23A . 0.9600 ?
    C23 H23B . 0.9600 ?
    C23 H23C . 0.9600 ?
    C24 H24A . 0.9600 ?
    C24 H24B . 0.9600 ?
    C24 H24C . 0.9600 ?
    C25 H25A . 0.9700 ?
    C25 H25B . 0.9700 ?
    C25 C26 . 1.444(6) ?
    C26 H26 . 0.9800 ?
    C26 C27 . 1.539(6) ?
    C26 C28 . 1.480(6) ?
    C27 H27A . 0.9600 ?
    C27 H27B . 0.9600 ?
    C27 H27C . 0.9600 ?
    C28 H28A . 0.9600 ?
    C28 H28B . 0.9600 ?
    C28 H28C . 0.9600 ?
loop_
    _geom_angle_atom_site_label_1
    _geom_angle_atom_site_label_2
    _geom_angle_atom_site_label_3
    _geom_angle_site_symmetry_1
    _geom_angle_site_symmetry_3
    _geom_angle
    _geom_angle_publ_flag
    S1 Sn1 O1 . . 75.58(6) ?
    C3 Sn1 S1 . . 94.18(8) ?
    C3 Sn1 O1 . . 168.74(10) ?
    C3 Sn1 C15B . . 98.9(7) ?
    C9 Sn1 S1 . . 115.87(9) ?
    C9 Sn1 O1 . . 83.40(9) ?
    C9 Sn1 C3 . . 105.62(12) ?
    C9 Sn1 C15B . . 111.8(10) ?
    C15A Sn1 S1 . . 117.7(6) ?
    C15A Sn1 O1 . . 79.7(5) ?
    C15A Sn1 C3 . . 101.6(6) ?
    C15A Sn1 C9 . . 116.7(8) ?
    C15B Sn1 S1 . . 124.5(9) ?
    C15B Sn1 O1 . . 83.6(7) ?
    C2 S1 Sn1 . . 104.34(13) ?
    C1 O1 Sn1 . . 121.7(2) ?
    O1 C1 O2 . . 123.6(3) ?
    O1 C1 C2 . . 119.1(3) ?
    O2 C1 C2 . . 117.2(3) ?
    S1 C2 H2A . . 108.1 ?
    S1 C2 H2B . . 108.1 ?
    C1 C2 S1 . . 116.7(3) ?
    C1 C2 H2A . . 108.1 ?
    C1 C2 H2B . . 108.1 ?
    H2A C2 H2B . . 107.3 ?
    C4 C3 Sn1 . . 120.1(2) ?
    C4 C3 C8 . . 116.9(3) ?
    C8 C3 Sn1 . . 123.0(3) ?
    C3 C4 H4 . . 119.3 ?
    C3 C4 C5 . . 121.5(4) ?
    C5 C4 H4 . . 119.3 ?
    C4 C5 H5 . . 119.8 ?
    C6 C5 C4 . . 120.4(4) ?
    C6 C5 H5 . . 119.8 ?
    C5 C6 H6 . . 120.1 ?
    C7 C6 C5 . . 119.8(4) ?
    C7 C6 H6 . . 120.1 ?
    C6 C7 H7 . . 119.9 ?
    C6 C7 C8 . . 120.1(4) ?
    C8 C7 H7 . . 119.9 ?
    C3 C8 C7 . . 121.3(4) ?
    C3 C8 H8 . . 119.4 ?
    C7 C8 H8 . . 119.4 ?
    C10 C9 Sn1 . . 120.8(2) ?
    C10 C9 C14 . . 118.0(3) ?
    C14 C9 Sn1 . . 121.2(3) ?
    C9 C10 H10 . . 119.6 ?
    C9 C10 C11 . . 120.7(4) ?
    C11 C10 H10 . . 119.6 ?
    C9 C14 H14 . . 119.6 ?
    C13 C14 C9 . . 120.7(4) ?
    C13 C14 H14 . . 119.6 ?
    C10 C11 H11 . . 120.3 ?
    C12 C11 C10 . . 119.4(4) ?
    C12 C11 H11 . . 120.3 ?
    C11 C12 H12 . . 119.8 ?
    C13 C12 C11 . . 120.5(4) ?
    C13 C12 H12 . . 119.8 ?
    C14 C13 H13 . . 119.6 ?
    C12 C13 C14 . . 120.7(4) ?
    C12 C13 H13 . . 119.6 ?
    C16A C15A Sn1 . . 117.6(11) ?
    C16A C15A C20A . . 118.0(12) ?
    C20A C15A Sn1 . . 124.4(10) ?
    C15A C16A H16A . . 119.0 ?
    C15A C16A C17A . . 121.9(12) ?
    C17A C16A H16A . . 119.0 ?
    C16A C17A H17A . . 120.4 ?
    C18A C17A C16A . . 119.2(11) ?
    C18A C17A H17A . . 120.4 ?
    C17A C18A H18A . . 120.6 ?
    C17A C18A C19A . . 118.8(10) ?
    C19A C18A H18A . . 120.6 ?
    C18A C19A H19A . . 119.4 ?
    C20A C19A C18A . . 121.1(8) ?
    C20A C19A H19A . . 119.4 ?
    C15A C20A H20A . . 119.6 ?
    C19A C20A C15A . . 120.9(10) ?
    C19A C20A H20A . . 119.6 ?
    C16B C15B Sn1 . . 119.0(17) ?
    C20B C15B Sn1 . . 124.6(15) ?
    C20B C15B C16B . . 116.4(18) ?
    C15B C16B H16B . . 118.6 ?
    C17B C16B C15B . . 123(2) ?
    C17B C16B H16B . . 118.6 ?
    C16B C17B H17B . . 119.7 ?
    C18B C17B C16B . . 120.5(18) ?
    C18B C17B H17B . . 119.7 ?
    C17B C18B H18B . . 120.3 ?
    C17B C18B C19B . . 119.4(16) ?
    C19B C18B H18B . . 120.3 ?
    C18B C19B H19B . . 118.7 ?
    C18B C19B C20B . . 122.5(16) ?
    C20B C19B H19B . . 118.7 ?
    C15B C20B C19B . . 117.9(16) ?
    C15B C20B H20B . . 121.0 ?
    C19B C20B H20B . . 121.0 ?
    H1A N1 H1B . . 107.1 ?
    C21 N1 H1A . . 107.7 ?
    C21 N1 H1B . . 107.7 ?
    C21 N1 C25 . . 118.4(3) ?
    C25 N1 H1A . . 107.7 ?
    C25 N1 H1B . . 107.7 ?
    N1 C21 H21A . . 108.8 ?
    N1 C21 H21B . . 108.8 ?
    N1 C21 C22 . . 113.6(3) ?
    H21A C21 H21B . . 107.7 ?
    C22 C21 H21A . . 108.8 ?
    C22 C21 H21B . . 108.8 ?
    C21 C22 H22 . . 108.2 ?
    C21 C22 C23 . . 113.2(3) ?
    C21 C22 C24 . . 108.4(3) ?
    C23 C22 H22 . . 108.2 ?
    C23 C22 C24 . . 110.4(3) ?
    C24 C22 H22 . . 108.2 ?
    C22 C23 H23A . . 109.5 ?
    C22 C23 H23B . . 109.5 ?
    C22 C23 H23C . . 109.5 ?
    H23A C23 H23B . . 109.5 ?
    H23A C23 H23C . . 109.5 ?
    H23B C23 H23C . . 109.5 ?
    C22 C24 H24A . . 109.5 ?
    C22 C24 H24B . . 109.5 ?
    C22 C24 H24C . . 109.5 ?
    H24A C24 H24B . . 109.5 ?
    H24A C24 H24C . . 109.5 ?
    H24B C24 H24C . . 109.5 ?
    N1 C25 H25A . . 108.5 ?
    N1 C25 H25B . . 108.5 ?
    H25A C25 H25B . . 107.5 ?
    C26 C25 N1 . . 115.1(3) ?
    C26 C25 H25A . . 108.5 ?
    C26 C25 H25B . . 108.5 ?
    C25 C26 H26 . . 106.4 ?
    C25 C26 C27 . . 108.9(4) ?
    C25 C26 C28 . . 116.9(4) ?
    C27 C26 H26 . . 106.4 ?
    C28 C26 H26 . . 106.4 ?
    C28 C26 C27 . . 111.3(5) ?
    C26 C27 H27A . . 109.5 ?
    C26 C27 H27B . . 109.5 ?
    C26 C27 H27C . . 109.5 ?
    H27A C27 H27B . . 109.5 ?
    H27A C27 H27C . . 109.5 ?
    H27B C27 H27C . . 109.5 ?
    C26 C28 H28A . . 109.5 ?
    C26 C28 H28B . . 109.5 ?
    C26 C28 H28C . . 109.5 ?
    H28A C28 H28B . . 109.5 ?
    H28A C28 H28C . . 109.5 ?
    H28B C28 H28C . . 109.5 ?
loop_
    _geom_torsion_atom_site_label_1
    _geom_torsion_atom_site_label_2
    _geom_torsion_atom_site_label_3
    _geom_torsion_atom_site_label_4
    _geom_torsion_site_symmetry_1
    _geom_torsion_site_symmetry_2
    _geom_torsion_site_symmetry_3
    _geom_torsion_site_symmetry_4
    _geom_torsion
    _geom_torsion_publ_flag
    Sn1 S1 C2 C1 . . . . -17.7(4) ?
    Sn1 O1 C1 O2 . . . . -179.5(3) ?
    Sn1 O1 C1 C2 . . . . -2.8(5) ?
    Sn1 C3 C4 C5 . . . . -179.0(3) ?
    Sn1 C3 C8 C7 . . . . 179.0(3) ?
    Sn1 C9 C10 C11 . . . . -179.2(3) ?
    Sn1 C9 C14 C13 . . . . 178.9(3) ?
    Sn1 C15A C16A C17A . . . . -176.8(17) ?
    Sn1 C15A C20A C19A . . . . 179.0(13) ?
    Sn1 C15B C16B C17B . . . . 175(2) ?
    Sn1 C15B C20B C19B . . . . -178.2(19) ?
    O1 C1 C2 S1 . . . . 14.6(6) ?
    O2 C1 C2 S1 . . . . -168.6(3) ?
    C3 C4 C5 C6 . . . . -0.3(7) ?
    C4 C3 C8 C7 . . . . -0.6(6) ?
    C4 C5 C6 C7 . . . . 0.1(8) ?
    C5 C6 C7 C8 . . . . -0.1(7) ?
    C6 C7 C8 C3 . . . . 0.3(7) ?
    C8 C3 C4 C5 . . . . 0.5(6) ?
    C9 C10 C11 C12 . . . . 0.3(7) ?
    C9 C14 C13 C12 . . . . 0.3(7) ?
    C10 C9 C14 C13 . . . . -0.5(6) ?
    C10 C11 C12 C13 . . . . -0.4(8) ?
    C14 C9 C10 C11 . . . . 0.2(6) ?
    C11 C12 C13 C14 . . . . 0.2(8) ?
    C15A C16A C17A C18A . . . . -3(3) ?
    C16A C15A C20A C19A . . . . 1(3) ?
    C16A C17A C18A C19A . . . . 3(3) ?
    C17A C18A C19A C20A . . . . -1(2) ?
    C18A C19A C20A C15A . . . . -2(2) ?
    C20A C15A C16A C17A . . . . 1(3) ?
    C15B C16B C17B C18B . . . . 5(4) ?
    C16B C15B C20B C19B . . . . 4(4) ?
    C16B C17B C18B C19B . . . . 1(3) ?
    C17B C18B C19B C20B . . . . -3(3) ?
    C18B C19B C20B C15B . . . . 1(3) ?
    C20B C15B C16B C17B . . . . -7(4) ?
    N1 C21 C22 C23 . . . . -59.6(4) ?
    N1 C21 C22 C24 . . . . 177.6(3) ?
    N1 C25 C26 C27 . . . . 177.7(4) ?
    N1 C25 C26 C28 . . . . -55.2(7) ?
    C21 N1 C25 C26 . . . . -58.7(5) ?
    C25 N1 C21 C22 . . . . -160.1(3) ?
loop_
    _geom_hbond_atom_site_label_D
    _geom_hbond_atom_site_label_H
    _geom_hbond_atom_site_label_A
    _geom_hbond_site_symmetry_A
    _geom_hbond_distance_DH
    _geom_hbond_distance_HA
    _geom_hbond_distance_DA
    _geom_hbond_angle_DHA
    _geom_hbond_publ_flag
    N1 H1A O2 3_656 0.89 1.95 2.791(4) 157 yes
    N1 H1B O1 1_655 0.89 2.16 2.894(3) 140 yes
    N1 H1B O2 1_655 0.89 2.23 3.072(4) 158 yes
_shelx_space_group_comment
;
The symmetry employed for this shelxl refinement is uniquely defined
by the following loop, which should always be used as a source of
symmetry information in preference to the above space-group names.
They are only intended as comments.
;
_shelx_estimated_absorpt_T_min     0.147
_shelx_estimated_absorpt_T_max     0.328
_shelx_hkl_file
;
   1   0   0   15.50    0.90
   1   0   0   14.80    1.00
   2   0   0 4394.86  171.58
   2   0   0 4507.35  171.38
  -3   0   0    1.90    0.90
   3   0   0    0.40    0.70
   3   0   0    1.50    0.70
   3   0   0   -0.10    0.60
   3   0   0    0.30    0.70
   4   0   0   22.60    2.00
   4   0   0   16.90    2.20
  -4   0   0   21.70    2.30
   4   0   0   20.00    2.00
   4   0   0   18.80    2.20
   5   0   0    1.50    1.20
   5   0   0    3.20    1.40
   5   0   0    2.10    1.20
  -5   0   0    3.10    1.40
   5   0   0    1.90    1.30
   6   0   0  233.88   11.60
   6   0   0  251.87   11.50
   6   0   0  255.17   11.70
   7   0   0    8.80    2.60
   7   0   0    9.40    2.40
   8   0   0  363.46   17.10
   9   0   0   -0.40    2.60
   0  -1   0    8.20    0.40
   0   1   0    7.30    0.50
   1  -1   0   99.79    4.50
   1  -1   0  109.99    4.70
  -1  -1   0  106.69    4.40
   1  -1   0  108.69    4.40
   1   1   0  109.59    4.60
   1   1   0  100.19    4.50
  -2  -1   0  876.41   34.20
   2  -1   0  854.51   34.20
   2  -1   0  858.41   34.50
   2  -1   0  867.81   34.30
   2   1   0  864.21   34.30
   2   1   0  922.91   34.50
   3  -1   0 1283.77   48.40
   3  -1   0 1240.98   48.20
  -3  -1   0 1286.57   48.30
   3  -1   0 1156.08   47.80
   3  -1   0 1249.88   48.60
   3  -1   0 1169.38   48.00
   3  -1   0 1154.68   48.10
   3   1   0 1243.38   48.20
   3   1   0 1224.78   48.20
   3   1   0 1296.07   48.60
   3   1   0 1221.38   48.20
  -4  -1   0  925.11   35.30
   4  -1   0  881.01   35.40
   4  -1   0  831.12   34.90
   4  -1   0  848.72   34.60
   4  -1   0  882.01   34.90
   4  -1   0  876.01   35.10
   4   1   0  882.41   35.00
  -4   1   0  925.91   35.70
   4   1   0  853.21   35.10
   4   1   0  897.61   35.60
   4   1   0  854.31   35.10
   5  -1   0 1124.19   45.20
   5  -1   0 1097.59   45.00
   5  -1   0 1137.49   45.80
   5  -1   0 1068.89   45.20
   5   1   0 1141.99   45.30
   5   1   0 1161.28   45.30
  -5   1   0 1177.98   46.10
   5   1   0 1134.79   45.50
   5   1   0 1172.98   46.10
   6  -1   0 1187.98   47.00
   6  -1   0 1095.49   46.90
   6  -1   0 1153.38   46.80
   6   1   0 1159.48   47.20
   6   1   0 1243.38   47.10
  -7  -1   0 1001.60   38.00
   7  -1   0  881.81   36.90
   7   1   0  881.01   37.30
   7   1   0  835.02   37.70
   7   1   0  844.52   37.20
   7   1   0  950.40   37.30
   8  -1   0   53.69    5.30
  -8  -1   0   47.70    6.50
   8   1   0   49.50    7.10
   8   1   0   51.39    5.10
   9   1   0    7.70    3.00
   9   1   0   11.40    2.50
  10   1   0    0.40    2.10
  10   1   0   -1.00    3.20
   0  -2   0 2294.47   89.29
   0  -2   0 2134.09   89.59
   0   2   0 2540.25   89.69
   1  -2   0 2763.62  113.49
   1  -2   0 3118.89  112.89
  -1  -2   0 2708.63  113.19
   1   2   0 2817.82  113.39
  -1   2   0 2945.11  113.29
   1   2   0 3263.27  113.29
   2  -2   0 4677.33  175.08
  -2  -2   0 4246.08  174.88
   2  -2   0 4537.65  174.88
   2   2   0 4515.35  175.18
   2   2   0 4732.03  175.28
  -3  -2   0  482.15   19.00
   3  -2   0  453.85   18.70
   3  -2   0  459.75   19.10
   3  -2   0  483.35   19.60
   3  -2   0  425.66   18.70
   3  -2   0  482.55   19.10
   3  -2   0  459.25   18.80
   3   2   0  474.15   19.00
   3   2   0  451.45   19.10
   3   2   0  497.25   19.40
   4  -2   0    5.50    1.60
   4  -2   0    6.70    1.30
   4  -2   0    4.20    1.10
   4  -2   0    5.60    1.40
   4  -2   0    4.80    1.30
   4  -2   0    6.80    1.20
  -4  -2   0    7.00    1.40
   4   2   0    5.20    1.40
   4   2   0    7.10    1.40
   4   2   0    6.60    1.40
   5  -2   0  314.57   13.60
   5  -2   0  309.77   14.00
   5  -2   0  294.47   14.50
   5  -2   0  293.07   13.40
   5  -2   0  293.37   13.30
  -5   2   0  320.07   14.60
   5   2   0  323.67   13.90
   5   2   0  319.47   13.70
   5   2   0  329.27   14.50
   6  -2   0    4.10    1.60
   6  -2   0    6.50    1.90
  -6  -2   0    5.70    2.00
   6   2   0    5.50    2.10
   6   2   0    5.20    1.70
  -7  -2   0  704.73   27.90
   7  -2   0  562.34   27.20
   7   2   0  703.03   27.30
   7   2   0  613.04   27.20
   7   2   0  624.64   27.10
   7   2   0  589.44   27.60
  -8  -2   0   52.59    5.90
   8   2   0   68.79    6.20
   8   2   0   54.59    5.70
   8   2   0   41.90    5.10
   8   2   0   53.39    6.10
   9   2   0  195.18    8.70
   9   2   0  203.78   12.50
   9   2   0  209.38   10.40
   9   2   0  205.48   11.60
  10   2   0   15.50    3.10
  10   2   0   15.20    4.00
  11   2   0  107.19    6.90
   0  -3   0   21.30    1.60
   0  -3   0   21.70    1.30
   0   3   0   25.80    1.70
   1  -3   0 1224.78   47.70
   1  -3   0 1201.68   48.60
  -1  -3   0 1175.58   48.30
   1   3   0 1220.88   48.60
  -1   3   0 1289.67   48.40
   1   3   0 1316.47   48.20
  -2  -3   0 5044.40  213.98
  -2  -3   0 5723.33  214.08
   2  -3   0 4978.20  214.58
   2  -3   0 5418.26  213.68
   2  -3   0 6183.58  213.88
   2   3   0 5212.38  214.38
   2   3   0 6120.79  214.08
   2   3   0 5912.61  214.28
  -2   3   0 5408.36  214.18
   3  -3   0  130.19    6.10
  -3  -3   0  138.69    6.30
  -3  -3   0  135.89    6.30
   3  -3   0  132.99    6.90
   3  -3   0  113.49    5.80
   3  -3   0  130.09    6.00
   3  -3   0  129.49    6.10
   3   3   0  146.39    6.70
   3   3   0  134.29    6.20
   3   3   0  126.99    6.40
  -3   3   0  135.79    6.40
   4  -3   0  477.05   21.20
  -4  -3   0  569.54   21.90
   4  -3   0  509.35   21.60
   4  -3   0  538.75   21.40
   4  -3   0  528.85   22.60
   4  -3   0  505.85   21.40
  -4  -3   0  534.85   21.70
   4   3   0  533.75   21.70
   4   3   0  558.04   22.30
   4   3   0  496.65   21.80
   5  -3   0  147.09    8.10
   5  -3   0  153.58    7.70
   5  -3   0  154.88    8.20
  -5  -3   0  175.48    8.40
   5  -3   0  150.48    7.70
   5   3   0  165.58    8.80
   5   3   0  173.28    8.30
  -5   3   0  168.58    8.40
   5   3   0  160.48    7.90
   6  -3   0 1187.28   52.69
  -6  -3   0 1388.76   53.19
   6   3   0 1312.57   52.99
   6   3   0 1360.86   52.69
  -7  -3   0  293.27   13.80
   7   3   0  246.08   13.10
   7   3   0  290.97   13.30
   7   3   0  247.78   13.70
   7   3   0  260.57   13.30
  -8  -3   0  167.58   10.30
   8   3   0  159.88    9.40
   8   3   0  150.98   10.10
   8   3   0  155.68    9.60
   8   3   0  145.29    9.30
   9   3   0   23.40    2.40
   9   3   0   22.40    3.40
   9   3   0   29.30    4.40
   9   3   0   13.80    3.80
   9   3   0   26.30    3.80
   9   3   0   22.50    4.50
  10   3   0   20.00    3.30
  10   3   0   15.70    4.60
  11   3   0    3.50    2.40
  12   3   0   20.80    3.00
   0  -4   0 2449.25  103.29
   0  -4   0 2673.13  103.89
   0   4   0 2920.31  103.99
   1  -4   0 3999.50  172.58
   1  -4   0 4986.40  172.08
  -1  -4   0 4390.76  172.38
  -1  -4   0 4093.59  172.28
   1   4   0 4618.24  172.78
  -1   4   0 4709.93  172.58
   2  -4   0 1276.77   49.40
  -2  -4   0 1271.97   49.80
   2  -4   0 1219.98   49.10
   2  -4   0 1326.17   50.49
   2  -4   0 1141.99   49.50
  -2  -4   0 1240.18   49.70
   2   4   0 1300.57   49.50
   2   4   0 1364.36   49.90
  -2   4   0 1302.57   49.90
   2   4   0 1215.38   50.19
   3  -4   0  599.84   26.30
  -3  -4   0  711.93   27.20
   3  -4   0  692.23   26.70
   3  -4   0  645.94   26.50
  -3  -4   0  692.23   27.00
   3  -4   0  692.33   28.00
   3  -4   0  596.94   26.60
   3   4   0  672.73   26.80
   3   4   0  702.43   27.30
  -3   4   0  690.93   27.20
   3   4   0  640.14   27.30
   4  -4   0   62.19    4.60
  -4  -4   0   55.29    3.90
  -4  -4   0   56.09    3.90
   4  -4   0   53.19    3.40
   4  -4   0   52.39    3.40
   4  -4   0   48.80    4.40
   4   4   0   55.19    3.60
   4   4   0   57.39    4.00
  -4   4   0   54.89    3.80
   4   4   0   49.80    3.80
   5  -4   0    4.30    1.80
  -5  -4   0    5.60    1.80
   5  -4   0    2.60    1.30
   5  -4   0    4.10    1.40
   5  -4   0    1.40    1.60
  -5   4   0    5.90    1.80
   5   4   0    4.00    1.60
   5   4   0    4.50    1.80
   5   4   0    4.80    1.50
  -6  -4   0   93.29    7.00
  -6  -4   0   90.29    6.10
   6   4   0   89.19    5.70
   6   4   0   87.39    5.90
  -6   4   0   87.19   10.10
  -7  -4   0  454.45   20.30
   7   4   0  453.75   19.70
   7   4   0  403.76   20.00
   7   4   0  403.16   19.60
   7   4   0  437.36   19.80
  -8  -4   0  517.65   23.80
   8   4   0  489.85   23.20
   8   4   0  523.25   23.10
   8   4   0  515.85   23.80
   8   4   0  480.75   23.00
   9   4   0   76.99    4.40
   9   4   0   71.49    6.90
   9   4   0   57.59    6.30
   9   4   0   59.59    5.60
   9   4   0   71.89    5.70
   9   4   0   68.59    7.20
  10   4   0   50.09    4.90
  10   4   0   48.80    4.80
  10   4   0   52.49    6.70
  10   4   0   45.10    2.90
  11   4   0   83.09    6.10
  12   4   0   61.59    4.80
   0  -5   0    6.20    1.50
   0  -5   0    5.10    1.20
   0  -5   0    8.60    1.10
   0   5   0    4.40    1.30
   1  -5   0 1498.45   57.69
  -1  -5   0 1502.45   57.89
   1  -5   0 1485.85   58.59
  -1  -5   0 1450.85   58.19
  -1  -5   0 1362.46   58.19
   1   5   0 1452.65   57.69
   1   5   0 1537.05   58.69
  -1   5   0 1572.24   58.39
  -2  -5   0  172.58    7.80
  -2  -5   0  167.68    7.90
   2  -5   0  173.78    7.50
   2  -5   0  143.29    7.50
   2  -5   0  176.48    8.60
   2   5   0  168.28    7.70
  -2   5   0  178.38    8.10
   2   5   0  167.18    8.40
   2   5   0  162.98    7.50
   3  -5   0 1398.06   55.79
  -3  -5   0 1396.96   54.69
   3  -5   0 1490.15   54.49
   3  -5   0 1271.77   54.29
  -3  -5   0 1434.86   54.89
  -3   5   0 1443.56   54.99
   3   5   0 1324.77   55.29
   3   5   0 1362.66   54.39
  -3   5   0 1275.97   54.29
   3   5   0 1441.16   54.99
   4  -5   0   63.99    4.70
   4  -5   0   78.69    5.60
   4  -5   0   75.79    4.40
  -4  -5   0   83.39    5.10
   4  -5   0   77.49    4.50
  -4   5   0   80.59    5.00
   4   5   0   76.29    4.40
   4   5   0   72.59    5.10
   4   5   0   80.19    4.70
   4   5   0   74.29    4.90
   5  -5   0 1226.38   53.39
   5  -5   0 1205.98   52.29
  -5  -5   0 1358.06   52.49
   5  -5   0 1316.77   51.79
   5   5   0 1330.77   51.89
  -5   5   0 1313.37   52.59
   5   5   0 1333.27   52.09
  -6  -5   0   15.90    3.50
   6  -5   0   13.20    3.00
   6  -5   0   15.50    2.80
  -6  -5   0   17.10    3.30
   6   5   0   15.10    2.90
   6   5   0   13.20    2.70
  -7  -5   0 1255.07   50.49
   7   5   0 1162.28   50.09
   7   5   0 1177.28   49.70
   7   5   0 1174.18   49.60
   7   5   0 1268.57   49.60
  -8  -5   0   10.50    3.50
   8   5   0    8.50    3.20
   8   5   0    9.50    3.10
   8   5   0    7.50    3.10
   8   5   0    6.00    3.00
   9   5   0   37.90    5.20
   9   5   0   43.00    6.10
   9   5   0   31.60    3.90
   9   5   0   27.90    4.60
   9   5   0   46.90    4.80
   9   5   0   36.30    3.30
  10   5   0    6.20    2.50
  10   5   0   10.60    4.20
  10   5   0    7.30    2.60
  10   5   0    3.70    1.20
  10   5   0    9.30    3.80
  11   5   0   19.60    3.30
  11   5   0   16.20    3.00
  12   5   0   10.40    3.30
   0  -6   0 6879.21  245.88
   0  -6   0 6020.90  246.58
   0  -6   0 5899.71  246.78
   0   6   0 6722.53  246.98
   0   6   0 6405.56  245.78
   1  -6   0   21.10    2.60
   1  -6   0   17.80    2.50
  -1  -6   0   19.50    1.90
  -1  -6   0   20.30    2.50
   1  -6   0   19.80    1.70
  -1  -6   0   23.80    2.30
   1   6   0   20.40    1.70
   1   6   0   24.90    2.80
  -1   6   0   17.10    2.20
   2  -6   0  526.85   24.30
  -2  -6   0  574.14   24.60
   2  -6   0  639.44   25.50
   2  -6   0  604.24   24.10
  -2  -6   0  622.14   24.50
  -2  -6   0  590.14   24.40
   2   6   0  585.74   25.20
   2   6   0  590.24   24.00
  -2   6   0  626.64   24.90
  -3  -6   0  104.89    5.90
  -3  -6   0   97.39    5.50
   3  -6   0  102.99    6.50
   3  -6   0   86.79    5.20
   3  -6   0   99.29    5.30
  -3   6   0  101.09    5.70
   3   6   0  101.69    6.30
   3   6   0  102.59    5.30
   4  -6   0  703.13   30.20
   4  -6   0  707.53   30.10
   4  -6   0  784.62   30.50
  -4  -6   0  799.92   31.20
   4  -6   0  713.33   30.90
   4  -6   0  727.33   32.00
   4   6   0  747.33   30.30
   4   6   0  709.73   31.50
  -4   6   0  779.72   31.20
   4   6   0  779.72   30.60
   5  -6   0  480.15   22.70
  -5  -6   0  501.95   22.40
   5  -6   0  498.75   21.10
   5  -6   0  463.35   21.70
   5  -6   0  451.95   22.70
  -5  -6   0  507.55   21.80
   5   6   0  524.75   21.40
   5   6   0  500.25   21.00
  -5   6   0  493.45   21.90
  -6  -6   0  102.39    7.00
   6  -6   0   88.79    6.70
   6  -6   0   91.89    6.00
   6   6   0   95.59    6.80
   6   6   0   97.79    6.90
   6   6   0   94.19    6.60
   6   6   0   98.09    6.20
  -7  -6   0   13.40    3.50
   7   6   0    8.70    3.10
   7   6   0   11.50    3.40
   7   6   0   13.50    3.30
   7   6   0   13.40    2.90
  -8  -6   0  357.06   23.70
   8   6   0  390.26   19.40
   8   6   0  413.66   19.90
   8   6   0  394.46   17.10
   8   6   0  384.16   18.10
   8   6   0  417.86   19.10
   8   6   0  393.86   17.80
   9   6   0   91.89    6.60
   9   6   0   92.19    8.00
   9   6   0   80.19    8.10
   9   6   0   95.59    7.70
   9   6   0   91.59    5.40
   9   6   0   85.99    6.70
  10   6   0  127.29   10.10
  10   6   0  107.19    5.70
  10   6   0  114.09    7.50
  10   6   0  117.79    7.70
  11   6   0   34.10    3.90
  11   6   0   41.80    4.30
   0  -7   0    3.00    1.20
   0  -7   0   11.90    2.30
   0   7   0    1.10    1.20
  -1  -7   0  460.45   18.70
  -1  -7   0  427.06   18.80
  -1  -7   0  423.56   18.10
   1  -7   0  467.75   19.20
  -1  -7   0  400.46   17.50
   1  -7   0  436.46   17.90
   1   7   0  441.66   17.90
  -1   7   0  453.85   19.00
   1   7   0  456.35   19.20
  -1   7   0  410.66   17.50
   2  -7   0 1972.20   84.99
  -2  -7   0 2107.59   84.99
   2  -7   0 2182.48   86.09
  -2  -7   0 2188.98   85.49
  -2  -7   0 2123.39   85.09
   2  -7   0 2255.67   84.69
  -2   7   0 2238.78   85.59
   2   7   0 2275.77   84.59
   2   7   0 2175.18   86.09
   3  -7   0   73.19    4.50
  -3  -7   0   82.39    5.00
   3  -7   0   75.79    5.00
  -3  -7   0   74.49    5.20
   3  -7   0   67.49    4.50
  -3  -7   0   75.89    4.70
   3  -7   0   80.09    5.80
   3  -7   0   78.49    4.50
   3   7   0   73.59    4.40
   3   7   0   72.79    5.60
  -3   7   0   75.69    5.10
   4  -7   0 1467.45   61.99
  -4  -7   0 1585.74   63.39
  -4  -7   0 1634.24   63.29
   4  -7   0 1576.34   64.39
   4  -7   0 1537.05   62.99
   4  -7   0 1659.83   62.49
   4   7   0 1674.03   62.59
  -4   7   0 1584.64   63.29
   4   7   0 1470.45   63.69
   4   7   0 1550.54   62.19
  -5  -7   0  611.44   27.30
   5  -7   0  585.44   28.00
   5  -7   0  634.94   26.10
  -5  -7   0  627.34   26.90
   5  -7   0  607.34   26.80
   5  -7   0  587.34   25.50
  -5   7   0  625.64   27.00
   5   7   0  631.34   26.20
   5   7   0  615.74   25.80
   6  -7   0 1330.97   57.69
   6  -7   0 1405.36   56.89
  -6  -7   0 1433.16   57.99
   6   7   0 1398.76   57.49
   6   7   0 1447.66   56.89
   6   7   0 1439.86   57.19
   6   7   0 1395.36   57.59
  -7  -7   0   42.00    5.70
   7   7   0   65.79    6.30
   7   7   0   36.30    5.10
   7   7   0   62.19    6.50
   7   7   0   43.80    5.10
   8   7   0  105.39    6.40
   8   7   0  109.09    7.50
   8   7   0  105.69    8.00
   8   7   0  112.09    8.90
   8   7   0  111.59    8.80
   8   7   0  109.49    7.20
   9   7   0   16.30    4.10
   9   7   0   12.60    2.90
   9   7   0   12.90    4.10
   9   7   0   17.60    4.30
   9   7   0   17.30    2.60
   9   7   0   19.80    3.50
  10   7   0   16.30    4.50
  10   7   0   14.90    3.10
  10   7   0   17.50    3.40
  10   7   0   12.00    2.00
  11   7   0    3.90    2.10
  11   7   0    4.80    2.30
   0  -8   0   54.99    4.20
   0  -8   0   57.59    4.10
   0  -8   0   45.40    3.00
   0   8   0   51.19    4.20
   0   8   0   42.80    2.90
  -1  -8   0 3235.28  129.49
   1  -8   0 3340.77  129.89
  -1  -8   0 3270.37  129.29
   1  -8   0 3240.18  129.59
   1  -8   0 3361.56  128.49
   1   8   0 3309.27  129.99
  -1   8   0 3385.56  129.79
   1   8   0 3357.56  128.39
  -2  -8   0   17.20    3.00
   2  -8   0   17.00    2.80
   2  -8   0   14.90    2.00
   2  -8   0   15.50    2.40
   2  -8   0   19.70    3.20
  -2  -8   0   18.60    2.60
  -2   8   0   21.10    2.80
   2   8   0   16.70    2.10
   2   8   0   15.90    2.70
   2   8   0   14.40    2.80
   3  -8   0  259.27   13.00
   3  -8   0  244.98   11.20
  -3  -8   0  249.68   12.20
   3  -8   0  240.28   11.70
  -3  -8   0  245.48   11.80
   3  -8   0  237.68   11.10
   3  -8   0  218.38   11.30
  -3   8   0  238.58   11.90
   3   8   0  242.38   11.10
   3   8   0  240.78   11.70
   3   8   0  257.47   12.90
   4  -8   0  342.77   17.20
   4  -8   0  354.56   15.40
  -4  -8   0  332.87   16.10
   4  -8   0  336.87   15.90
  -4  -8   0  347.67   16.20
   4  -8   0  325.97   14.90
   4   8   0  328.37   14.90
   4   8   0  354.56   17.10
   4   8   0  330.27   15.10
  -4   8   0  340.57   16.10
   5  -8   0   34.10    5.20
  -5  -8   0   37.90    5.00
   5  -8   0   31.00    3.40
   5  -8   0   30.90    4.40
  -5  -8   0   36.50    4.90
   5  -8   0   35.60    3.80
   5   8   0   33.00    3.80
   5   8   0   37.30    7.50
  -5   8   0   27.20    4.00
   5   8   0   43.60    4.10
   6  -8   0   77.89    6.20
  -6  -8   0   78.69    7.10
   6  -8   0   81.79    6.20
   6  -8   0   73.89    6.60
   6   8   0   75.99    6.10
   6   8   0   77.99    5.70
   6   8   0   79.19    5.90
   6   8   0   83.09    7.10
   7  -8   0  263.47   13.90
   7  -8   0  259.77   13.90
   7  -8   0  265.37   15.00
   7   8   0  278.07   14.60
   7   8   0  271.47   13.70
   7   8   0  274.97   14.10
   7   8   0  282.77   14.80
   8   8   0   90.79    8.00
   8   8   0   92.89    7.40
   8   8   0   76.09    5.60
   8   8   0   84.99    6.70
   8   8   0   75.49    7.50
   8   8   0   86.69    6.40
   9   8   0  134.69    8.10
   9   8   0  123.59    9.80
   9   8   0  117.09    6.90
   9   8   0  128.89    8.00
   9   8   0  114.29    8.70
 -10  -8   0    2.40    3.40
  10   8   0   -0.30    3.20
  10   8   0    0.20    2.30
  10   8   0   -0.20    1.30
  10   8   0    0.30    2.20
  11   8   0  142.89    7.60
  11   8   0  129.69    7.70
   0  -9   0    1.60    1.50
   0  -9   0    0.40    0.90
   0  -9   0    2.00    1.80
   0  -9   0    2.20    1.40
   0   9   0    1.40    1.00
   0   9   0   -0.90    1.30
   0   9   0    0.30    1.50
   1  -9   0 1162.08   44.50
  -1  -9   0 1084.39   44.20
  -1  -9   0 1100.69   44.00
   1  -9   0 1037.20   43.30
   1  -9   0 1115.89   44.60
   1  -9   0 1047.70   42.90
   1   9   0 1055.49   42.80
   1   9   0 1036.10   43.50
   1   9   0 1095.09   44.80
  -1   9   0 1028.10   43.30
  -1   9   0 1114.89   44.50
   2  -9   0   28.50    3.30
  -2  -9   0   32.40    4.00
   2  -9   0   29.60    3.80
  -2  -9   0   32.70    3.30
   2  -9   0   32.60    3.10
   2  -9   0   31.20    4.10
   2   9   0   29.30    2.90
   2   9   0   28.80    3.50
   2   9   0   29.80    4.10
  -2   9   0   29.40    3.10
  -2   9   0   30.00    3.70
   3  -9   0  196.08    9.70
  -3  -9   0  198.68   10.80
   3  -9   0  218.18   11.80
   3  -9   0  195.68   10.30
   3   9   0  207.38   11.60
   3   9   0  204.28    9.70
   3   9   0  199.68   10.40
  -3   9   0  197.08   10.80
   4  -9   0  171.88   10.80
   4  -9   0  179.38    9.10
   4  -9   0  171.48    9.70
   4  -9   0  161.98    8.80
  -4  -9   0  181.98   10.40
   4   9   0  172.78    8.80
  -4   9   0  166.48    9.90
   4   9   0  160.58   12.30
   4   9   0  188.38    9.10
  -5  -9   0  500.35   23.20
  -5  -9   0  459.95   26.40
   5  -9   0  488.35   21.90
   5  -9   0  526.35   22.10
   5  -9   0  514.35   23.00
   5  -9   0  484.45   21.50
  -5   9   0  498.95   23.10
   5   9   0  487.45   21.60
   5   9   0  493.45   22.80
   5   9   0  509.85   22.00
   5   9   0  492.25   20.40
   5   9   0  493.25   22.30
   6  -9   0  472.95   23.50
   6  -9   0  505.45   22.60
   6  -9   0  504.65   22.70
  -6  -9   0  507.85   24.10
   6   9   0  504.95   22.70
   6   9   0  525.15   23.70
   6   9   0  498.85   22.30
   6   9   0  504.55   23.10
   7  -9   0  263.27   14.00
   7  -9   0  258.57   15.20
  -7  -9   0  259.77   15.20
   7   9   0  270.57   14.60
   7   9   0  280.77   15.10
   7   9   0  279.57   14.60
   7   9   0  276.57   14.90
   7   9   0  244.38   13.70
   7   9   0  263.37   13.70
   8   9   0   47.60    4.50
   8   9   0   43.40    6.00
   8   9   0   36.50    4.40
   8   9   0   39.90    4.50
   8   9   0   43.00    5.50
  -9  -9   0    3.60    3.50
   9   9   0    4.60    2.50
   9   9   0   -2.10    3.10
   9   9   0    0.90    2.50
   9   9   0    1.00    1.70
 -10  -9   0   12.40    4.10
  10   9   0   15.10    3.00
  10   9   0   19.70    3.40
  10   9   0   18.60    4.30
  10   9   0   15.00    2.20
  11   9   0    4.30    2.00
  11   9   0    5.80    2.20
   0 -10   0 2097.09   85.19
   0 -10   0 2110.09   86.29
   0 -10   0 2383.56   86.49
   0 -10   0 2112.79   84.69
   0  10   0 2176.38   86.79
   0  10   0 2131.19   85.49
   1 -10   0  444.36   19.70
  -1 -10   0  425.66   19.20
   1 -10   0  467.95   20.90
   1 -10   0  441.76   19.20
  -1 -10   0  454.35   20.40
  -1 -10   0  455.15   20.50
   1 -10   0  500.65   20.80
   1  10   0  458.55   20.00
   1  10   0  435.96   19.00
  -1  10   0  451.15   19.80
  -1  10   0  478.55   21.10
   1  10   0  452.75   21.20
  -2 -10   0  423.66   19.70
  -2 -10   0  410.06   19.10
   2 -10   0  442.66   20.40
   2 -10   0  416.66   19.50
   2 -10   0  436.66   19.10
   2 -10   0  423.66   18.40
   2  10   0  426.36   19.20
  -2  10   0  438.06   19.90
   2  10   0  430.46   20.50
   2  10   0  420.86   18.30
  -2  10   0  441.56   18.80
   3 -10   0   88.69    6.30
  -3 -10   0   89.89    6.80
   3 -10   0   95.09    7.40
   3 -10   0   97.59    5.80
  -3  10   0   93.79    6.70
   3  10   0   95.79    7.60
   3  10   0   89.39    5.60
   3  10   0  102.29    6.70
  -3  10   0   91.79    5.90
  -4 -10   0  303.17   15.80
   4 -10   0  313.67   17.90
  -4 -10   0  317.47   16.00
   4 -10   0  319.67   14.60
   4 -10   0  325.67   15.40
   4 -10   0  305.07   14.60
   4  10   0  279.97   16.00
  -4  10   0  307.07   15.70
   4  10   0  317.87   14.50
   4  10   0  303.77   13.80
  -5 -10   0   64.49    7.10
   5 -10   0   65.49    6.60
   5 -10   0   68.29    5.60
   5 -10   0   67.59    5.50
   5  10   0   61.99    5.10
   5  10   0   64.09    4.50
   5  10   0   57.79    7.60
   5  10   0   68.09    5.90
   6 -10   0    9.50    3.20
   6 -10   0    2.00    3.10
   6 -10   0    9.50    3.00
  -6 -10   0   -0.40    3.00
   6  10   0    5.50    2.70
   6  10   0    4.00    2.60
   6  10   0    1.10    2.40
   7 -10   0   48.70    6.80
   7 -10   0   45.20    5.30
   7 -10   0   60.69    6.50
   7  10   0   60.59    5.40
   7  10   0   67.39    5.70
   7  10   0   48.20    4.90
   7  10   0   52.59    5.90
   7  10   0   53.89    5.80
  -8 -10   0  163.28   11.80
   8 -10   0  142.59   10.30
   8  10   0  159.28    9.30
   8  10   0  171.28   11.00
   8  10   0  167.08    8.90
   8  10   0  141.89    9.90
   8  10   0  152.18    9.20
  -9 -10   0   11.90    4.50
   9  10   0    9.90    2.90
   9  10   0    8.00    3.80
   9  10   0    9.40    3.00
   9  10   0    8.60    2.30
  10  10   0   92.59    5.30
  10  10   0   87.39    6.40
  10  10   0   94.49    6.50
  10  10   0   98.89    8.20
  11  10   0    3.20    2.00
  11  10   0    4.90    1.90
   0 -11   0    2.10    2.10
   0 -11   0    0.80    1.80
   0 -11   0   -2.80    1.20
   0  11   0    2.60    2.10
   0  11   0    0.30    2.00
  -1 -11   0  157.48    9.20
   1 -11   0  164.58    8.10
   1 -11   0  172.38    9.40
   1 -11   0  150.08    8.50
   1 -11   0  164.68    9.80
  -1 -11   0  152.38    8.30
  -1 -11   0  165.98    9.40
  -1  11   0  163.38   10.00
  -1  11   0  157.68    8.70
   1  11   0  159.88   10.10
   1  11   0  152.88    8.90
   2 -11   0  137.49    7.40
  -2 -11   0  136.59    8.80
   2 -11   0  144.79    9.20
   2 -11   0  140.19    8.00
   2  11   0  137.49    8.40
   2  11   0  131.49    9.30
  -2  11   0  141.59    9.00
   2  11   0  135.29    7.20
  -2  11   0  136.99    7.90
   3 -11   0  563.54   26.60
   3 -11   0  597.64   25.30
  -3 -11   0  558.94   25.80
   3 -11   0  583.74   24.50
   3  11   0  564.94   24.20
   3  11   0  587.04   25.30
  -3  11   0  581.34   24.70
  -3  11   0  532.55   25.80
   3  11   0  554.94   26.70
   4 -11   0  287.27   13.90
  -4 -11   0  296.17   15.60
   4 -11   0  275.37   13.80
  -4 -11   0  280.87   15.40
   4 -11   0  307.97   14.90
  -4  11   0  289.37   14.00
   4  11   0  265.27   13.90
   4  11   0  291.77   15.60
   4  11   0  275.67   13.10
   4  11   0  277.97   13.60
  -5 -11   0  782.22   34.40
   5 -11   0  766.02   32.70
   5 -11   0  757.52   32.80
   5 -11   0  757.62   33.60
  -5 -11   0  742.13   34.20
  -5  11   0  759.22   32.60
   5  11   0  739.63   32.90
   5  11   0  778.52   31.10
   6 -11   0  302.07   15.70
   6 -11   0  317.67   15.80
  -6 -11   0  299.47   16.80
  -6 -11   0  310.67   17.10
   6 -11   0  323.67   16.90
   6  11   0  282.47   15.10
   6  11   0  320.47   16.00
   7 -11   0  198.08   13.40
   7 -11   0  207.18   11.50
  -7 -11   0  207.18   13.40
   7 -11   0  186.18   11.70
   7 -11   0  185.08   10.50
   7  11   0  209.88   10.70
   7  11   0  208.38   12.20
   7  11   0  190.28   10.80
   7  11   0  200.38   10.70
   8 -11   0   18.00    4.30
   8 -11   0   21.30    5.80
  -8 -11   0    9.70    4.70
   8  11   0   21.00    4.70
   8  11   0   17.40    3.30
   8  11   0   20.90    3.80
   8  11   0   11.00    4.10
   8  11   0   19.70    3.60
  -9 -11   0   37.00    6.30
   9  11   0   30.80    3.40
   9  11   0   25.50    3.80
   9  11   0   26.80    3.50
   9  11   0   18.10    4.20
  10  11   0    0.00    1.20
  10  11   0   -0.10    1.90
  10  11   0   -0.40    2.00
   0 -12   0  147.29    8.30
   0 -12   0  144.79    9.30
   0 -12   0  163.18    9.40
   0  12   0  150.58   10.00
   0  12   0  150.08    8.80
   1 -12   0  911.61   36.90
   1 -12   0  887.41   38.30
  -1 -12   0  888.81   37.40
  -1 -12   0  876.01   36.30
  -1 -12   0  888.51   37.70
   1 -12   0  942.91   37.60
   1 -12   0  843.32   36.00
  -1  12   0  845.02   38.30
   1  12   0  902.31   37.20
  -1  12   0  884.31   36.90
   1  12   0  820.92   38.50
  -2 -12   0  202.18   11.80
   2 -12   0  218.18   11.20
   2 -12   0  200.18   10.30
  -2 -12   0  202.78   12.00
  -2  12   0  212.78   11.10
   2  12   0  195.58   12.50
   2  12   0  212.48   11.40
   3 -12   0  256.67   12.60
  -3 -12   0  231.38   13.50
  -3 -12   0  237.48   13.50
   3 -12   0  233.88   11.90
   3 -12   0  232.58   11.90
   3  12   0  217.88   11.70
  -3  12   0  246.48   12.30
   3  12   0  225.28   11.50
   3  12   0  257.47   12.90
   3  12   0  216.68   11.40
   4 -12   0   63.39    6.30
  -4 -12   0   63.59    6.90
   4 -12   0   64.69    5.60
   4 -12   0   66.89    5.70
  -4 -12   0   48.10    6.20
   4  12   0   62.29    5.60
  -4  12   0   67.59    5.90
   4  12   0   71.49    9.60
   4  12   0   59.69    5.00
   4  12   0   52.99    4.70
  -5 -12   0   49.10    6.70
   5 -12   0   49.99    5.60
   5 -12   0   53.99    5.80
   5 -12   0   68.69    7.30
  -5 -12   0   51.89    6.80
   5  12   0   62.19    4.60
   5  12   0   50.89    5.30
  -5  12   0   59.29    6.00
   5  12   0   51.89    5.50
   6 -12   0   32.80    4.90
  -6 -12   0   43.30    6.90
   6 -12   0   40.90    3.60
   6 -12   0   41.40    5.00
   6 -12   0   47.30    6.50
   6 -12   0   29.60    3.80
   6  12   0   41.30    4.80
   6  12   0   37.70    5.00
   6  12   0   40.50    4.50
   7 -12   0   46.60    7.00
  -7 -12   0   28.90    5.80
   7 -12   0   39.80    5.10
   7 -12   0   37.10    4.10
   7 -12   0   43.50    5.90
   7  12   0   43.90    4.60
   7  12   0   55.19    6.50
   7  12   0   36.60    4.60
  -8 -12   0    4.50    4.20
   8 -12   0   12.70    3.50
   8 -12   0   12.10    3.80
   8  12   0   19.20    3.50
   8  12   0    9.20    2.70
   8  12   0   17.50    4.40
   8  12   0   14.40    3.30
  -9 -12   0   56.29    7.10
   9  12   0   55.19    4.40
   9  12   0   49.60    4.40
   9  12   0   40.50    5.10
   9  12   0   48.20    4.70
  10  12   0    4.50    2.10
  10  12   0    9.50    1.70
  10  12   0   11.20    2.50
   0 -13   0   -4.10    1.50
   0 -13   0    8.40    4.10
   0 -13   0   -1.40    1.80
   0 -13   0    9.60    3.20
   0  13   0   -3.00    1.90
   1 -13   0    6.80    2.10
  -1 -13   0    7.10    3.30
  -1 -13   0    6.60    2.40
  -1 -13   0    3.30    3.40
   1 -13   0    9.40    2.60
  -1 -13   0   10.10    2.80
   1  13   0    6.30    2.60
  -1  13   0    8.20    2.90
  -2 -13   0  355.76   17.90
   2 -13   0  332.47   16.40
   2 -13   0  376.06   17.40
   2 -13   0  339.27   16.50
  -2 -13   0  355.96   18.00
  -2  13   0  373.66   17.40
   2  13   0  378.96   17.70
   3 -13   0   15.30    3.60
  -3 -13   0   15.20    4.30
  -3 -13   0   19.70    4.70
   3 -13   0   13.40    3.10
   3 -13   0   20.70    3.50
  -3  13   0   21.30    4.00
   3  13   0   16.30    3.20
   3  13   0   23.60    4.20
  -4 -13   0  460.55   23.30
   4 -13   0  474.95   22.00
   4 -13   0  506.15   22.20
   4 -13   0  499.75   22.80
  -4 -13   0  469.65   23.50
  -4  13   0  478.25   22.20
   4  13   0  494.15   21.10
   4  13   0  451.05   21.90
   5 -13   0   18.20    3.60
   5 -13   0   20.80    4.30
   5 -13   0   18.00    4.60
  -5 -13   0   17.50    4.80
   5 -13   0   13.50    2.50
   5 -13   0   15.00    3.20
   5  13   0   16.30    3.70
   5  13   0   14.00    3.40
   5  13   0    9.00    3.30
  -5  13   0   20.60    4.20
   5  13   0   16.10    2.80
   6 -13   0  428.76   21.60
  -6 -13   0  443.26   22.60
   6 -13   0  440.96   19.40
   6 -13   0  418.06   19.80
   6 -13   0  415.36   18.30
   6 -13   0  465.35   21.10
   6  13   0  426.16   19.30
   6  13   0  407.16   19.50
   6  13   0  427.96   20.70
   7 -13   0   14.90    5.00
   7 -13   0   17.70    3.70
  -7 -13   0   18.60    5.40
   7 -13   0   11.00    4.10
   7 -13   0   18.30    3.30
   7  13   0   22.70    3.60
   7  13   0   16.10    3.90
   7  13   0   13.80    2.90
   8 -13   0   79.69    7.50
  -8 -13   0   67.69    7.90
   8 -13   0   75.89    6.60
   8 -13   0   78.29    5.90
   8  13   0   85.49    7.70
   8  13   0   57.29    5.60
   8  13   0   84.79    6.40
   8  13   0   77.49    6.10
  -9 -13   0   -2.80    3.00
   9  13   0    1.20    1.90
   9  13   0    3.00    2.30
   9  13   0    2.00    2.50
   9  13   0    2.30    1.70
  10  13   0    4.40    1.60
  10  13   0    5.80    1.50
  10  13   0    2.90    1.70
   0 -14   0  190.68   10.30
   0 -14   0  191.48   10.90
   0 -14   0  223.08   12.20
   0  14   0  205.18   11.80
  -1 -14   0  219.18   11.80
   1 -14   0  234.08   12.40
   1 -14   0  229.98   10.90
  -1 -14   0  233.78   13.00
  -1 -14   0  215.78   11.80
  -1 -14   0  227.08   12.90
  -1  14   0  245.08   12.90
   1  14   0  238.98   12.90
  -2 -14   0   64.19    6.20
  -2 -14   0   81.99    8.00
   2 -14   0   73.79    6.20
  -2 -14   0   82.19    7.80
   2 -14   0   80.79    6.70
  -2  14   0   80.89    6.90
   2  14   0   72.09    7.20
   3 -14   0  155.28    9.30
   3 -14   0  159.18    9.80
  -3 -14   0  152.48   10.50
  -3 -14   0  136.69   10.50
   3  14   0  148.99    8.90
  -3  14   0  152.18    9.80
   3  14   0  147.09    9.80
   4 -14   0   31.50    4.20
   4 -14   0   39.80    5.20
  -4 -14   0   31.90    6.10
   4 -14   0   35.70    4.40
  -4 -14   0   34.40    6.70
   4 -14   0   33.40    5.00
   4 -14   0   28.80    4.80
   4  14   0   29.00    3.80
   4  14   0   35.10    4.80
  -4  14   0   37.20    5.40
   5 -14   0   14.40    2.40
   5 -14   0   12.60    4.40
   5 -14   0    9.20    2.70
   5 -14   0   10.10    3.80
  -5 -14   0    5.20    4.70
   5 -14   0    7.50    2.90
  -5  14   0   12.50    4.00
   5  14   0   11.10    2.90
   5  14   0   10.50    2.40
   5  14   0    9.10    3.60
  -6 -14   0   13.90    4.90
   6 -14   0    7.90    2.10
   6 -14   0    8.60    2.80
   6 -14   0   18.70    4.50
   6 -14   0    8.70    4.30
   6 -14   0    7.70    2.80
   6  14   0   12.00    3.60
   6  14   0    9.50    2.70
  -7 -14   0   74.39    8.50
   7 -14   0   69.09    7.00
   7 -14   0   52.39    4.80
   7 -14   0   40.50    4.80
   7  14   0   40.50    4.80
   7  14   0   54.29    6.20
   7  14   0   45.50    4.60
   8 -14   0   45.90    4.80
   8 -14   0   42.00    4.20
  -8 -14   0   56.19    7.30
   8 -14   0   41.80    5.40
   8  14   0   43.40    4.20
   8  14   0   45.10    5.60
   8  14   0   47.30    4.60
   8  14   0   37.30    4.20
   9  14   0   32.30    3.40
   9  14   0   28.50    3.00
   9  14   0   37.20    3.50
   0 -15   0   -5.00    1.60
   0 -15   0   -2.40    2.10
   0  15   0    1.90    3.10
  -1 -15   0  111.79    8.80
   1 -15   0  135.49    8.70
  -1 -15   0  113.09    8.00
  -1 -15   0  123.39    9.20
   1 -15   0  127.49    6.80
   1  15   0  132.09    9.50
  -1  15   0  140.79    9.60
   2 -15   0   17.50    3.60
  -2 -15   0   14.00    4.20
   2 -15   0   19.50    3.90
  -2 -15   0   13.40    3.40
  -2 -15   0   15.50    4.30
   2  15   0   19.10    4.20
  -2  15   0   19.50    4.20
   3 -15   0  316.97   15.60
   3 -15   0  289.47   14.80
   3 -15   0  306.57   16.10
   3 -15   0  292.07   14.70
   3 -15   0  310.87   14.70
  -3 -15   0  346.07   17.10
  -3  15   0  310.87   16.10
   3  15   0  305.97   15.10
   3  15   0  320.17   16.40
   4 -15   0   34.50    4.00
  -4 -15   0   35.10    6.00
   4 -15   0   41.50    5.70
   4 -15   0   35.80    4.30
   4 -15   0   36.40    5.00
   4 -15   0   35.60    4.50
   4  15   0   40.90    4.50
  -4  15   0   49.80    6.20
   5 -15   0  335.77   15.80
   5 -15   0  333.37   15.10
   5 -15   0  351.06   17.20
  -5 -15   0  366.06   18.80
   5 -15   0  317.77   17.50
   5 -15   0  331.37   15.90
  -5  15   0  331.07   17.30
   5  15   0  346.67   15.00
   5  15   0  312.37   15.60
   5  15   0  314.47   16.70
   6 -15   0   11.80    2.80
  -6 -15   0    9.50    4.40
   6 -15   0   12.90    4.00
   6 -15   0   10.50    3.10
   6 -15   0   10.50    2.30
   6 -15   0   11.80    4.60
   6  15   0    9.00    2.60
   6  15   0    6.90    3.20
   7 -15   0  173.38    7.80
   7 -15   0  172.18    9.40
   7 -15   0  162.88    9.60
   7 -15   0  175.98   11.00
  -7 -15   0  160.08   12.10
   7  15   0  157.18    9.10
   7  15   0  161.98   10.60
   8 -15   0    3.80    2.10
   8 -15   0    4.80    2.40
   8 -15   0    2.70    3.20
  -8 -15   0    5.00    3.70
   8  15   0    3.60    2.30
   8  15   0    1.80    1.90
   8  15   0    3.80    2.70
   9  15   0   12.10    2.20
   9  15   0   12.60    2.20
   9  15   0   10.20    2.00
   0 -16   0  143.39   10.00
   0 -16   0  165.28    8.70
   0 -16   0  144.39    9.50
   0  16   0  163.78   10.80
  -1 -16   0   65.49    6.80
  -1 -16   0   62.59    5.80
   1 -16   0   67.19    4.40
   1 -16   0   77.09    7.20
   1 -16   0   75.19    6.40
   1 -16   0   78.29    6.00
   1  16   0   91.29    8.60
  -1  16   0   80.49    7.60
  -2 -16   0   54.99    6.60
   2 -16   0   69.79    5.90
  -2 -16   0   71.89    6.60
   2 -16   0   77.29    6.30
   2 -16   0   67.39    6.80
  -2  16   0   73.59    7.60
   2  16   0   80.19    7.60
  -3 -16   0   31.00    5.00
   3 -16   0   33.70    4.10
   3 -16   0   29.20    4.90
  -3 -16   0   41.60    6.00
   3 -16   0   39.00    4.40
   3 -16   0   49.70    5.60
   3 -16   0   37.40    4.10
   3  16   0   24.90    4.90
  -3  16   0   38.00    5.60
   3  16   0   40.00    5.00
   4 -16   0   16.70    4.10
   4 -16   0   21.40    3.20
   4 -16   0   13.90    3.10
  -4 -16   0    9.50    4.10
   4 -16   0   20.90    3.50
   4 -16   0   11.80    4.00
   4  16   0   20.00    3.50
  -4  16   0   14.90    4.70
   5 -16   0    0.20    3.00
   5 -16   0   -1.60    1.70
   5 -16   0    1.30    2.50
  -5 -16   0    1.30    3.70
   5 -16   0   -1.80    2.10
   5 -16   0   -1.80    3.30
   5  16   0   -1.00    2.00
  -5  16   0    0.30    3.40
   6 -16   0    9.30    3.80
  -6 -16   0   10.60    4.60
   6 -16   0    9.80    2.10
   6 -16   0   10.20    3.00
   6 -16   0   10.50    2.80
   6  16   0   10.80    3.70
   6  16   0    9.10    2.70
   7 -16   0    3.90    3.30
   7 -16   0    3.20    1.30
   7 -16   0    4.70    2.40
   7 -16   0    6.00    2.30
  -7 -16   0   -3.00    3.60
   7  16   0    2.50    2.00
   7  16   0    2.60    2.90
   8 -16   0   49.90    4.50
   8 -16   0   46.80    4.00
   8  16   0   43.40    3.90
   0 -17   0    0.00    2.40
   0 -17   0   -1.70    2.00
   0 -17   0   -3.80    2.60
   0  17   0   -0.50    3.50
   1 -17   0   14.70    3.90
  -1 -17   0   10.50    3.00
   1 -17   0   14.20    3.60
   1 -17   0   18.00    3.30
   1  17   0   14.20    4.60
  -1  17   0   17.80    4.70
   2 -17   0   57.09    6.50
   2 -17   0   56.89    5.40
  -2 -17   0   45.10    5.90
  -2 -17   0   48.80    5.30
   2 -17   0   61.79    5.30
  -2  17   0   45.30    6.40
   2  17   0   49.30    5.90
   3 -17   0   52.39    5.30
   3 -17   0   71.19    6.00
   3 -17   0   68.19    5.80
   3 -17   0   60.89    7.00
  -3 -17   0   59.59    6.70
   3 -17   0   72.59    6.90
  -3 -17   0   60.09    6.20
   3  17   0   78.89    7.80
  -3  17   0   65.29    7.20
   3  17   0   62.09    6.00
   4 -17   0  110.79    7.20
   4 -17   0  106.79    8.30
   4 -17   0  113.29    7.70
  -4 -17   0  106.39    9.10
   4 -17   0  105.99    8.40
   4 -17   0  116.19    7.50
  -4  17   0  104.09    8.80
   4  17   0  114.89    7.60
   5 -17   0   98.09    7.20
   5 -17   0  110.49    6.70
   5 -17   0  119.69    8.50
   5 -17   0  105.99    7.40
  -5 -17   0  112.69    9.30
   5  17   0  108.19    6.10
   6 -17   0  113.59    6.30
   6 -17   0  113.19    7.50
   6 -17   0  110.69    8.40
  -6 -17   0  116.19    9.30
   6 -17   0  123.09    7.70
   7 -17   0   14.00    2.60
   7 -17   0   15.40    2.70
   7  17   0   10.70    2.30
   8 -17   0   17.30    2.40
   8 -17   0    8.10    1.90
   8  17   0   12.60    2.20
   0 -18   0   15.20    2.30
   0  18   0   11.60    4.80
   1 -18   0  262.47   13.00
  -1 -18   0  297.17   13.40
   1 -18   0  247.88   14.30
  -1  18   0  263.27   15.60
   1  18   0  263.97   15.20
   2 -18   0   11.60    3.00
   2 -18   0   10.90    3.10
  -2 -18   0   10.80    3.30
   2 -18   0    6.90    3.20
  -2 -18   0   12.60    3.80
   2  18   0   14.40    4.10
  -2  18   0   10.70    4.00
   2  18   0    9.10    3.90
  -3 -18   0  104.89    8.10
   3 -18   0   87.99    9.80
   3 -18   0   92.89    6.50
  -3 -18   0   92.49    8.10
   3 -18   0   88.29    7.00
   3 -18   0   97.09    6.90
   3  18   0   95.89    7.80
  -3  18   0   81.39    9.60
   4 -18   0    3.30    2.30
   4 -18   0   -1.50    2.40
   4 -18   0    5.20    3.10
  -4 -18   0    6.00    3.20
   4 -18   0    1.90    2.20
  -4 -18   0    4.60    3.40
   4  18   0   -0.40    2.30
   5 -18   0    9.70    2.60
   5 -18   0   10.60    3.40
  -5 -18   0    7.80    3.50
   5 -18   0   14.40    3.00
   5 -18   0   11.00    2.30
   6 -18   0   15.10    3.60
   6 -18   0   17.50    2.90
   6 -18   0   10.80    2.50
  -6 -18   0   11.40    4.20
   7 -18   0   22.10    2.70
   7 -18   0   18.90    2.60
  -1 -19   0    9.90    2.40
   1 -19   0    5.20    2.50
   2 -19   0   36.20    4.10
   2 -19   0   39.20    4.30
  -2 -19   0   41.70    4.50
   2  19   0   39.00    5.40
   3 -19   0   43.80    4.70
   3 -19   0   42.80    4.60
   3 -19   0   58.39    4.90
  -3 -19   0   44.50    4.70
  -3 -19   0   49.40    5.70
   3  19   0   50.99    5.20
   4 -19   0   75.59    5.30
  -4 -19   0   58.29    5.70
   4 -19   0   60.99    6.20
   4 -19   0   61.89    5.30
  -4 -19   0   59.59    6.40
   4 -19   0   70.29    5.70
   4  19   0   60.69    4.80
   5 -19   0   61.49    4.40
   5 -19   0   60.29    5.20
   5 -19   0   50.39    4.40
   5 -19   0   71.79    8.30
   6 -19   0   40.70    3.00
   6 -19   0   38.70    3.50
   6 -19   0   38.00    3.60
   7 -19   0   14.20    2.50
   7 -19   0   17.90    2.60
   1 -20   0    2.30    2.00
   2 -20   0   39.40    4.00
   2 -20   0   48.00    4.10
   2  20   0   40.70    4.70
   3 -20   0   -2.80    1.90
   3 -20   0    2.70    1.80
  -3 -20   0    2.00    2.10
   3 -20   0   -0.40    2.00
   3  20   0    0.00    2.20
   4 -20   0   23.20    3.10
   4 -20   0   28.70    3.00
   4 -20   0   26.20    3.10
   5 -20   0    0.40    1.80
   5 -20   0    0.00    1.40
   6 -20   0    3.80    1.60
   6 -20   0    0.70    1.40
   1 -21   0    8.10    2.40
   2 -21   0    2.50    2.80
   2 -21   0    2.80    1.60
   3 -21   0   33.50    3.20
   3 -21   0   28.60    3.10
   3 -21   0   42.90    3.90
   4 -21   0    3.50    1.50
   4 -21   0    3.20    1.70
   5 -21   0   58.69    3.70
   5 -21   0   59.49    3.50
   5 -21   0   58.89    4.00
   2 -22   0    6.40    1.60
   3 -22   0    9.80    1.70
  10   0  -1    0.80    2.00
   9   0  -1  295.47   14.70
   9   0  -1  304.87   18.40
   9   0  -1  278.57   13.40
   8   0  -1    1.60    2.30
   8   0  -1    2.20    2.30
  -8   0   1    3.80    2.50
   7   0  -1  540.75   23.00
   7   0  -1  530.75   23.30
   7   0  -1  522.95   23.20
   6   0  -1    6.00    1.90
   6   0  -1    7.70    1.90
   6   0  -1    9.50    2.20
   5   0  -1  124.59    6.40
   5   0  -1  111.09    6.20
   5   0  -1  122.59    6.80
   5   0  -1  117.49    6.10
  -5   0   1  129.29    7.00
  -4   0   1    1.60    1.10
   4   0  -1    1.30    0.90
   4   0  -1    2.90    1.10
   4   0  -1    3.80    1.00
   4   0  -1    4.40    1.10
   3   0  -1  205.68    9.00
   3   0  -1  212.38    8.70
   3   0  -1  191.18    8.80
   3   0  -1  224.78    9.40
   2   0  -1    3.10    0.50
  -2   0   1    5.20    1.00
   2   0  -1    6.20    0.90
   1   0  -1 3506.25  141.89
  -1   0   1 3868.91  142.09
   0   0   1   15.60    0.90
   0   0   1   17.40    0.90
  -1   0  -1 5574.14  214.48
   2   0   1    5.80    1.00
   3   0   1 3114.39  121.59
   3   0   1 3105.39  121.39
  -3   0  -1 3174.38  121.59
   3   0   1 3104.09  121.79
   3   0   1 3204.28  121.89
   4   0   1    0.20    0.90
   4   0   1    0.20    0.80
   4   0   1    0.40    0.90
  -4   0  -1    1.10    0.90
  -5   0  -1  201.08    9.80
   5   0   1  171.08    8.70
   5   0   1  178.68    8.60
   5   0   1  177.18    8.50
   5   0   1  173.58    8.90
   6   0   1    2.50    1.60
   6   0   1    2.00    1.50
  -6   0  -1    5.10    2.10
  -6   0  -1    2.90    1.70
   7   0   1  548.05   22.50
   7   0   1  507.85   22.60
   7   0   1  482.25   22.80
   8   0   1    1.00    3.90
   8   0   1    2.70    2.40
   9   0   1  105.69    7.90
  11   1  -1   -0.10    2.20
  10   1  -1    0.80    2.10
  10   1  -1    0.90    2.90
   9  -1  -1   24.80    4.70
   9   1  -1   33.90    5.00
   9   1  -1   23.10    3.10
   9   1  -1   27.50    4.30
   9   1  -1   29.90    2.30
   8  -1  -1  313.37   15.80
   8  -1  -1  330.47   16.20
  -8  -1   1  349.37   16.80
   8   1  -1  346.77   16.40
   8   1  -1  339.07   16.10
   7  -1  -1  473.95   20.10
   7  -1  -1  414.06   21.70
   7  -1  -1  467.05   20.40
   7  -1  -1  458.85   20.40
   7   1  -1  429.76   20.20
   7   1  -1  480.15   20.70
   7   1  -1  486.95   20.30
   6  -1  -1 1910.51   75.39
   6  -1  -1 1832.32   76.19
   6  -1  -1 1983.10   75.79
  -6   1   1 1894.41   76.69
   6   1  -1 1898.11   76.49
   6   1  -1 2014.40   75.59
   6   1  -1 1989.40   75.79
   6   1  -1 1780.32   75.49
   5  -1  -1  558.34   22.80
  -5  -1   1  567.44   23.40
   5  -1  -1  540.15   23.20
   5  -1  -1  532.85   22.50
   5  -1  -1  497.15   22.40
   5   1  -1  552.44   22.60
  -5   1   1  575.34   23.80
   5   1  -1  563.44   23.40
   5   1  -1  515.75   22.70
   5   1  -1  565.34   22.90
   4  -1  -1  908.71   38.10
   4  -1  -1  861.61   38.10
   4  -1  -1 1002.40   38.80
   4  -1  -1  978.10   38.40
  -4  -1   1 1048.20   39.00
   4  -1  -1  930.91   38.00
  -4   1   1 1057.09   39.40
   4   1  -1  909.71   38.10
   4   1  -1 1005.10   38.50
   4   1  -1 1014.20   39.00
   4   1  -1  919.91   38.30
   3  -1  -1 1420.56   53.39
   3  -1  -1 1343.27   53.09
  -3  -1   1 1404.76   53.49
   3  -1  -1 1314.27   52.79
   3  -1  -1 1297.87   52.99
   3   1  -1 1460.05   53.49
   3   1  -1 1302.67   52.99
   3   1  -1 1316.97   52.79
   3   1  -1 1357.46   53.09
  -2  -1   1  853.21   34.20
   2  -1  -1  878.61   34.20
   2  -1  -1  891.81   34.40
   2   1  -1  898.61   34.30
   2   1  -1  822.12   33.80
   1  -1  -1   92.99    4.10
  -1  -1   1   93.29    4.10
   1  -1  -1   91.59    4.20
  -1   1   1   93.39    3.90
   1   1  -1   99.79    4.10
   1   1  -1   86.29    3.80
   0  -1   1  443.36   17.80
   0  -1   1  479.45   17.70
   0  -1  -1  442.46   17.60
   0   1  -1  442.26   17.70
   0   1   1  450.55   17.80
  -1  -1  -1   46.80    2.40
   1  -1   1   43.10    2.30
  -1  -1  -1   41.70    1.80
   1  -1   1   40.60    2.20
  -1   1  -1   42.70    2.20
   1   1   1   41.40    2.30
  -2  -1  -1 1285.57   50.59
   2  -1   1 1361.76   51.09
   2  -1   1 1247.28   50.99
   2   1   1 1277.57   50.89
   2   1   1 1355.56   51.19
  -3  -1  -1   17.00    1.50
   3  -1   1   16.70    1.70
   3  -1   1   17.90    1.80
   3  -1   1   12.90    1.70
   3  -1   1   16.50    1.40
   3  -1   1   16.00    1.70
   3  -1   1   17.70    1.40
   3   1   1   18.60    1.90
   3   1   1   13.80    1.80
   3   1   1   15.50    1.80
  -4  -1  -1   88.39    4.50
   4  -1   1   78.79    4.20
   4  -1   1   75.99    4.00
   4  -1   1   76.19    4.40
   4  -1   1   80.19    4.60
   4   1   1   75.49    4.60
   4   1   1   79.39    4.50
  -5  -1  -1  830.72   32.00
   5  -1   1  738.33   31.60
  -5  -1  -1  881.61   33.30
   5  -1   1  736.73   31.80
   5  -1   1  769.12   31.60
   5  -1   1  747.83   32.10
   5   1   1  784.92   32.00
   5   1   1  765.72   31.70
   5   1   1  723.43   32.10
  -5   1  -1  858.11   33.00
  -6  -1  -1 1061.29   41.50
   6  -1   1  982.90   41.00
   6  -1   1  928.91   41.10
  -6  -1  -1 1074.39   43.00
  -6   1  -1 1056.99   42.60
   6   1   1  972.50   41.30
   6   1   1 1026.40   41.20
   7  -1   1  385.46   18.20
   7  -1   1  413.06   18.10
   7   1   1  406.36   18.50
   7   1   1  421.56   18.40
   7   1   1  388.76   18.90
   8  -1   1  191.88   10.40
   8   1   1  180.98   11.20
   8   1   1  181.18   10.60
   8   1   1  196.88   10.60
   9   1   1   30.60    5.40
   9   1   1   22.50    4.10
  12   2  -1   83.09    5.40
  11   2  -1   12.60    2.90
  10   2  -1  148.09    8.10
  10   2  -1  137.29    9.50
  10   2  -1  120.79   11.70
   9   2  -1   19.70    3.00
   9   2  -1   19.30    3.90
   9   2  -1   24.90    4.60
   9   2  -1   26.20    2.30
  -8  -2   1  639.34   26.80
   8   2  -1  563.14   26.00
   8   2  -1  539.65   27.00
   8   2  -1  605.64   25.90
   7  -2  -1   83.09    6.10
  -7  -2   1   94.29    6.60
   7  -2  -1   76.09    5.40
   7  -2  -1   76.09    5.80
   7   2  -1   69.89    6.40
   7   2  -1   85.59    6.10
   7   2  -1   79.39    5.60
   7   2  -1   64.49    5.80
   6  -2  -1   79.89    5.10
   6  -2  -1   73.69    4.80
   6  -2  -1   72.69    5.40
   6  -2  -1   71.39    5.70
  -6   2   1   78.59    6.10
   6   2  -1   76.49    5.70
   6   2  -1   81.79    5.10
   6   2  -1   81.79    5.30
   5  -2  -1   58.39    3.80
   5  -2  -1   53.49    3.50
   5  -2  -1   56.89    4.10
  -5  -2   1   61.59    4.40
   5  -2  -1   58.69    4.00
  -5   2   1   56.09    4.50
   5   2  -1   57.69    3.90
   5   2  -1   59.59    4.00
   5   2  -1   53.89    3.90
   5   2  -1   56.79    4.40
   4  -2  -1   21.40    1.90
   4  -2  -1   24.40    2.20
  -4  -2   1   26.30    2.40
   4  -2  -1   26.40    2.30
   4  -2  -1   23.70    2.00
  -4   2   1   24.60    2.20
   4   2  -1   21.10    1.90
   4   2  -1   22.40    2.30
   4   2  -1   23.80    2.20
   4   2  -1   23.50    2.40
   3  -2  -1 1312.47   51.09
   3  -2  -1 1306.17   51.19
   3  -2  -1 1312.37   51.79
   3  -2  -1 1265.37   50.79
  -3  -2   1 1318.47   51.39
  -3   2   1 1304.97   50.99
   3   2  -1 1351.96   51.19
   3   2  -1 1400.56   51.59
   3   2  -1 1244.28   50.99
   3   2  -1 1223.58   50.89
   2  -2  -1 2109.29   81.09
   2  -2  -1 2054.89   81.49
  -2  -2   1 2138.99   81.29
   2   2  -1 1962.20   80.99
   2   2  -1 2239.28   81.29
  -2   2   1 2049.99   80.99
   1  -2  -1  275.17   10.80
  -1  -2   1  266.47   11.00
   1  -2  -1  271.77   11.10
  -1   2   1  261.87   10.80
   1   2  -1  254.77   10.80
   1   2  -1  273.27   10.80
   0  -2  -1 5457.55  230.48
   0   2  -1 6065.89  230.58
   0   2  -1 6469.25  230.68
  -1  -2  -1  509.45   20.50
   1  -2   1  538.75   21.00
  -1  -2  -1  556.84   21.10
   1  -2   1  529.75   21.10
  -1   2  -1  505.85   20.70
   1   2   1  522.85   21.20
   2  -2   1   56.89    3.50
   2  -2   1   59.79    3.00
   2  -2   1   61.69    3.30
  -2  -2  -1   58.79    3.40
  -2  -2  -1   60.79    2.80
   2   2   1   54.19    3.00
   2   2   1   58.69    3.40
   3  -2   1  277.77   12.20
  -3  -2  -1  300.07   12.00
   3  -2   1  291.97   12.60
   3  -2   1  298.97   12.80
  -3  -2  -1  285.67   12.30
   3  -2   1  292.07   12.10
   3  -2   1  278.17   12.00
   3   2   1  299.77   12.70
   3   2   1  296.17   12.40
   4  -2   1  549.74   23.50
   4  -2   1  591.74   24.00
   4  -2   1  574.94   23.30
  -4  -2  -1  611.44   23.80
   4  -2   1  578.84   24.20
   4  -2   1  540.25   23.20
   4   2   1  628.74   23.90
   4   2   1  549.54   23.90
  -5  -2  -1   66.99    4.50
   5  -2   1   59.89    4.10
   5  -2   1   63.29    4.60
  -5  -2  -1   70.69    5.20
   5  -2   1   61.69    4.10
   5  -2   1   58.49    4.10
   5  -2   1   62.79    4.10
   5   2   1   63.89    4.40
  -5   2  -1   74.49    5.00
   5   2   1   65.09    4.20
   5   2   1   60.69    4.50
  -6  -2  -1   85.49    6.60
   6  -2   1   64.89    4.80
  -6  -2  -1   84.09    5.50
   6  -2   1   72.29    5.10
  -6   2  -1   86.79    6.20
   6   2   1   75.69    5.30
   6   2   1   70.29    5.10
  -7  -2  -1  124.79    7.90
   7   2   1  119.89    8.20
   7   2   1  114.99    7.50
   7   2   1  127.99    7.60
   8   2   1  306.27   15.90
   8   2   1  326.27   15.40
   8   2   1  289.07   15.10
   9   2   1   18.90    4.50
   9   2   1   23.00    2.10
   9   2   1   24.10    3.40
   9   2   1   22.50    4.20
   9   2   1   26.10    3.70
  10   2   1  131.39    7.90
  12   3  -1    0.10    1.80
  11   3  -1    2.40    2.30
  10   3  -1    8.10    3.30
  10   3  -1    9.60    1.50
  10   3  -1   10.10    2.70
  10   3  -1    5.80    3.80
   9   3  -1   12.70    1.90
   9   3  -1   10.40    2.50
   9   3  -1   14.20    4.30
   9   3  -1   18.00    4.00
   9   3  -1    9.40    3.50
  -8  -3   1   55.99    6.30
   8   3  -1   49.30    5.40
   8   3  -1   40.80    5.00
   8   3  -1   39.60    5.40
   8   3  -1   57.99    5.70
   7  -3  -1 1353.86   57.19
  -7  -3   1 1561.74   58.39
   7   3  -1 1334.27   57.89
   7   3  -1 1398.16   57.59
   7   3  -1 1397.66   57.59
   7   3  -1 1486.65   57.49
   6  -3  -1  456.45   20.40
   6  -3  -1  445.06   19.90
  -6  -3   1  494.45   20.60
   6   3  -1  455.25   20.20
   6   3  -1  449.66   20.90
   6   3  -1  489.55   20.10
  -6   3   1  439.76   21.30
  -5  -3   1 2415.16   95.79
  -5  -3   1 2638.84   95.79
   5  -3  -1 2330.97   95.59
   5  -3  -1 2270.27   95.39
   5  -3  -1 2412.96   95.29
   5  -3  -1 2419.26   95.09
   5   3  -1 2418.36   95.39
   5   3  -1 2504.55   95.29
   5   3  -1 2519.05   96.19
  -4  -3   1   14.00    2.10
   4  -3  -1   13.80    1.90
   4  -3  -1   10.40    2.20
  -4   3   1    9.20    1.60
   4   3  -1    9.50    1.90
   4   3  -1   10.00    1.70
   3  -3  -1 1172.48   47.80
   3  -3  -1 1220.88   47.60
   3  -3  -1 1212.98   47.70
  -3  -3   1 1213.48   48.00
   3  -3  -1 1226.78   48.60
  -3   3   1 1208.68   47.80
   3   3  -1 1209.78   47.70
   3   3  -1 1311.27   48.20
   3   3  -1 1154.88   47.70
   2  -3  -1  612.74   25.70
  -2  -3   1  686.73   26.00
   2  -3  -1  641.84   25.50
  -2  -3   1  642.14   25.70
   2  -3  -1  649.04   25.50
   2  -3  -1  659.63   26.30
   2   3  -1  696.43   25.90
   2   3  -1  584.24   25.80
  -2   3   1  649.83   25.70
   2   3  -1  622.94   25.50
  -1  -3   1  686.83   27.70
   1  -3  -1  633.84   27.20
   1  -3  -1  725.43   27.80
   1   3  -1  692.03   27.50
  -1   3   1  715.93   27.50
   1   3  -1  717.33   27.30
   0  -3   1  110.59    5.50
   0  -3  -1  121.09    5.30
   0   3   1  123.19    5.60
   0   3  -1  117.69    5.40
   0   3  -1  120.69    4.80
  -1  -3  -1 4489.35  187.18
   1  -3   1 4366.66  187.68
  -1  -3  -1 5023.70  187.68
   1   3   1 5232.18  187.98
  -1   3  -1 5216.98  187.68
   2  -3   1    4.90    1.10
  -2  -3  -1    5.10    1.30
   2  -3   1    4.80    0.90
  -2  -3  -1    3.90    1.10
   2  -3   1    6.50    1.40
  -2  -3  -1    7.20    1.00
   2  -3   1    3.70    1.00
   2   3   1    3.30    0.90
  -2   3  -1    5.40    1.00
   2   3   1    3.90    1.10
   3  -3   1  308.47   12.80
   3  -3   1  271.57   12.00
   3  -3   1  291.37   13.20
  -3  -3  -1  301.97   12.60
  -3  -3  -1  297.57   12.20
   3  -3   1  275.37   12.20
   3  -3   1  293.47   12.30
   3   3   1  290.27   12.90
   3   3   1  304.07   12.50
  -4  -3  -1  767.32   29.40
  -4  -3  -1  713.53   28.40
   4  -3   1  682.33   27.90
   4  -3   1  640.34   27.90
   4  -3   1  672.03   29.00
   4  -3   1  655.53   27.70
   4  -3   1  691.43   28.60
   4   3   1  723.33   28.40
  -4   3  -1  743.73   28.60
   4   3   1  658.63   28.60
   5  -3   1 1684.93   72.49
  -5  -3  -1 2008.40   74.39
   5  -3   1 1789.12   72.39
  -5  -3  -1 1907.41   73.09
   5  -3   1 1796.52   72.49
   5   3   1 1936.81   73.09
   5   3   1 1699.23   73.19
  -5   3  -1 1921.71   73.49
   5   3   1 1889.41   72.79
  -6  -3  -1  306.27   14.40
  -6  -3  -1  321.37   15.90
   6   3   1  298.67   14.10
   6   3   1  297.97   14.30
  -7  -3  -1  628.64   26.70
   7   3   1  629.84   26.20
   7   3   1  594.34   26.20
   7   3   1  587.04   26.70
   7   3   1  565.64   26.00
   8   3   1    4.70    2.80
   8   3   1    8.10    2.80
   8   3   1    1.10    2.80
   9   3   1   95.99    4.90
   9   3   1   95.79    8.50
   9   3   1  108.39    6.80
   9   3   1   90.39    6.80
   9   3   1   92.89    7.80
  10   3   1   -2.30    2.00
  10   3   1   -1.20    3.50
  10   3   1    3.00    2.30
  11   3   1   14.50    2.80
  12   4  -1   47.30    4.10
  11   4  -1   72.49    5.70
  10   4  -1   93.89    4.90
  10   4  -1  103.79    8.20
  10   4  -1   97.59    6.70
  10   4  -1   86.99    7.90
   9   4  -1  173.18   11.60
   9   4  -1  182.98   10.90
   9   4  -1  184.88    9.60
   9   4  -1  179.38   10.00
   9   4  -1  167.28    8.30
   9   4  -1  184.18   11.20
  -8  -4   1  232.38   12.90
   8   4  -1  240.38   12.20
   8   4  -1  203.68   12.20
   8   4  -1  227.98   13.10
   8   4  -1  217.78   12.40
  -7  -4   1  125.99    8.30
   7   4  -1  119.29    7.90
   7   4  -1  139.39    7.90
   7   4  -1  117.39    8.20
   7   4  -1  129.69    8.20
  -6  -4   1   11.60    2.70
   6  -4  -1   11.30    2.60
   6  -4  -1   13.40    2.40
  -6   4   1   13.90    3.10
   6   4  -1   10.60    2.70
   6   4  -1   16.20    2.60
   6   4  -1   17.40    2.90
   5  -4  -1   23.10    2.80
   5  -4  -1   23.70    3.50
   5  -4  -1   26.70    3.20
   5  -4  -1   22.30    2.50
  -5  -4   1   30.90    3.40
   5   4  -1   23.10    3.10
   5   4  -1   22.60    2.60
   5   4  -1   26.90    3.10
   4  -4  -1    4.10    1.60
   4  -4  -1    2.40    1.10
   4  -4  -1    4.90    1.20
  -4  -4   1    4.70    1.50
  -4  -4   1    4.30    1.50
   4  -4  -1    2.80    1.10
  -4   4   1    3.90    1.20
   4   4  -1    6.70    1.50
   4   4  -1    2.90    1.30
  -3  -4   1  212.98    9.20
   3  -4  -1  186.68    8.50
   3  -4  -1  183.08    8.70
   3  -4  -1  202.48    9.60
   3  -4  -1  199.18    8.60
  -3  -4   1  196.78    8.90
   3   4  -1  196.28    9.00
   3   4  -1  196.48    8.70
  -3   4   1  199.48    8.90
   3   4  -1  176.58    8.90
   2  -4  -1  150.78    6.80
   2  -4  -1  168.88    7.90
  -2  -4   1  171.78    7.60
  -2  -4   1  157.08    7.20
   2  -4  -1  144.59    7.20
   2  -4  -1  156.88    7.00
   2   4  -1  170.18    7.30
  -2   4   1  161.48    7.30
   2   4  -1  152.58    7.00
   2   4  -1  154.98    7.60
   1  -4  -1 3276.67  138.49
   1  -4  -1 3373.76  139.29
   1  -4  -1 3847.42  138.69
  -1  -4   1 3425.76  139.19
  -1   4   1 3658.83  139.09
   1   4  -1 3715.33  139.19
   1   4  -1 3812.52  138.69
   1   4  -1 3657.33  138.69
   0  -4  -1  522.55   20.60
   0  -4   1  485.95   20.70
   0   4   1  506.15   20.80
   0   4  -1  518.45   19.80
   0   4  -1  506.55   20.60
   1  -4   1 4918.91  202.78
  -1  -4  -1 5343.07  202.58
  -1  -4  -1 5383.66  202.68
  -1  -4  -1 4769.52  202.08
   1   4   1 5839.62  203.18
  -2  -4  -1 1509.25   62.09
  -2  -4  -1 1618.94   62.69
  -2  -4  -1 1712.53   62.99
   2  -4   1 1670.93   62.29
   2  -4   1 1584.64   63.19
  -2   4  -1 1508.95   61.99
  -2   4  -1 1452.85   62.19
   2   4   1 1665.73   62.29
  -2   4  -1 1665.93   62.89
   2   4   1 1594.14   63.19
   3  -4   1  240.78   11.60
   3  -4   1  216.28   10.10
  -3  -4  -1  239.68   10.30
  -3  -4  -1  243.48   10.90
   3  -4   1  221.88   10.30
  -3  -4  -1  267.67   11.40
   3  -4   1  246.18   10.50
  -3   4  -1  260.37   11.20
   3   4   1  247.58   10.60
   3   4   1  231.48   11.20
  -3   4  -1  244.28   10.50
   4  -4   1  797.22   36.00
  -4  -4  -1  927.11   36.20
   4  -4   1  783.12   34.70
  -4  -4  -1  929.91   35.50
   4  -4   1  862.81   34.90
   4   4   1  832.32   35.70
   4   4   1  858.11   35.00
   4   4   1  900.81   35.20
  -4   4  -1  927.51   37.30
  -4   4  -1  899.71   35.80
  -5  -4  -1  420.16   18.80
  -5  -4  -1  412.76   17.90
   5  -4   1  402.06   17.30
   5  -4   1  376.26   18.50
   5  -4   1  391.66   17.10
   5   4   1  418.66   17.80
  -5   4  -1  421.96   18.40
   5   4   1  416.96   17.50
   5   4   1  362.66   17.90
  -6  -4  -1  120.39    7.40
  -6  -4  -1  121.49    8.50
   6   4   1  122.19    7.00
   6   4   1  119.09    7.40
  -7  -4  -1  200.88   11.20
   7   4   1  209.58   10.80
   7   4   1  193.68   11.30
   7   4   1  191.78   10.70
   7   4   1  183.28   10.70
   8   4   1  201.28   11.80
   8   4   1  226.68   12.00
   8   4   1  208.28   12.30
   8   4   1  206.08   11.90
   9   4   1  158.98   10.60
   9   4   1  138.89    7.00
   9   4   1  150.88    8.90
   9   4   1  145.79    9.80
   9   4   1  149.99    8.60
  10   4   1   79.09    8.10
  10   4   1   73.49    6.00
  10   4   1   81.09    6.50
  11   4   1   95.69    6.40
  11   4   1   89.89    6.50
  12   5  -1    6.30    2.30
  11   5  -1    6.10    2.50
  10   5  -1    5.80    2.60
  10   5  -1    5.90    2.80
  10   5  -1    1.30    1.20
  10   5  -1   11.70    4.30
  10   5  -1    3.30    3.20
   9   5  -1    3.50    1.50
   9   5  -1    1.20    2.90
   9   5  -1    3.00    3.00
   9   5  -1   -0.30    2.20
   9   5  -1    1.70    3.60
   9   5  -1    4.40    2.30
  -8  -5   1  225.68   13.30
   8   5  -1  206.98   12.50
   8   5  -1  234.98   13.30
   8   5  -1  231.58   12.40
   8   5  -1  236.28   12.80
   7  -5  -1   14.10    3.50
  -7  -5   1   14.40    3.40
   7   5  -1    8.70    2.90
   7   5  -1   10.90    2.90
   7   5  -1   14.40    3.20
   7   5  -1   13.90    3.20
  -6  -5   1 2132.29   80.09
   6  -5  -1 1896.21   78.99
   6  -5  -1 1978.90   79.09
   6  -5  -1 1903.71   79.79
   6   5  -1 1877.71   80.09
   6   5  -1 2135.99   79.29
   6   5  -1 2066.89   79.49
   5  -5  -1  218.98   12.00
   5  -5  -1  203.78   10.30
   5  -5  -1  204.98   10.90
   5  -5  -1  214.38   10.30
  -5  -5   1  236.98   11.00
   5   5  -1  220.88   11.20
   5   5  -1  227.88   10.50
   5   5  -1  230.28   10.70
   4  -5  -1 1507.55   63.69
   4  -5  -1 1536.55   63.39
   4  -5  -1 1674.63   63.29
   4  -5  -1 1587.74   64.79
  -4  -5   1 1618.54   63.89
  -4  -5   1 1709.63   63.79
   4   5  -1 1597.94   63.19
  -4   5   1 1590.94   63.59
   4   5  -1 1614.14   63.39
   4   5  -1 1631.34   63.99
   3  -5  -1   38.40    2.80
  -3  -5   1   34.50    3.00
  -3  -5   1   33.40    2.80
   3  -5  -1   33.30    2.50
   3  -5  -1   33.40    3.20
   3   5  -1   30.20    2.70
   3   5  -1   30.90    2.50
  -3   5   1   35.00    2.80
   3   5  -1   27.20    2.90
   2  -5  -1 1840.52   79.59
   2  -5  -1 2112.89   79.29
  -2  -5   1 2014.40   79.79
   2  -5  -1 2164.68   80.49
  -2  -5   1 1995.80   79.49
   2  -5  -1 1870.71   78.79
   2   5  -1 2057.19   79.29
   2   5  -1 2001.30   80.09
   2   5  -1 2188.08   79.49
  -2   5   1 2137.89   79.79
   1  -5  -1 1650.13   63.09
   1  -5  -1 1427.16   62.79
   1  -5  -1 1726.73   63.99
  -1  -5   1 1500.45   63.39
  -1  -5   1 1611.74   63.79
   1   5  -1 1687.23   63.89
   1   5  -1 1583.24   63.09
   1   5  -1 1702.43   63.09
  -1   5   1 1714.73   63.79
   0  -5  -1  516.55   24.30
   0  -5  -1  647.64   24.30
   0  -5   1  580.34   23.70
   0  -5   1  621.74   24.50
   0  -5   1  568.54   23.10
   0   5  -1  629.64   24.40
   0   5   1  629.54   24.50
   0   5  -1  571.84   23.60
   1  -5   1   23.40    1.80
  -1  -5  -1   25.20    2.30
   1  -5   1   30.10    2.70
  -1  -5  -1   33.10    2.20
  -1  -5  -1   29.20    2.80
   1   5   1   23.60    1.70
   1   5   1   28.60    2.60
  -1   5  -1   23.30    1.80
  -1   5  -1   27.60    2.30
   2  -5   1 3751.62  133.89
   2  -5   1 3255.97  134.79
  -2  -5  -1 3178.98  133.59
  -2  -5  -1 3467.05  134.39
  -2  -5  -1 3558.44  134.39
  -2   5  -1 3270.27  133.59
   2   5   1 3584.24  133.79
  -2   5  -1 3544.75  134.49
   2   5   1 3516.15  134.89
  -3  -5  -1    3.80    1.40
   3  -5   1    3.60    1.60
  -3  -5  -1    4.30    1.50
   3  -5   1    2.10    1.00
   3   5   1    3.80    1.50
  -3   5  -1    1.70    1.10
  -3   5  -1    4.90    1.40
   4  -5   1  966.50   39.40
   4  -5   1  916.81   40.90
   4  -5   1 1026.80   39.60
  -4  -5  -1 1041.90   40.30
  -4  -5  -1 1060.79   40.90
   4  -5   1  858.11   39.80
  -4   5  -1 1057.89   40.60
   4   5   1  940.41   40.50
   4   5   1  973.80   39.60
   4   5   1 1024.10   39.80
   5  -5   1   83.09    5.20
   5  -5   1   86.49    5.20
   5  -5   1   76.39    5.60
  -5  -5  -1   90.99    5.90
   5  -5   1   77.79    6.30
  -5  -5  -1   91.19    6.50
   5   5   1   96.29    5.70
  -5   5  -1   95.79    6.20
   5   5   1   88.89    5.40
   6  -5   1 1305.57   54.59
  -6  -5  -1 1375.46   55.49
   6   5   1 1316.07   55.39
   6   5   1 1414.56   54.99
   6   5   1 1389.56   55.09
  -7  -5  -1   20.10    4.10
   7   5   1   20.60    3.50
   7   5   1   14.80    3.60
   7   5   1   18.80    3.60
   7   5   1   19.70    4.00
  -8  -5  -1  109.59    8.70
   8   5   1  103.19    7.30
   8   5   1  116.39    6.30
   8   5   1  114.49    7.30
   8   5   1  113.59    8.30
   8   5   1  118.99    8.20
   8   5   1  120.69    8.80
   9   5   1    8.40    1.70
   9   5   1    5.00    3.20
   9   5   1    6.70    2.60
   9   5   1    5.80    2.60
   9   5   1   10.00    3.60
  10   5   1   32.30    2.60
  10   5   1   41.10    4.50
  10   5   1   34.10    5.70
  10   5   1   27.00    3.80
  11   5   1    6.30    2.30
  11   5   1   -0.90    2.10
  12   6  -1   15.50    2.60
  11   6  -1   87.19    6.30
  11   6  -1   85.69    6.50
  10   6  -1   51.89    6.00
  10   6  -1   43.40    4.60
  10   6  -1   59.29    5.60
  10   6  -1   59.79    7.30
  10   6  -1   52.49    3.80
   9   6  -1  173.18    8.50
   9   6  -1  181.48   11.80
   9   6  -1  161.28    9.80
   9   6  -1  171.68    9.60
   9   6  -1  180.08   11.30
   9   6  -1  171.78   10.60
  -8  -6   1  349.07   18.30
   8   6  -1  336.97   17.60
   8   6  -1  339.57   17.60
   8   6  -1  361.86   18.20
   8   6  -1  388.06   17.70
   8   6  -1  359.26   16.60
   8   6  -1  306.37   17.90
   8   6  -1  360.06   17.30
   7  -6  -1  284.67   15.20
  -7  -6   1  298.37   15.30
   7   6  -1  307.07   14.50
   7   6  -1  286.57   15.10
   7   6  -1  285.27   14.70
   7   6  -1  286.27   14.70
  -6  -6   1   27.90    4.00
   6  -6  -1   22.00    3.70
   6  -6  -1   27.20    3.40
   6   6  -1   22.40    3.50
   6   6  -1   27.40    3.40
   6   6  -1   27.70    3.80
   6   6  -1   28.70    3.70
   5  -6  -1   -0.30    1.70
   5  -6  -1    2.10    1.90
  -5  -6   1    1.40    1.60
   5  -6  -1   -1.10    1.30
   5  -6  -1    2.60    1.40
   5   6  -1    2.60    1.60
   5   6  -1    2.80    1.50
   5   6  -1    1.20    1.70
   4  -6  -1  914.31   36.20
  -4  -6   1  948.11   36.80
  -4  -6   1  908.91   36.80
   4  -6  -1  864.21   36.60
   4  -6  -1  807.52   36.20
   4  -6  -1  915.81   37.90
   4   6  -1  903.31   36.80
   4   6  -1  878.91   35.90
   4   6  -1  914.31   36.30
  -4   6   1  900.01   36.70
   3  -6  -1   46.10    4.10
  -3  -6   1   42.10    3.60
   3  -6  -1   35.40    3.20
   3  -6  -1   41.50    3.00
  -3  -6   1   42.00    3.40
   3   6  -1   39.40    3.70
   3   6  -1   40.70    3.20
   3   6  -1   44.70    3.10
  -3   6   1   41.30    3.30
   2  -6  -1  633.94   28.30
   2  -6  -1  753.82   29.10
   2  -6  -1  709.43   27.80
  -2  -6   1  703.23   28.40
  -2  -6   1  664.03   28.20
  -2   6   1  698.73   28.40
   2   6  -1  695.23   27.90
   2   6  -1  682.23   27.80
   2   6  -1  679.23   28.80
   1  -6  -1 3172.88  119.39
  -1  -6   1 2939.91  120.09
   1  -6  -1 3090.89  120.39
  -1  -6   1 2825.12  119.79
   1   6  -1 3090.39  119.39
   1   6  -1 3217.28  119.29
   1   6  -1 3152.38  120.39
  -1   6   1 3189.98  120.29
   0  -6   1  827.42   35.80
   0  -6   1  869.41   34.90
   0  -6   1  910.51   36.00
   0  -6  -1  857.91   35.00
   0  -6  -1  959.20   35.90
   0  -6  -1  810.92   35.50
   0  -6  -1  851.31   36.00
   0   6  -1  881.21   35.10
   0   6   1  972.00   36.30
   0   6  -1  965.60   36.10
  -1  -6  -1 1379.06   55.09
   1  -6   1 1228.78   54.89
   1  -6   1 1417.26   54.49
  -1  -6  -1 1305.67   55.29
   1  -6   1 1429.96   55.69
  -1  -6  -1 1463.05   54.99
  -1   6  -1 1500.35   55.49
  -1   6  -1 1335.37   54.39
   1   6   1 1415.26   54.39
   1   6   1 1467.65   55.79
  -2  -6  -1  400.86   17.20
  -2  -6  -1  399.86   16.60
   2  -6   1  408.46   16.60
  -2  -6  -1  385.96   17.20
   2  -6   1  401.76   17.80
  -2   6  -1  369.56   16.30
   2   6   1  414.56   17.80
  -2   6  -1  407.86   17.30
   2   6   1  394.66   16.40
  -3  -6  -1 1027.10   40.90
  -3  -6  -1 1026.40   40.70
   3  -6   1 1013.20   39.90
   3  -6   1  996.20   41.60
  -3   6  -1  913.91   39.60
   3   6   1  987.10   41.30
   3   6   1 1025.50   40.00
  -3   6  -1 1018.60   40.80
   4  -6   1  345.67   16.60
   4  -6   1  393.46   16.20
   4  -6   1  354.66   15.90
  -4  -6  -1  406.96   17.10
   4  -6   1  359.06   17.80
  -4  -6  -1  397.16   17.40
   4   6   1  343.67   17.20
   4   6   1  394.86   16.30
   4   6   1  323.37   16.10
  -4   6  -1  387.36   17.10
   4   6   1  382.96   16.10
  -5  -6  -1  206.58   10.30
   5  -6   1  174.68    9.90
   5  -6   1  189.58    9.30
  -5  -6  -1  181.98   10.50
   5  -6   1  154.68   10.60
   5  -6   1  178.48    8.90
   5   6   1  191.88    9.50
  -5   6  -1  184.88   10.20
   5   6   1  185.18    9.20
   6  -6   1   52.19    4.60
  -6  -6  -1   54.49    5.90
   6  -6   1   57.29    4.90
   6   6   1   57.19    4.80
   6   6   1   42.20    4.70
   6   6   1   48.90    5.10
   6   6   1   40.90    4.70
  -7  -6  -1   94.79    7.90
   7   6   1   94.69    7.60
   7   6   1   98.19    7.20
   7   6   1   98.09    7.60
   7   6   1  104.09    7.10
   8   6   1   87.99    7.90
   8   6   1  101.99    6.00
   8   6   1   90.99    6.90
   8   6   1   99.29    6.90
   8   6   1  111.49    8.40
   8   6   1  109.79    7.90
   9   6   1   85.19    6.70
   9   6   1   98.99    8.60
   9   6   1   99.69    8.20
   9   6   1   91.59    5.40
   9   6   1   92.39    8.10
   9   6   1   99.89    6.90
  10   6   1    4.90    2.40
  10   6   1    8.60    2.90
  10   6   1   10.20    4.20
  10   6   1    5.30    1.40
  11   6   1  164.98    9.00
  11   6   1  176.98    9.10
  11   7  -1    0.90    2.20
  11   7  -1   -0.80    2.20
  10   7  -1    4.20    2.30
  10   7  -1    1.00    1.40
  10   7  -1    7.40    4.10
  10   7  -1   -3.60    2.10
  10   7  -1    5.10    3.30
   9   7  -1   26.40    4.80
   9   7  -1   19.40    4.20
   9   7  -1   24.20    3.00
   9   7  -1   15.20    4.50
   9   7  -1   17.10    3.40
   9   7  -1   26.60    3.90
   8   7  -1   33.90    3.60
   8   7  -1   41.10    4.40
   8   7  -1   47.80    4.90
   8   7  -1   41.30    5.80
   8   7  -1   36.10    5.40
   8   7  -1   37.50    5.10
   7  -7  -1  483.55   24.30
  -7  -7   1  545.45   25.00
   7   7  -1  525.95   23.90
   7   7  -1  531.75   24.50
   7   7  -1  536.25   24.40
   7   7  -1  556.04   23.70
  -6  -7   1  388.16   17.70
   6  -7  -1  345.37   16.40
   6  -7  -1  348.57   17.20
   6  -7  -1  358.16   16.60
   6   7  -1  344.87   16.60
   6   7  -1  338.67   17.00
   6   7  -1  364.76   17.10
   6   7  -1  350.76   16.30
   5  -7  -1  435.76   18.60
   5  -7  -1  405.46   18.60
   5  -7  -1  397.66   20.30
  -5  -7   1  446.96   19.40
   5  -7  -1  411.66   19.20
   5   7  -1  440.26   18.80
   5   7  -1  407.66   18.20
   4  -7  -1  371.86   15.20
   4  -7  -1  316.17   14.60
   4  -7  -1  313.77   15.20
   4  -7  -1  353.36   15.70
  -4  -7   1  345.17   15.70
   4  -7  -1  345.17   16.70
   4   7  -1  354.66   15.20
   4   7  -1  337.17   14.80
   4   7  -1  328.37   15.50
  -4   7   1  345.97   15.70
   3  -7  -1 3109.49  116.69
   3  -7  -1 2954.80  117.09
  -3  -7   1 2915.21  117.29
   3  -7  -1 3007.60  118.29
   3  -7  -1 2753.02  117.09
  -3  -7   1 3174.68  117.49
  -3   7   1 2989.40  117.39
   3   7  -1 3152.58  116.79
   3   7  -1 2904.41  116.89
   3   7  -1 3015.00  118.19
   2  -7  -1  105.09    6.50
   2  -7  -1  116.29    5.80
  -2  -7   1  117.39    6.40
  -2  -7   1  109.69    6.30
   2  -7  -1  128.59    7.10
   2   7  -1  117.89    5.90
   2   7  -1  120.99    7.00
   2   7  -1  110.09    5.80
  -2   7   1  118.89    6.50
  -1  -7   1 1273.97   49.50
   1  -7  -1 1338.47   49.80
   1  -7  -1 1229.58   48.60
  -1  -7   1 1172.68   49.20
  -1  -7   1 1166.48   48.10
   1  -7  -1 1111.49   49.50
   1   7  -1 1277.97   49.80
  -1   7   1 1306.67   49.70
   1   7  -1 1229.18   48.60
   0  -7  -1  237.18   11.50
   0  -7  -1  268.57   11.40
   0  -7  -1  232.38   10.30
   0  -7   1  229.28   10.20
   0  -7   1  238.88   11.30
   0  -7   1  257.87   11.50
   0   7   1  228.88   10.10
   0   7   1  254.97   11.60
   0   7  -1  254.97   11.50
   0   7  -1  237.18   10.40
  -1  -7  -1  528.15   23.40
   1  -7   1  521.85   23.20
   1  -7   1  594.84   23.90
   1  -7   1  553.44   22.40
  -1  -7  -1  521.15   23.00
  -1  -7  -1  600.74   23.10
  -1   7  -1  588.44   23.60
   1   7   1  569.94   23.90
  -1   7  -1  522.65   22.30
   1   7   1  549.15   22.30
   2  -7   1   42.50    3.30
  -2  -7  -1   46.90    4.00
   2  -7   1   49.90    3.20
   2  -7   1   51.99    4.30
  -2  -7  -1   48.50    3.80
  -2  -7  -1   51.89    3.40
   2   7   1   52.19    4.30
  -2   7  -1   49.50    3.90
   2   7   1   51.49    3.20
  -2   7  -1   42.20    2.90
  -3  -7  -1  588.14   24.80
   3  -7   1  583.84   25.60
  -3  -7  -1  587.84   24.80
   3  -7   1  535.85   23.60
   3  -7   1  604.34   23.90
   3  -7   1  532.15   24.30
   3   7   1  601.24   25.50
   3   7   1  562.64   24.20
  -3   7  -1  579.24   24.70
   3   7   1  581.04   23.80
  -4  -7  -1  596.14   25.30
   4  -7   1  612.54   24.40
  -4  -7  -1  570.74   25.40
   4  -7   1  562.54   26.20
   4  -7   1  558.84   24.90
   4  -7   1  560.94   24.00
  -4   7  -1  596.44   25.30
   4   7   1  576.34   25.90
   4   7   1  603.04   24.30
   4   7   1  545.45   24.50
   4   7   1  573.64   24.20
   5  -7   1  923.91   41.40
  -5  -7  -1 1034.70   41.80
   5  -7   1  988.90   40.40
   5  -7   1 1046.60   40.90
  -5  -7  -1 1009.20   42.40
   5  -7   1  894.41   42.70
  -5   7  -1 1037.90   42.10
   5   7   1 1019.00   40.70
   5   7   1 1013.60   40.90
   6  -7   1  184.98    9.80
   6  -7   1  185.78    9.70
   6  -7   1  159.08   10.20
  -6  -7  -1  181.38   10.80
   6   7   1  170.38    9.90
   6   7   1  170.58    9.60
   6   7   1  189.08    9.80
   6   7   1  173.58   10.50
  -7  -7  -1  485.15   23.90
   7   7   1  500.45   23.40
   7   7   1  495.35   23.10
   7   7   1  535.35   23.80
   7   7   1  521.35   23.10
   8   7   1    8.00    3.40
   8   7   1    4.60    2.00
   8   7   1    8.40    2.80
   8   7   1   10.70    3.50
   8   7   1    9.70    2.70
   8   7   1   13.00    3.70
   9   7   1   26.70    3.70
   9   7   1   39.80    4.70
   9   7   1   29.60    5.10
   9   7   1   37.80    5.20
   9   7   1   36.80    3.50
  10   7   1   18.10    2.10
  10   7   1   16.80    3.30
  10   7   1   15.60    3.10
  10   7   1   21.70    4.60
  11   7   1    7.00    2.40
  11   7   1    5.30    2.40
  11   8  -1    2.00    2.00
  11   8  -1   -1.30    2.10
  10   8  -1  161.98    8.50
  10   8  -1  180.68    9.80
  10   8  -1  184.78   12.30
  10   8  -1  186.88   10.10
   9   8  -1   19.20    4.90
   9   8  -1   11.60    4.00
   9   8  -1   12.80    2.40
   9   8  -1   11.10    3.00
   9   8  -1   12.70    3.90
   9   8  -1   11.00    3.10
   8   8  -1  358.06   17.80
   8   8  -1  369.06   16.40
   8   8  -1  381.46   18.90
   8   8  -1  375.46   19.00
   8   8  -1  362.96   16.90
   8   8  -1  349.37   17.10
   7  -8  -1    6.70    3.60
  -7  -8   1    9.30    3.90
   7  -8  -1    9.40    3.40
   7   8  -1   14.50    3.60
   7   8  -1   12.40    3.80
  -7   8   1   11.80    3.30
   7   8  -1    8.40    2.70
   7   8  -1   15.50    3.70
   6  -8  -1    0.50    2.40
  -6  -8   1   -1.70    2.40
   6  -8  -1    2.90    2.30
   6  -8  -1   13.10    3.30
   6   8  -1    1.30    1.90
   6   8  -1    0.70    2.40
   6   8  -1    1.80    2.30
   6   8  -1    3.10    2.20
   5  -8  -1  113.39    8.50
  -5  -8   1  118.99    8.00
   5  -8  -1  123.39    7.10
  -5  -8   1  113.49    7.80
   5  -8  -1  114.99    7.60
   5   8  -1  118.19    6.80
   5   8  -1  116.59    7.00
   4  -8  -1  132.39    8.60
   4  -8  -1  136.69    7.30
   4  -8  -1  138.09    7.80
   4  -8  -1  124.19    7.50
  -4  -8   1  140.79    8.20
  -4   8   1  130.09    7.80
   4   8  -1  132.49    7.00
   4   8  -1  136.19    7.30
  -3  -8   1   22.40    3.30
  -3  -8   1   27.90    3.30
   3  -8  -1   22.10    2.60
   3  -8  -1   25.80    3.60
   3  -8  -1   23.40    3.30
   3  -8  -1   24.60    3.10
   3   8  -1   27.90    2.90
   3   8  -1   30.90    4.20
   3   8  -1   25.60    3.50
  -3   8   1   26.70    3.30
  -2  -8   1 1970.40   77.69
   2  -8  -1 1914.41   77.19
   2  -8  -1 2030.50   76.89
   2  -8  -1 1817.02   77.79
   2  -8  -1 2029.40   78.39
  -2  -8   1 1935.61   77.69
  -2   8   1 2012.30   77.99
   2   8  -1 1978.40   78.49
   2   8  -1 2019.70   76.89
  -2   8   1 1901.91   76.89
   1  -8  -1  233.58   10.60
  -1  -8   1  188.38   10.00
   1  -8  -1  192.28   10.30
  -1  -8   1  202.68   10.10
   1  -8  -1  196.48    9.20
   1   8  -1  206.18    9.20
   1   8  -1  209.58   10.50
  -1   8   1  207.88   10.40
   0  -8   1 4231.78  177.18
   0  -8  -1 4467.55  176.98
   0  -8   1 4522.55  175.88
   0  -8  -1 4689.73  177.38
   0  -8   1 4773.32  177.28
   0   8  -1 4574.54  177.38
   0   8  -1 4445.96  175.98
   0   8   1 4751.52  177.68
   1  -8   1   10.60    1.60
   1  -8   1   12.20    3.00
   1  -8   1    6.30    1.90
   1  -8   1    8.40    2.10
  -1  -8  -1    5.10    2.00
  -1  -8  -1   12.60    2.10
   1   8   1    8.50    1.40
  -1   8  -1    8.70    2.00
   1   8   1    8.40    2.20
  -1   8  -1    8.90    1.40
  -2  -8  -1 1806.82   72.99
   2  -8   1 1929.81   71.99
  -2  -8  -1 1727.53   72.59
   2  -8   1 1856.41   72.09
   2  -8   1 1854.21   73.69
  -2  -8  -1 1769.92   72.19
   2  -8   1 1733.33   72.29
  -2   8  -1 1938.91   73.19
   2   8   1 1867.71   71.79
   2   8   1 1869.91   73.69
   2   8   1 1789.52   72.39
  -3  -8  -1   10.60    2.70
  -3  -8  -1   10.60    2.60
   3  -8   1    9.90    2.40
   3  -8   1   14.00    2.20
   3  -8   1   12.10    2.80
   3  -8   1   13.20    2.30
   3   8   1   11.20    3.00
   3   8   1   12.50    2.60
  -3   8  -1   14.10    2.80
   3   8   1   12.80    2.20
   3   8   1   10.50    1.80
   4  -8   1  569.44   25.30
   4  -8   1  607.64   24.60
  -4  -8  -1  560.14   25.60
   4  -8   1  566.54   26.70
   4  -8   1  575.54   24.30
  -4  -8  -1  608.84   25.70
   4   8   1  592.14   24.50
  -4   8  -1  566.64   25.60
   4   8   1  563.74   24.30
   4   8   1  574.14   25.00
   4   8   1  574.64   26.40
   5  -8   1   20.20    4.30
  -5  -8  -1   26.90    4.30
  -5  -8  -1   24.20    4.20
   5  -8   1   32.00    3.90
   5  -8   1   27.50    3.30
   5  -8   1   27.90    3.70
   5  -8   1   20.90    3.70
   5   8   1   26.50    4.10
  -5   8  -1   29.00    4.20
   5   8   1   27.30    3.40
   5   8   1   28.50    3.80
   5   8   1   31.60    3.80
   6  -8   1  151.98   10.20
  -6  -8  -1  160.68   10.40
   6  -8   1  151.08    8.70
   6  -8   1  166.48    9.30
   6  -8   1  151.68    9.30
   6   8   1  157.98    9.20
   6   8   1  156.38   10.00
   6   8   1  154.98    9.50
   6   8   1  159.18    9.20
   7  -8   1    6.30    3.20
  -7  -8  -1    3.30    3.20
   7  -8   1    6.30    2.90
   7   8   1    0.80    2.00
   7   8   1    6.10    3.30
   7   8   1    6.10    2.70
   7   8   1    4.10    2.60
   8   8   1  182.08   10.10
   8   8   1  184.08   11.30
   8   8   1  188.28    9.60
   8   8   1  186.88   10.40
   8   8   1  196.48   11.90
  -9  -8  -1   12.60    4.40
   9   8   1    5.50    2.90
   9   8   1    0.00    3.10
   9   8   1    6.00    2.60
   9   8   1    9.10    3.90
   9   8   1    6.70    1.90
 -10  -8  -1   74.99    8.90
  10   8   1  107.79    7.30
  10   8   1  107.89    5.60
  10   8   1  124.29    8.90
  10   8   1  105.99    6.90
  11   8   1    4.80    2.10
  11   8   1    6.70    2.10
  11   9  -1   -0.50    1.90
  11   9  -1   -1.50    1.90
  11   9  -1    1.50    1.00
 -10  -9   1    3.60    3.40
  10   9  -1    1.50    1.40
  10   9  -1    2.10    2.20
  10   9  -1    1.70    3.50
  10   9  -1   -0.40    2.10
   9   9  -1   19.50    3.40
   9   9  -1   25.30    3.80
   9   9  -1   26.50    5.10
   9   9  -1   16.70    2.80
   9   9  -1   16.00    4.30
   8  -9  -1  102.09    8.40
   8  -9  -1   97.09    9.80
   8   9  -1  117.09    7.70
   8   9  -1  101.79    8.10
   8   9  -1  108.99    7.40
   8   9  -1  104.69    8.90
   8   9  -1  109.69    7.00
   8   9  -1  126.29    9.50
   7  -9  -1  179.48   11.50
   7  -9  -1  179.88   10.60
  -7  -9   1  159.88   11.30
   7   9  -1  177.38   11.20
   7   9  -1  161.58   10.40
   7   9  -1  176.68   11.00
   7   9  -1  161.38    9.70
  -7   9   1  169.78   10.30
  -6  -9   1  515.05   24.10
   6  -9  -1  502.25   22.70
   6  -9  -1  509.35   23.60
   6   9  -1  515.55   22.80
   6   9  -1  492.15   23.10
   6   9  -1  513.65   23.60
   6   9  -1  480.45   22.10
   5  -9  -1  501.95   23.10
  -5  -9   1  534.35   24.30
   5  -9  -1  542.45   24.00
   5  -9  -1  553.94   23.40
   5   9  -1  540.05   23.30
   5   9  -1  532.05   21.90
   5   9  -1  508.45   23.40
   5   9  -1  530.25   24.00
   5   9  -1  518.25   22.70
   4  -9  -1  454.25   21.40
   4  -9  -1  467.05   19.60
   4  -9  -1  469.15   20.20
  -4  -9   1  458.15   20.60
   4  -9  -1  416.56   19.90
  -4   9   1  430.66   19.20
   4   9  -1  436.16   19.30
  -4   9   1  415.66   20.20
   3  -9  -1  178.88    9.90
   3  -9  -1  186.48   10.60
   3  -9  -1  181.78    9.10
  -3  -9   1  189.48   10.20
  -3  -9   1  172.68    9.10
  -3  -9   1  190.28    9.90
   3  -9  -1  187.58    9.60
   3   9  -1  194.58    9.20
   3   9  -1  182.18    9.90
  -3   9   1  185.48   10.00
  -3   9   1  173.18    9.00
   3   9  -1  187.18   11.00
  -2  -9   1  608.44   27.20
   2  -9  -1  665.73   27.80
  -2  -9   1  673.33   28.40
   2  -9  -1  615.34   28.50
   2  -9  -1  689.63   27.50
  -2  -9   1  670.43   28.30
   2  -9  -1  702.23   29.10
   2   9  -1  651.53   28.00
   2   9  -1  692.13   27.40
  -2   9   1  665.83   27.60
   2   9  -1  673.83   29.20
  -2   9   1  693.63   28.80
   1  -9  -1   15.20    2.30
  -1  -9   1    9.30    2.30
   1  -9  -1   11.40    1.90
  -1  -9   1    7.80    1.80
   1  -9  -1    8.20    2.50
   1  -9  -1   16.70    2.80
  -1  -9   1    9.10    2.40
   1   9  -1    6.60    2.10
   1   9  -1   10.00    1.70
   1   9  -1    6.90    1.90
  -1   9   1   13.20    2.20
  -1   9   1   10.40    2.50
   0  -9   1  138.89    8.10
   0  -9  -1  151.38    8.10
   0  -9   1  144.49    8.10
   0  -9   1  137.99    6.80
   0  -9  -1  155.28    8.40
   0  -9   1  130.49    7.20
   0   9   1  157.78    8.60
   0   9   1  141.79    7.50
   0   9  -1  138.59    7.40
   0   9  -1  145.49    8.30
   0   9  -1  144.89    6.90
  -1  -9  -1  443.56   18.80
   1  -9   1  426.06   19.00
   1  -9   1  450.15   19.70
  -1  -9  -1  429.86   19.20
   1  -9   1  431.56   18.00
   1  -9   1  421.66   18.50
  -1   9  -1  429.76   19.40
   1   9   1  418.76   18.60
  -1   9  -1  401.26   18.30
   1   9   1  440.36   19.80
   1   9   1  405.46   17.60
   2  -9   1  242.28   10.80
   2  -9   1  228.88   10.90
   2  -9   1  222.08   11.20
   2  -9   1  237.88   12.40
  -2  -9  -1  227.58   11.90
   2   9   1  233.78   10.50
   2   9   1  232.08   11.30
   2   9   1  239.28   12.50
  -2   9  -1  227.88   11.90
   3  -9   1   41.40    3.60
  -3  -9  -1   49.30    5.40
   3  -9   1   42.30    5.20
   3  -9   1   40.20    3.60
   3  -9   1   43.00    4.50
   3   9   1   53.39    5.90
   3   9   1   55.49    5.00
   3   9   1   40.80    3.40
  -3   9  -1   39.70    4.30
  -4  -9  -1  787.92   41.70
   4  -9   1  912.31   40.20
   4  -9   1  909.01   37.50
   4  -9   1  951.70   38.70
   4  -9   1  914.41   37.70
  -4  -9  -1  934.61   39.00
   4   9   1  870.21   37.40
   4   9   1  975.20   38.40
   4   9   1  935.31   37.60
  -4   9  -1  916.41   39.00
   4   9   1  949.80   40.00
   5  -9   1  508.05   22.40
   5  -9   1  545.85   23.00
   5  -9   1  496.65   23.80
   5  -9   1  534.85   22.90
  -5  -9  -1  527.65   24.30
   5   9   1  512.05   22.70
   5   9   1  498.25   22.60
   5   9   1  523.85   21.00
   5   9   1  510.15   23.10
  -6  -9  -1  609.64   28.50
   6  -9   1  656.43   27.40
   6  -9   1  580.34   28.30
   6  -9   1  609.14   26.70
   6  -9   1  609.34   27.10
   6   9   1  623.54   27.20
   6   9   1  627.34   27.10
   6   9   1  632.14   27.70
   7  -9   1   80.39    7.00
   7   9   1   75.79    6.30
   7   9   1   98.59    7.50
   7   9   1   84.69    6.80
   7   9   1   70.19    6.10
   7   9   1   88.29    6.00
  -8  -9  -1   17.10    4.70
   8   9   1   21.00    3.60
   8   9   1   19.40    4.50
   8   9   1   17.80    3.30
   8   9   1   19.90    3.20
   8   9   1   19.40    4.20
  -9  -9  -1   39.10    6.00
   9   9   1   55.29    5.20
   9   9   1   58.99    5.70
   9   9   1   51.59    6.40
   9   9   1   56.09    4.40
 -10  -9  -1    1.10    3.30
  10   9   1    3.00    1.40
  10   9   1   -2.30    1.90
  10   9   1    6.00    2.70
  10   9   1    7.70    3.40
  11   9   1    9.30    2.20
  11   9   1    9.70    2.10
  11  10  -1   53.89    2.90
  11  10  -1   48.10    4.10
  11  10  -1   52.09    4.50
 -10 -10   1    7.20    3.70
  10  10  -1   -0.40    3.30
  10  10  -1   -0.90    2.00
  10  10  -1    1.70    1.40
  10  10  -1   -0.30    2.10
  -9 -10   1  188.28   13.00
   9  10  -1  172.48    9.40
   9  10  -1  175.48   10.20
   9  10  -1  191.18   12.20
   9  10  -1  193.28   10.30
   8 -10  -1    4.60    4.50
   8 -10  -1    7.00    3.30
   8 -10  -1   12.40    3.90
   8  10  -1   10.80    3.70
   8  10  -1    8.20    2.70
   8  10  -1   10.20    4.00
   8  10  -1    4.40    2.50
   8  10  -1   10.00    2.80
   7 -10  -1  138.49    9.30
   7 -10  -1  134.39   10.40
   7 -10  -1  132.49    8.90
   7  10  -1  135.49    8.10
   7  10  -1  144.69    9.70
   7  10  -1  134.29    8.80
   7  10  -1  132.09    9.60
   7  10  -1  135.79    8.50
   7  10  -1  131.49    8.20
   6 -10  -1  221.28   12.00
  -6 -10   1  205.08   13.00
   6 -10  -1  217.78   12.90
   6  10  -1  212.58   11.40
   6  10  -1  225.08   12.60
   6  10  -1  225.28   12.40
   6  10  -1  209.08   11.80
   5 -10  -1    4.30    2.70
  -5 -10   1   10.70    3.90
   5 -10  -1    8.70    2.60
   5 -10  -1    8.70    2.60
  -5  10   1    7.40    2.60
   5  10  -1    6.60    1.90
   5  10  -1    3.20    2.20
   5  10  -1    5.70    2.60
   5  10  -1   10.80    3.40
   4 -10  -1   -1.30    1.50
  -4 -10   1    6.80    3.10
   4 -10  -1    2.60    1.90
   4 -10  -1    0.70    2.10
   4 -10  -1    4.00    2.90
  -4  10   1    2.10    2.20
  -4  10   1    5.00    2.00
   4  10  -1    5.80    2.00
   4  10  -1    2.20    1.80
   3 -10  -1  686.63   28.20
   3 -10  -1  661.23   29.30
   3 -10  -1  662.83   28.60
   3 -10  -1  668.93   29.90
  -3 -10   1  673.43   29.30
   3  10  -1  665.33   30.30
   3  10  -1  665.03   28.80
  -3  10   1  675.23   28.20
   3  10  -1  681.73   28.10
  -3  10   1  665.53   29.40
   2 -10  -1    8.80    2.00
   2 -10  -1   15.00    3.00
  -2 -10   1   10.60    3.10
  -2 -10   1   10.50    2.10
  -2 -10   1   10.10    2.40
   2 -10  -1    8.80    3.00
   2 -10  -1   19.40    2.80
  -2  10   1   11.10    2.30
  -2  10   1    8.20    2.40
   2  10  -1    9.40    2.60
   2  10  -1   10.00    3.00
   2  10  -1    6.20    1.80
   1 -10  -1 2633.34  102.69
   1 -10  -1 2574.64  102.19
  -1 -10   1 2525.55  102.39
   1 -10  -1 2678.53  103.89
   1 -10  -1 2923.01  103.99
  -1 -10   1 2597.54  103.59
  -1 -10   1 2563.94  103.29
   1  10  -1 2563.64  104.19
   1  10  -1 2553.04  102.79
  -1  10   1 2616.34  102.79
   1  10  -1 2527.75  102.09
  -1  10   1 2657.73  104.09
   0 -10  -1  158.18    8.50
   0 -10   1  133.49    6.90
   0 -10  -1  154.58    8.50
   0 -10  -1  135.59    7.30
   0 -10   1  145.09    8.60
   0 -10   1  138.29    7.50
   0 -10   1  161.68    8.60
   0  10   1  145.89    8.80
   0  10  -1  126.09    6.90
   0  10   1  138.09    7.80
   0  10  -1  138.19    7.80
   0  10  -1  148.69    8.90
   1 -10   1 1415.26   56.49
  -1 -10  -1 1408.26   56.89
   1 -10   1 1430.16   57.89
  -1 -10  -1 1442.36   57.39
  -1 -10  -1 1331.77   55.79
   1 -10   1 1386.76   55.89
   1  10   1 1428.96   58.09
  -1  10  -1 1394.56   56.39
  -1  10  -1 1408.26   57.69
   1  10   1 1463.15   56.79
  -2 -10  -1   87.09    6.40
   2 -10   1   86.99    5.90
   2 -10   1   79.19    5.00
   2 -10   1   88.79    6.80
   2  10   1   88.39    5.90
   2  10   1   83.59    5.00
  -2  10  -1   86.59    6.40
   2  10   1   80.99    6.60
   3 -10   1   95.79    6.00
   3 -10   1   95.89    6.10
   3 -10   1   90.29    7.50
  -3 -10  -1   99.89    7.30
   3 -10   1   95.39    6.60
   3  10   1  121.59    8.20
  -3  10  -1   99.19    7.10
   3  10   1  118.49    6.90
   3  10   1   95.29    5.80
  -4 -10  -1    5.60    3.00
   4 -10   1    3.70    2.00
   4 -10   1    2.40    1.90
   4 -10   1    6.30    2.30
  -4 -10  -1    2.40    2.80
   4 -10   1    5.50    2.50
   4  10   1    5.10    2.80
  -4  10  -1    3.10    2.20
   4  10   1    4.80    1.60
   4  10   1    4.90    2.20
   4  10   1    7.60    2.00
   4  10   1    5.10    3.50
   5 -10   1   35.00    5.10
  -5 -10  -1   39.90    6.00
   5 -10   1   30.90    4.20
   5 -10   1   41.60    4.90
   5 -10   1   41.80    4.50
  -5 -10  -1   40.40    5.90
   5  10   1   42.20    3.50
   5  10   1   37.40    4.40
   5  10   1   45.90    5.10
   5  10   1   30.10    4.10
   6 -10   1   41.90    5.30
  -6 -10  -1   35.50    6.00
   6 -10   1   55.09    5.70
  -6 -10  -1   36.90    5.80
   6 -10   1   39.60    4.60
   6 -10   1   39.90    6.00
   6  10   1   42.20    5.00
   6  10   1   45.70    5.30
   6  10   1   40.00    4.80
   7 -10   1  127.19    8.90
  -7 -10  -1  141.79   10.50
   7  10   1  121.29    7.70
   7  10   1  121.49    8.10
   7  10   1  111.99    8.50
   7  10   1  114.19    7.60
   7  10   1  147.39    9.30
   8 -10   1    4.60    3.60
  -8 -10  -1    1.10    3.70
   8  10   1   -0.60    3.20
   8  10   1   -0.70    2.70
   8  10   1   -1.00    2.20
   8  10   1   -1.40    2.00
   8  10   1   -1.80    1.80
  -9 -10  -1   86.89    8.80
   9  10   1   76.19    6.50
   9  10   1   78.29    5.30
   9  10   1   73.69    6.00
   9  10   1   85.29    7.80
  10  10   1    1.90    2.20
  10  10   1    3.10    2.00
  10  10   1    3.60    1.50
  10  10   1    7.00    4.90
  11  10   1  105.19    5.90
  11  10   1  104.89    6.10
  11  11  -1    0.50    1.80
  11  11  -1    1.60    1.80
  10  11  -1    2.10    2.10
  10  11  -1   -3.50    2.00
  10  11  -1    0.80    1.30
  -9 -11   1    5.70    4.50
   9  11  -1    7.40    2.50
   9  11  -1    7.40    2.70
   9  11  -1    5.80    3.40
   9  11  -1    3.30    2.00
  -8 -11   1  140.29   11.00
   8 -11  -1  128.09   11.60
   8 -11  -1  126.59    9.60
   8 -11  -1  121.59    8.90
   8  11  -1  125.39    8.10
   8  11  -1  126.49    9.70
   8  11  -1  140.49    8.00
   8  11  -1  121.69    8.00
   7 -11  -1  128.49   10.00
  -7 -11   1  146.69   11.10
   7 -11  -1  137.59    9.00
   7 -11  -1  139.69    9.50
   7 -11  -1  132.39    8.20
   7  11  -1  136.89    8.50
   7  11  -1  125.79    8.40
   7  11  -1  131.69    8.40
   7  11  -1  146.89    9.80
   6 -11  -1  452.45   21.10
   6 -11  -1  450.25   21.90
  -6 -11   1  441.36   22.60
   6  11  -1  478.25   21.60
   6  11  -1  417.16   20.60
  -6  11   1  444.96   21.20
  -5 -11   1  138.09    9.80
  -5 -11   1  141.69    9.90
   5 -11  -1  136.59    8.80
   5 -11  -1  139.19    9.30
   5  11  -1  131.19    8.40
   5  11  -1  128.09    8.70
  -5  11   1  142.09    8.60
   5  11  -1  142.19    7.50
  -4 -11   1  389.66   19.60
   4 -11  -1  431.76   19.20
   4 -11  -1  391.36   18.30
   4 -11  -1  402.36   18.30
  -4 -11   1  395.46   19.60
   4  11  -1  373.16   18.40
  -4  11   1  420.06   18.40
   4  11  -1  383.76   17.50
   4  11  -1  409.16   18.30
   3 -11  -1  287.17   13.60
   3 -11  -1  277.37   15.10
   3 -11  -1  294.57   14.10
  -3 -11   1  284.17   14.70
   3 -11  -1  284.17   14.90
   3  11  -1  284.07   13.40
   3  11  -1  298.77   14.50
  -3  11   1  280.47   14.90
  -3  11   1  280.67   13.70
   3  11  -1  285.37   15.90
   2 -11  -1  492.15   21.60
  -2 -11   1  475.75   22.20
  -2 -11   1  490.65   22.20
   2 -11  -1  480.65   21.10
   2 -11  -1  505.75   23.10
   2 -11  -1  522.15   22.80
  -2 -11   1  456.25   20.90
   2  11  -1  485.15   21.00
   2  11  -1  496.55   21.90
   2  11  -1  487.55   23.30
  -2  11   1  507.55   21.60
  -2  11   1  475.25   22.70
   1 -11  -1  216.98   10.90
   1 -11  -1  231.18   12.20
   1 -11  -1  240.78   12.00
  -1 -11   1  218.88   11.60
  -1 -11   1  224.48   12.00
  -1 -11   1  202.98   10.70
   1  11  -1  221.58   11.30
  -1  11   1  218.58   12.30
  -1  11   1  228.48   11.20
   1  11  -1  213.58   10.30
   1  11  -1  210.08   12.30
   0 -11  -1  158.68    8.60
   0 -11  -1  187.28   10.00
   0 -11   1  179.48   10.10
   0 -11   1  182.88    9.80
   0 -11   1  157.58    8.80
   0  11   1  166.98   10.30
   0  11   1  172.78    9.30
   0  11  -1  164.28   10.30
   0  11  -1  165.98    9.20
   1 -11   1   50.59    3.90
   1 -11   1   51.99    5.10
   1 -11   1   52.29    4.30
  -1 -11  -1   50.59    5.30
  -1  11  -1   53.79    4.50
  -1  11  -1   53.29    5.40
   1  11   1   59.49    4.70
   1  11   1   53.59    5.40
  -2 -11  -1  110.89    7.60
   2 -11   1  109.19    6.30
   2 -11   1  109.99    7.90
   2 -11   1  100.39    6.70
   2  11   1  104.99    7.10
  -2  11  -1  105.09    6.70
  -2  11  -1   92.19    7.30
   2  11   1   98.69    8.00
  -3 -11  -1   55.09    6.10
   3 -11   1   50.69    5.20
   3 -11   1   44.90    4.50
   3 -11   1   48.10    4.60
  -3 -11  -1   52.79    6.00
   3  11   1   53.19    5.20
  -3  11  -1   41.50    6.40
   3  11   1   47.80    4.10
  -3  11  -1   41.10    4.50
   3  11   1   40.70    6.00
   3  11   1   50.19    6.10
   4 -11   1  644.84   27.40
  -4 -11  -1  637.94   29.00
   4 -11   1  656.23   28.40
  -4 -11  -1  663.73   29.20
   4 -11   1  641.14   27.40
   4  11   1  617.84   26.40
   4  11   1  605.14   26.90
   4  11   1  595.24   27.30
   4  11   1  646.14   28.00
  -5 -11  -1  444.96   22.30
  -5 -11  -1  455.35   22.50
   5 -11   1  449.66   20.80
   5 -11   1  450.65   20.80
   5 -11   1  462.35   22.00
   5  11   1  425.26   20.40
   5  11   1  471.75   19.10
   5  11   1  448.96   21.00
   6 -11   1  500.55   24.90
  -6 -11  -1  538.65   25.10
   6 -11   1  504.15   20.90
   6 -11   1  438.56   23.90
   6 -11   1  505.25   24.70
   6 -11   1  527.45   22.30
  -6 -11  -1  507.45   26.30
   6 -11   1  540.45   23.30
   6  11   1  463.75   22.70
   6  11   1  538.25   23.60
   6  11   1  454.25   23.30
   6  11   1  513.05   26.10
  -7 -11  -1   73.09    8.50
   7 -11   1   71.19    4.20
   7 -11   1   76.39    7.10
   7 -11   1   94.49   10.30
   7 -11   1   75.19    6.00
   7 -11   1   75.09    8.90
   7  11   1   85.19    7.40
   7  11   1   70.79    5.80
   7  11   1   72.89    7.10
   7  11   1   80.79    6.30
   7  11   1   89.29    6.90
   8 -11   1   36.10    5.10
  -8 -11  -1   45.50    6.90
   8  11   1   31.30    7.70
   8  11   1   48.60    4.60
   8  11   1   25.50    4.40
   8  11   1   31.10    3.80
   8  11   1   39.70    4.50
  -9 -11  -1    8.80    4.10
   9  11   1    8.20    2.90
   9  11   1    8.80    2.10
   9  11   1    8.80    3.30
   9  11   1    5.60    2.40
  10  11   1    5.40    2.30
  10  11   1    9.00    1.70
  10  11   1    3.80    2.00
  10  12  -1   54.79    4.80
  10  12  -1   65.09    4.90
  10  12  -1   67.19    4.30
   9 -12  -1   17.50    3.50
  -9 -12   1   27.10    5.70
   9  12  -1   19.50    4.00
   9  12  -1   22.10    3.60
   9  12  -1   22.20    3.20
   9  12  -1   17.90    2.80
   8 -12  -1  122.69    8.50
   8 -12  -1  111.89    9.00
  -8 -12   1  123.39   11.00
   8  12  -1  109.29    7.70
   8  12  -1  124.99    7.80
   8  12  -1  121.09    7.70
   8  12  -1  121.89    9.30
   7 -12  -1   46.70    5.30
   7 -12  -1   60.69    5.40
   7 -12  -1   60.79    7.30
   7 -12  -1   71.19    7.10
  -7 -12   1   70.59    8.70
   7  12  -1   56.89    5.60
   7  12  -1   79.39    6.10
   7  12  -1   67.79    7.20
   6 -12  -1   14.00    3.80
   6 -12  -1   12.10    2.20
  -6 -12   1    8.40    4.20
   6 -12  -1   11.30    3.30
   6 -12  -1   13.20    3.10
   6 -12  -1    9.50    4.20
   6  12  -1   15.80    3.80
   6  12  -1   10.90    3.10
   5 -12  -1    5.00    3.10
  -5 -12   1    3.00    3.80
  -5 -12   1   11.80    4.50
   5 -12  -1    5.20    2.90
   5  12  -1    6.60    2.50
  -5  12   1    2.70    2.70
   5  12  -1    7.00    2.20
   5  12  -1    1.20    2.40
   4 -12  -1  130.89    8.10
  -4 -12   1  118.29    9.20
   4 -12  -1  133.49    8.60
  -4 -12   1  129.09    9.70
   4  12  -1  116.09    7.20
   4  12  -1  116.49    7.60
   4  12  -1  111.49    7.80
  -4  12   1  123.59    8.10
  -3 -12   1   92.69    7.60
   3 -12  -1   87.19    6.30
   3 -12  -1   90.69    6.30
  -3 -12   1   88.19    8.10
   3  12  -1   73.79    5.90
   3  12  -1   74.69    5.80
  -3  12   1   87.09    6.40
   3  12  -1   81.89    5.80
   3  12  -1   83.59    7.00
  -2 -12   1  634.44   28.70
   2 -12  -1  634.34   25.90
   2 -12  -1  702.13   29.00
  -2 -12   1  610.74   27.10
   2 -12  -1  636.74   29.30
  -2 -12   1  651.43   28.50
   2 -12  -1  657.53   27.80
   2  12  -1  616.54   26.90
  -2  12   1  665.03   27.80
   2  12  -1  594.54   29.40
   2  12  -1  661.13   28.10
   1 -12  -1  496.65   21.40
   1 -12  -1  453.75   21.60
  -1 -12   1  444.86   20.10
  -1 -12   1  457.85   21.00
   1 -12  -1  468.15   20.40
  -1 -12   1  469.55   21.70
  -1  12   1  436.66   19.90
  -1  12   1  474.05   20.70
   1  12  -1  452.55   20.70
  -1  12   1  427.76   21.80
   1  12  -1  442.76   22.30
   0 -12  -1 1704.73   64.89
   0 -12  -1 1534.05   64.89
   0 -12   1 1548.45   65.29
   0 -12   1 1586.14   63.89
   0 -12  -1 1609.64   63.69
   0  12   1 1619.44   64.29
   0  12  -1 1612.54   64.19
   0  12  -1 1516.25   65.69
   1 -12   1  151.28    9.10
   1 -12   1  159.78   10.20
   1 -12   1  153.38    8.20
   1 -12   1  161.38    9.00
  -1 -12  -1  162.98    9.60
  -1  12  -1  151.68   10.30
   1  12   1  146.19   10.30
   1  12   1  166.98    9.50
  -1  12  -1  164.38    9.30
   2 -12   1  226.08   11.70
   2 -12   1  209.68   10.80
   2 -12   1  206.68   11.30
  -2 -12  -1  231.08   12.60
  -2 -12  -1  213.58   12.40
  -2  12  -1  230.38   11.70
   2  12   1  218.88   11.80
  -3 -12  -1  128.19    9.10
   3 -12   1  117.49    7.30
   3 -12   1  109.99    7.80
   3 -12   1  116.59    7.50
  -3 -12  -1  114.49    9.10
  -3  12  -1  122.49    7.80
   3  12   1  119.49    8.00
   3  12   1  102.19    6.90
  -4 -12  -1  205.38   12.60
   4 -12   1  187.58   10.40
  -4 -12  -1  186.28   12.30
   4 -12   1  200.58   11.70
   4 -12   1  197.38   10.60
  -4  12  -1  204.88   11.10
   4  12   1  192.08    9.80
   4  12   1  181.88   11.20
   4  12   1  181.08   10.50
   4  12   1  181.68   10.10
   5 -12   1    8.20    3.30
   5 -12   1   11.40    3.30
  -5 -12  -1    9.90    4.50
   5 -12   1    5.80    3.80
  -5 -12  -1    6.00    4.20
   5  12   1   10.00    2.90
   5  12   1    8.90    2.00
   5  12   1    7.20    2.90
  -5  12  -1    5.60    3.00
   6 -12   1   29.00    3.70
   6 -12   1   28.30    3.00
   6 -12   1   37.50    5.30
   6 -12   1   21.60    3.80
  -6 -12  -1   35.80    6.20
   6 -12   1   21.40    5.10
  -6  12  -1   36.90    5.30
   6  12   1   35.00    4.10
   6  12   1   38.80    5.20
   6  12   1   22.90    3.80
   7 -12   1   51.79    5.00
   7 -12   1   50.19    7.40
   7 -12   1   45.60    5.50
   7 -12   1   45.40    3.40
   7 -12   1   52.89    6.00
  -7 -12  -1   47.90    6.80
   7  12   1   40.90    4.60
   7  12   1   56.69    5.20
   7  12   1   54.89    5.50
   7  12   1   56.89    6.50
  -8 -12  -1   52.19    7.30
   8 -12   1   49.70    6.10
   8 -12   1   64.29    5.30
   8  12   1   61.99    5.40
   8  12   1   51.69    4.90
   8  12   1   53.89    5.30
   8  12   1   48.90    5.70
  -9 -12  -1    3.30    3.30
   9  12   1   12.00    2.90
   9  12   1   12.90    3.40
   9  12   1   13.70    2.40
   9  12   1   13.20    2.70
  10  12   1   48.70    4.00
  10  12   1   47.90    4.10
  10  12   1   50.89    3.40
  10  13  -1    1.20    1.30
  10  13  -1   -0.50    1.60
  10  13  -1    0.70    1.70
  -9 -13   1   15.50    4.60
   9 -13  -1   24.10    3.70
   9  13  -1   25.10    3.30
   9  13  -1   24.90    3.20
   9  13  -1   26.40    4.60
   9  13  -1   25.60    3.50
  -8 -13   1    7.60    5.00
   8 -13  -1   11.80    3.20
   8 -13  -1   15.70    4.10
   8  13  -1    9.50    2.90
   8  13  -1   21.70    4.50
   8  13  -1   13.10    2.90
   8  13  -1   27.30    3.90
   7 -13  -1  276.57   13.80
   7 -13  -1  265.27   13.20
   7 -13  -1  279.37   14.90
   7 -13  -1  260.27   11.90
  -7 -13   1  263.17   16.50
   7 -13  -1  266.57   15.60
   7  13  -1  254.17   13.30
   7  13  -1  274.07   15.00
   7  13  -1  276.27   13.40
  -6 -13   1   10.60    5.00
   6 -13  -1   14.80    4.50
   6 -13  -1   19.40    3.40
   6 -13  -1   12.20    3.00
   6 -13  -1   11.10    2.30
   6 -13  -1   19.10    4.40
   6  13  -1   14.10    3.60
   6  13  -1   15.00    2.90
  -5 -13   1  471.25   26.30
  -5 -13   1  473.25   23.30
   5 -13  -1  487.25   21.90
   5 -13  -1  472.25   20.00
   5 -13  -1  465.45   20.70
   5 -13  -1  458.45   22.10
   5 -13  -1  461.15   21.00
   5  13  -1  480.65   20.20
  -5  13   1  465.95   21.70
  -5  13   1  399.26   22.50
   5  13  -1  467.55   21.90
   5  13  -1  428.06   21.10
  -4 -13   1   20.10    5.20
  -4 -13   1   25.60    5.40
   4 -13  -1   15.20    3.70
   4 -13  -1   21.60    4.10
   4  13  -1   18.60    3.50
  -4  13   1   20.40    3.90
   4  13  -1   19.50    3.20
  -4  13   1   20.90    4.30
   4  13  -1   11.90    3.40
   3 -13  -1  495.75   22.00
   3 -13  -1  527.45   22.70
  -3 -13   1  483.75   23.40
  -3 -13   1  487.85   23.40
   3  13  -1  519.95   23.00
   3  13  -1  474.65   21.50
   3  13  -1  460.75   21.50
   3  13  -1  462.65   21.90
  -3  13   1  475.35   22.10
  -3  13   1  512.25   22.50
   2 -13  -1   35.20    5.30
  -2 -13   1   31.50    4.20
   2 -13  -1   28.30    2.60
  -2 -13   1   31.50    5.20
   2 -13  -1   39.80    4.60
   2 -13  -1   32.60    4.50
  -2 -13   1   31.60    5.00
   2  13  -1   34.70    4.80
  -2  13   1   32.10    4.30
  -2  13   1   37.20    4.90
  -1 -13   1  194.18   10.70
  -1 -13   1  204.78   10.90
   1 -13  -1  202.18   10.00
   1 -13  -1  212.98   11.90
   1 -13  -1  201.98   11.70
   1 -13  -1  206.78   11.00
  -1 -13   1  208.08   11.50
  -1  13   1  209.38   11.40
   1  13  -1  207.98   11.60
   0 -13   1    5.50    2.20
   0 -13  -1    4.50    2.40
   0 -13   1    3.70    2.50
   0 -13  -1    2.20    3.10
   0 -13  -1    4.20    3.00
   0 -13  -1    8.20    3.50
   0 -13  -1    5.10    2.20
   0  13  -1    7.30    2.90
   0  13   1   11.80    3.30
   1 -13   1   55.79    5.50
  -1 -13  -1   72.39    6.90
  -1 -13  -1   60.99    6.60
  -1 -13  -1   43.40    4.80
   1 -13   1   59.29    4.40
  -1  13  -1   50.09    5.40
   1  13   1   64.89    6.30
  -2 -13  -1    9.30    3.70
   2 -13   1    4.40    2.40
   2 -13   1   10.50    2.60
  -2 -13  -1   15.40    4.00
   2 -13   1   16.60    3.40
   2  13   1   20.30    3.70
  -2  13  -1   13.30    3.40
   3 -13   1  301.87   14.90
  -3 -13  -1  301.97   16.50
   3 -13   1  293.67   14.90
   3 -13   1  318.77   15.90
  -3 -13  -1  317.47   16.70
  -3  13  -1  320.47   15.60
   3  13   1  317.47   15.80
   3  13   1  290.57   14.50
   4 -13   1    6.50    2.80
   4 -13   1    5.10    3.20
   4 -13   1   11.40    3.00
  -4 -13  -1    3.80    4.10
  -4 -13  -1    4.10    4.10
   4  13   1    4.90    3.30
   4  13   1   10.00    3.70
  -4  13  -1    5.20    2.90
   4  13   1    4.20    2.10
   5 -13   1  574.84   25.40
   5 -13   1  582.94   25.90
   5 -13   1  641.24   26.90
   5 -13   1  580.14   24.60
  -5 -13  -1  623.84   28.70
   5 -13   1  617.74   27.90
   5  13   1  558.44   26.40
   5  13   1  609.84   24.60
  -5  13  -1  604.44   26.90
   5  13   1  543.45   25.10
   5  13   1  586.84   26.30
   6 -13   1   25.80    3.00
   6 -13   1   32.70    4.70
   6 -13   1   35.50    4.30
   6 -13   1   28.20    4.70
   6 -13   1   41.10    6.70
  -6 -13  -1   28.30    6.00
  -6  13  -1   37.50    5.50
   6  13   1   23.90    4.00
   6  13   1   28.40    3.50
   6  13   1   29.90    4.60
   7 -13   1  194.18   11.90
   7 -13   1  198.78   10.40
   7 -13   1  179.88   13.50
   7 -13   1  194.68   11.30
  -7 -13  -1  184.38   13.10
   7  13   1  197.78   11.90
   7  13   1  193.48   10.30
   7  13   1  181.48   10.60
   8 -13   1    5.00    2.30
  -8 -13  -1   -0.60    3.70
   8 -13   1    7.40    3.60
   8  13   1    4.30    3.00
   8  13   1    4.30    2.20
   8  13   1    4.60    2.40
   8  13   1   -0.50    2.30
   9  13   1   24.20    3.20
   9  13   1   19.90    2.80
   9  13   1   26.30    3.00
  10  13   1   -0.70    1.30
  10  13   1   -1.10    1.40
  10  13   1    0.40    1.10
  10  14  -1   26.50    3.10
  10  14  -1   31.50    3.70
   9 -14  -1   53.69    4.70
   9  14  -1   52.89    4.40
   9  14  -1   50.89    4.40
   9  14  -1   49.90    4.50
   8 -14  -1   62.39    5.40
   8 -14  -1   56.19    6.10
  -8 -14   1   59.99    7.30
   8 -14  -1   52.49    5.20
   8  14  -1   63.19    5.30
   8  14  -1   68.29    7.00
   8  14  -1   67.59    5.90
   8  14  -1   54.19    5.10
   7 -14  -1   11.80    2.90
   7 -14  -1   10.80    3.20
   7 -14  -1    9.70    4.00
   7 -14  -1   10.80    2.00
  -7 -14   1   10.00    5.00
   7  14  -1    8.80    3.70
   7  14  -1   12.30    2.90
  -6 -14   1    6.10    4.50
   6 -14  -1    9.30    2.70
   6 -14  -1    8.50    2.90
   6 -14  -1    7.10    4.00
   6 -14  -1    6.50    1.90
   6 -14  -1    9.40    3.80
   6  14  -1   12.20    3.70
   6  14  -1   10.20    2.80
   5 -14  -1   24.20    4.50
   5 -14  -1   14.10    3.00
   5 -14  -1   14.70    3.00
   5 -14  -1   19.40    3.00
  -5 -14   1   21.00    5.50
   5 -14  -1   17.80    4.30
   5  14  -1   21.90    3.30
   5  14  -1   19.60    4.00
   5  14  -1   21.20    3.60
  -5  14   1   16.20    4.20
  -4 -14   1   31.50    5.60
   4 -14  -1   34.10    4.80
  -4 -14   1   34.80    5.60
   4 -14  -1   27.20    5.40
   4 -14  -1   33.30    4.90
   4 -14  -1   32.90    4.90
   4  14  -1   28.10    3.60
   4  14  -1   25.60    4.30
  -4  14   1   28.20    4.80
  -4  14   1   26.10    4.40
   4  14  -1   26.40    3.90
   3 -14  -1   36.60    4.80
   3 -14  -1   41.10    5.00
  -3 -14   1   52.49    6.60
  -3 -14   1   47.20    6.30
  -3  14   1   36.10    5.20
  -3  14   1   35.70    4.80
   3  14  -1   40.90    5.50
   3  14  -1   30.00    4.00
  -2 -14   1  281.27   15.20
   2 -14  -1  319.67   15.00
  -2 -14   1  293.17   15.40
  -2 -14   1  285.87   14.70
   2 -14  -1  292.07   14.40
  -2  14   1  308.37   15.30
   2  14  -1  291.17   15.40
  -2  14   1  256.27   14.20
   1 -14  -1  149.99   10.00
  -1 -14   1  148.89    9.10
  -1 -14   1  167.28    9.30
   1 -14  -1  157.98    8.30
   1 -14  -1  152.38   10.10
   1 -14  -1  150.28    9.10
  -1  14   1  173.78   10.20
   1  14  -1  150.28   10.10
   0 -14  -1  300.27   15.30
   0 -14  -1  270.87   13.70
   0 -14  -1  289.77   14.30
   0 -14   1  281.27   13.70
   0 -14   1  284.47   14.50
   0 -14  -1  315.97   15.50
   0  14  -1  298.87   15.30
   0  14   1  304.37   15.20
  -1 -14  -1  105.99    7.90
  -1 -14  -1   96.09    7.30
  -1 -14  -1  111.09    8.00
   1 -14   1   96.69    7.30
   1 -14   1  105.69    6.10
  -1  14  -1  108.89    8.10
   1  14   1  107.19    8.10
   2 -14   1  346.77   17.10
   2 -14   1  394.66   18.20
  -2 -14  -1  387.86   18.80
  -2 -14  -1  362.16   18.50
   2 -14   1  325.97   17.00
   2  14   1  380.96   18.30
  -2  14  -1  390.66   18.30
  -3 -14  -1  115.69    9.30
   3 -14   1  118.89    7.70
   3 -14   1   96.49    7.30
  -3 -14  -1  116.09    9.10
   3 -14   1  111.79    8.00
  -3  14  -1   98.69    8.10
   3  14   1   96.49    8.10
   3  14   1   96.29    7.00
   4 -14   1   41.90    4.50
  -4 -14  -1   57.39    7.50
   4 -14   1   44.60    4.20
   4 -14   1   49.40    6.50
   4 -14   1   51.89    5.70
   4 -14   1   49.30    5.20
   4  14   1   42.30    4.30
  -4  14  -1   37.70    5.10
   4  14   1   48.70    6.40
   5 -14   1    7.90    2.10
  -5 -14  -1    5.80    4.30
   5 -14   1    8.60    2.80
   5 -14   1   10.50    3.60
   5 -14   1    7.30    2.70
   5 -14   1    7.60    3.90
   5  14   1   10.70    3.30
  -5  14  -1    0.80    3.30
   5  14   1    8.90    2.20
   6 -14   1   34.00    4.50
   6 -14   1   30.50    3.90
  -6 -14  -1   44.60    6.80
   6 -14   1   28.30    5.00
   6 -14   1   28.50    6.00
   6 -14   1   26.60    3.00
  -6  14  -1   20.10    4.60
   6  14   1   25.60    4.50
   6  14   1   21.20    3.30
   6  14   1   21.80    3.90
   7 -14   1   34.80    4.60
  -7 -14  -1   20.50    5.00
   7 -14   1   30.20    3.80
   7 -14   1   31.60    5.40
   7  14   1   27.50    3.60
   7  14   1   29.80    4.80
   7  14   1   36.80    4.50
   8 -14   1   35.30    5.00
   8 -14   1   33.50    3.70
   8 -14   1   38.60    4.50
  -8 -14  -1   37.90    5.90
   8  14   1   35.80    4.80
   8  14   1   31.20    3.60
   8  14   1   33.10    4.00
   8  14   1   33.40    3.90
   9  14   1   15.60    2.50
   9  14   1   13.70    2.30
   9  14   1   16.00    2.40
   9 -15  -1    2.20    1.90
   9  15  -1    1.40    1.60
   9  15  -1    2.60    1.60
   8 -15  -1   47.70    4.60
   8 -15  -1   43.20    5.50
   8 -15  -1   54.09    4.60
  -8 -15   1   44.80    6.10
   8  15  -1   38.10    4.90
   8  15  -1   56.79    4.80
   7 -15  -1    5.10    2.50
   7 -15  -1    0.90    2.40
   7 -15  -1   -0.80    3.30
   7 -15  -1    2.50    1.40
  -7 -15   1   -0.20    3.80
   7  15  -1    2.80    2.30
   7  15  -1    3.60    3.10
   6 -15  -1  241.88   13.50
   6 -15  -1  214.88   13.50
  -6 -15   1  242.28   14.80
   6 -15  -1  235.38   12.10
   6 -15  -1  226.38   10.90
   6 -15  -1  228.08   12.00
   6  15  -1  227.78   13.10
   6  15  -1  232.18   11.90
   5 -15  -1   52.79    5.30
  -5 -15   1   52.59    7.20
   5 -15  -1   53.09    4.80
   5 -15  -1   59.29    6.70
   5 -15  -1   51.69    5.10
   5 -15  -1   55.69    6.80
   5  15  -1   43.70    5.40
  -5  15   1   52.09    6.60
   5  15  -1   35.50    4.30
   5  15  -1   60.19    4.90
   4 -15  -1  387.16   17.80
  -4 -15   1  397.86   20.30
   4 -15  -1  373.46   17.80
   4 -15  -1  404.26   19.10
   4 -15  -1  400.96   19.40
   4 -15  -1  392.26   17.60
   4  15  -1  366.56   18.90
   4  15  -1  405.56   18.20
  -4  15   1  387.06   19.30
   3 -15  -1   52.99    5.80
   3 -15  -1   55.59    5.10
   3 -15  -1   68.99    5.70
   3 -15  -1   67.49    6.50
  -3 -15   1   50.19    8.00
   3 -15  -1   52.09    6.30
  -3 -15   1   48.90    6.20
  -3  15   1   52.39    8.20
   3  15  -1   60.29    6.40
   3  15  -1   43.40    4.80
  -3  15   1   40.80    5.50
  -2 -15   1  356.16   17.00
   2 -15  -1  353.86   17.30
   2 -15  -1  351.16   20.00
  -2 -15   1  344.67   17.80
   2  15  -1  324.47   17.80
  -2  15   1  368.16   17.90
   1 -15  -1   -2.70    1.50
  -1 -15   1   -7.00    2.10
  -1 -15   1    0.40    2.30
   1 -15  -1    2.40    2.50
  -1  15   1   -1.80    2.80
   1  15  -1   -1.60    2.70
   0 -15  -1    4.00    2.40
   0 -15   1   16.90    3.70
   0 -15  -1    6.90    3.30
   0 -15   1    5.40    2.30
   0 -15  -1    3.30    2.20
   0 -15  -1    6.10    3.40
   0  15   1    4.70    3.20
   0  15  -1    3.10    3.10
   1 -15   1   19.50    2.60
  -1 -15  -1   24.30    4.90
  -1 -15  -1   17.50    3.80
   1 -15   1   16.30    3.50
  -1 -15  -1   32.80    5.20
  -1  15  -1   16.50    3.90
   1  15   1   24.30    4.70
  -2 -15  -1  174.58   11.00
   2 -15   1  163.58    9.90
   2 -15   1  166.38   10.20
  -2 -15  -1  159.28   10.60
  -2 -15  -1  150.48   10.10
   2  15   1  144.99   12.70
   2  15   1  183.58   10.90
  -2  15  -1  161.78   10.30
  -3 -15  -1   53.79    6.80
   3 -15   1   41.00    5.40
   3 -15   1   42.00    4.40
   3 -15   1   46.80    5.40
   3 -15   1   46.10    4.90
   3 -15   1   42.20    4.50
   3  15   1   52.49    5.40
  -3  15  -1   51.99    6.50
   3  15   1   44.90    5.90
   4 -15   1  378.96   18.60
   4 -15   1  337.07   16.50
   4 -15   1  340.37   16.40
  -4 -15  -1  390.26   19.40
   4 -15   1  354.26   17.60
   4 -15   1  361.76   16.10
   4  15   1  330.87   18.10
  -4  15  -1  350.06   18.10
   4  15   1  354.86   16.40
   5 -15   1   26.80    3.80
  -5 -15  -1   19.70    5.00
   5 -15   1   16.60    4.10
   5 -15   1   20.90    5.10
   5 -15   1   23.50    3.00
   5 -15   1   19.40    3.60
  -5  15  -1   21.40    4.50
   5  15   1   16.30    2.70
   6 -15   1  306.87   15.80
   6 -15   1  283.27   13.20
   6 -15   1  310.67   14.40
   6 -15   1  324.67   14.90
  -6 -15  -1  313.27   17.20
   6  15   1  263.17   15.10
   6  15   1  281.47   13.90
   7 -15   1    1.80    2.00
   7 -15   1   -1.50    1.20
  -7 -15  -1   -3.20    3.30
   7 -15   1    1.40    2.30
   7 -15   1    2.90    3.40
   7  15   1   -1.10    2.20
   7  15   1    1.80    2.80
   7  15   1    0.50    1.90
   8 -15   1   57.29    5.00
   8 -15   1   53.99    4.50
   8  15   1   52.79    4.80
   8  15   1   48.30    4.30
   8  15   1   52.09    4.40
   9  15   1   -0.80    1.30
   9  15   1   -0.30    1.40
   9  15   1   -2.30    1.50
   9  16  -1   58.39    5.10
   8 -16  -1    5.60    2.00
   8 -16  -1    5.40    2.30
   8  16  -1    7.00    2.00
   7 -16  -1   44.50    4.60
   7 -16  -1   39.40    3.30
   7 -16  -1   46.00    4.50
   7 -16  -1   40.80    5.60
  -7 -16   1   43.00    6.10
   7  16  -1   44.10    5.50
   7  16  -1   44.80    4.30
  -6 -16   1    5.30    4.10
   6 -16  -1    8.50    3.40
   6 -16  -1    3.80    2.60
   6 -16  -1    1.30    2.30
   6 -16  -1    3.70    1.90
   6  16  -1    2.10    2.40
   6  16  -1    4.40    3.10
   5 -16  -1    3.90    2.50
   5 -16  -1    3.20    2.00
   5 -16  -1    3.30    3.00
   5 -16  -1    5.30    3.20
   5 -16  -1    3.60    2.60
  -5 -16   1    4.10    3.70
  -5  16   1    4.50    3.50
   5  16  -1    2.50    2.20
   5  16  -1    4.50    3.10
   5  16  -1    3.20    2.50
   4 -16  -1   14.40    3.90
  -4 -16   1    3.80    3.70
   4 -16  -1   11.40    2.80
   4 -16  -1    9.90    2.90
   4 -16  -1    5.50    3.20
   4 -16  -1    7.80    2.40
   4  16  -1    7.60    3.00
  -4  16   1   11.40    4.20
   3 -16  -1   53.39    5.10
   3 -16  -1   77.89    6.30
  -3 -16   1   71.99    7.70
   3 -16  -1   56.99    6.10
   3 -16  -1   79.69    6.30
   3 -16  -1   69.59    6.80
  -3 -16   1   66.19    6.30
   3  16  -1   70.29    6.40
  -3  16   1   74.99    7.50
   2 -16  -1  229.78   12.10
  -2 -16   1  231.38   12.60
   2 -16  -1  225.28   11.70
   2 -16  -1  242.38   13.00
   2  16  -1  233.88   13.70
  -2  16   1  225.18   13.50
  -1 -16   1  189.38   11.10
   1 -16  -1  183.88   10.60
  -1 -16   1  200.18   10.60
   1 -16  -1  191.48   10.10
   1 -16  -1  187.98   11.10
   1 -16  -1  184.08    8.90
  -1  16   1  199.38   12.00
   1  16  -1  199.38   12.40
   0 -16   1  120.49    8.60
   0 -16  -1  125.39    7.80
   0 -16   1  124.59    7.90
   0 -16   1  135.09    7.60
   0 -16  -1  124.09    9.20
   0  16   1  121.49    9.70
   0  16  -1  139.49   10.10
   1 -16   1  169.58   10.60
   1 -16   1  164.08    9.70
  -1 -16  -1  178.28   10.20
  -1 -16  -1  174.08   11.00
  -1  16  -1  197.48   12.10
   1  16   1  197.88   11.80
  -2 -16  -1   36.00    5.50
   2 -16   1   35.00    4.10
  -2 -16  -1   27.40    4.50
   2 -16   1   27.70    3.90
   2 -16   1   37.10    5.20
   2  16   1   44.40    5.90
  -2  16  -1   39.00    5.50
   2  16   1   36.80    4.90
   3 -16   1   64.29    5.50
   3 -16   1   64.59    6.40
   3 -16   1   69.59    5.90
  -3 -16  -1   67.29    7.40
   3 -16   1   61.29    5.60
   3 -16   1   71.49    7.30
   3  16   1   56.99    5.80
   3  16   1   58.39    6.60
  -3  16  -1   61.99    7.30
  -4 -16  -1   14.10    4.60
   4 -16   1   14.00    4.60
   4 -16   1    8.60    2.90
   4 -16   1   12.50    3.90
   4 -16   1    7.00    2.50
   4 -16   1   11.20    3.10
   4  16   1   10.50    2.90
   4  16   1    4.90    5.70
  -4  16  -1    4.10    3.80
  -5 -16  -1   -0.90    3.60
   5 -16   1    3.80    3.20
   5 -16   1   -1.10    2.30
   5 -16   1    2.30    3.50
   5 -16   1    2.70    1.80
   5 -16   1    2.10    2.40
   5  16   1    4.00    1.90
  -5  16  -1   -1.60    3.50
   6 -16   1    0.60    2.30
   6 -16   1    3.00    2.30
   6 -16   1    2.30    1.60
  -6 -16  -1   -4.60    3.30
   6 -16   1    5.20    3.40
  -7 -16  -1   41.10    5.60
   7 -16   1   52.49    4.60
   7 -16   1   55.59    5.10
   7 -16   1   38.90    5.20
   7  16   1   44.10    4.00
   8 -16   1    3.00    2.10
   8 -16   1    3.90    1.80
   8  16   1    3.10    1.70
   8 -17  -1    0.30    1.70
   8 -17  -1    1.20    1.60
   8  17  -1    2.70    1.50
   7 -17  -1   75.29    3.80
   7 -17  -1   65.39    7.70
   7 -17  -1   67.49    5.20
   7 -17  -1   75.29    5.40
   7  17  -1   69.29    5.20
   6 -17  -1   30.80    3.70
   6 -17  -1   41.30    4.30
   6 -17  -1   47.60    5.80
  -6 -17   1   25.00    4.80
   6  17  -1   33.50    3.70
   5 -17  -1   70.29    5.90
   5 -17  -1   63.59    5.30
   5 -17  -1   80.09    6.40
  -5 -17   1   60.49    6.90
   5 -17  -1   78.19    7.40
   5  17  -1   74.49    5.40
   4 -17  -1   58.09    5.30
   4 -17  -1   58.59    5.70
   4 -17  -1   64.69    6.60
  -4 -17   1   46.30    6.10
   4 -17  -1   61.69    5.50
   4 -17  -1   55.09    6.20
   4  17  -1   60.29    5.60
  -4  17   1   47.60    6.40
   3 -17  -1  135.49    8.90
   3 -17  -1  144.89    9.70
   3 -17  -1  148.49    8.40
  -3 -17   1  142.39    9.80
   3 -17  -1  142.79    8.60
   3 -17  -1  136.49    9.70
  -3 -17   1  136.19    9.90
   3  17  -1  156.88    9.90
  -3  17   1  130.59   10.20
  -2 -17   1   34.60    4.60
   2 -17  -1   30.30    4.80
   2 -17  -1   29.80    4.30
   2 -17  -1   29.30    3.90
  -2  17   1   38.10    5.70
   2  17  -1   29.90    5.30
   1 -17  -1   31.70    4.40
   1 -17  -1   26.90    4.70
  -1 -17   1   21.60    3.50
   1 -17  -1   22.80    3.50
   1  17  -1   26.10    5.60
  -1  17   1   19.50    4.60
   0 -17   1   20.50    2.90
   0 -17   1   19.50    3.40
   0 -17  -1   21.60    4.50
   0 -17  -1   19.80    3.20
   0 -17   1   19.70    4.20
   0  17   1   18.80    5.00
   0  17  -1   20.10    4.80
  -1 -17  -1    1.70    2.90
   1 -17   1    0.50    2.20
  -1 -17  -1   -4.30    2.20
   1 -17   1    0.10    2.90
   1  17   1    2.70    3.30
  -1  17  -1   -0.90    3.70
  -2 -17  -1    5.10    3.30
   2 -17   1    4.90    2.50
   2 -17   1    7.00    3.30
   2 -17   1    3.10    2.70
  -2 -17  -1    4.40    3.20
   2  17   1    0.70    3.30
  -2  17  -1    3.80    3.60
   2  17   1    4.20    3.60
  -3 -17  -1   48.50    6.20
   3 -17   1   41.20    5.50
   3 -17   1   37.90    4.40
   3 -17   1   45.40    4.60
   3 -17   1   52.29    6.00
  -3 -17  -1   48.30    5.40
   3 -17   1   50.99    5.10
   3  17   1   57.39    6.60
   3  17   1   52.19    5.50
  -3  17  -1   51.89    6.80
   4 -17   1   79.59    6.30
   4 -17   1   72.39    6.90
   4 -17   1   84.69    5.90
   4 -17   1   85.89    6.60
   4 -17   1   55.19    6.60
  -4 -17  -1   64.19    7.10
   4  17   1   82.89    6.30
  -4  17  -1   76.99    7.90
   5 -17   1  162.58    8.60
   5 -17   1  160.78   10.30
   5 -17   1  170.28    9.50
  -5 -17  -1  168.98   11.30
   5 -17   1  161.08    9.30
   6 -17   1   50.39    5.70
   6 -17   1   46.20    4.70
  -6 -17  -1   53.19    6.70
   6 -17   1   50.49    4.70
   6 -17   1   46.20    3.70
   7 -17   1   43.60    4.10
   7 -17   1   37.90    3.70
   8 -17   1    1.40    1.30
   7 -18  -1    5.40    1.90
   7 -18  -1    2.50    1.80
   7  18  -1    7.40    2.60
  -6 -18   1   -6.90    3.50
   6 -18  -1    1.40    2.60
   6 -18  -1   -0.10    1.50
   6 -18  -1   -0.70    2.00
   6 -18  -1   -1.90    1.50
   5 -18  -1   10.20    2.60
   5 -18  -1    8.40    2.80
   5 -18  -1    8.70    3.40
  -5 -18   1    6.10    3.30
   5 -18  -1    9.70    2.20
  -4 -18   1   41.00    5.30
   4 -18  -1   42.70    5.60
   4 -18  -1   35.00    4.10
   4 -18  -1   42.50    4.80
  -4 -18   1   28.20    5.00
   4 -18  -1   39.40    4.10
   4  18  -1   37.70    4.20
   3 -18  -1    3.00    2.50
   3 -18  -1   -2.30    3.70
   3 -18  -1    1.10    2.50
   3 -18  -1    1.80    2.10
  -3 -18   1    1.50    2.80
   3  18  -1    4.00    3.10
  -3  18   1    1.30    3.40
  -2 -18   1  192.78   10.10
   2 -18  -1  140.99   10.00
   2 -18  -1  166.88    9.30
   2 -18  -1  174.88    9.90
  -2  18   1  159.98   11.20
   2  18  -1  175.28   11.50
   2  18  -1  153.18   15.80
   1 -18  -1    4.50    2.70
   1 -18  -1    4.20    2.90
  -1 -18   1    7.60    2.70
   1  18  -1    5.80    4.00
  -1  18   1    7.70    4.10
   0 -18   1  293.07   14.00
   0 -18  -1  293.07   13.10
   0 -18   1  305.07   12.70
   0 -18   1  271.87   15.20
   0  18  -1  285.17   16.40
   0  18   1  302.87   16.40
   1 -18   1    1.40    2.60
   1 -18   1    1.50    2.20
  -1 -18  -1    1.30    2.60
  -1 -18  -1    0.20    3.10
   1  18   1    7.00    3.80
  -1  18  -1   -0.40    3.70
  -2 -18  -1  133.39    9.50
   2 -18   1  137.79    8.10
  -2 -18  -1  140.39    8.80
   2 -18   1  134.79    8.40
   2 -18   1  118.79    9.00
   2  18   1  115.49    9.30
  -2  18  -1  117.09   10.00
   3 -18   1   32.90    4.10
   3 -18   1   22.30    3.50
   3 -18   1   27.60    4.00
  -3 -18  -1   22.50    4.20
  -3 -18  -1   31.80    5.10
   3  18   1   32.60    4.40
  -4 -18  -1   45.80    5.40
   4 -18   1   62.39    5.30
  -4 -18  -1   56.09    6.60
   4 -18   1   58.19    6.10
   4 -18   1   55.09    5.00
   4 -18   1   64.19    5.50
   4  18   1   55.59    4.70
   5 -18   1    7.10    2.40
   5 -18   1   11.50    3.30
   5 -18   1    4.70    1.90
  -5 -18  -1    4.80    3.40
   5 -18   1    4.80    2.30
   6 -18   1   -1.20    1.80
   6 -18   1    2.00    2.00
   7 -18   1   -2.00    1.50
   7 -18   1    0.70    1.60
   7 -19  -1   17.20    2.20
   7 -19  -1   14.90    2.10
   6 -19  -1   22.60    2.70
   6 -19  -1   25.00    2.40
   6 -19  -1   18.60    2.80
   5 -19  -1  100.49    6.40
  -5 -19   1  133.69    9.70
   5 -19  -1  115.59    7.00
   5 -19  -1   96.19    9.30
   4 -19  -1   64.59    6.50
   4 -19  -1   88.39    6.30
   4 -19  -1   85.49    5.90
  -4 -19   1   82.99    7.10
   4 -19  -1   79.39    5.60
   4  19  -1   84.99    6.40
  -3 -19   1   48.50    4.90
   3 -19  -1   46.70    4.60
   3 -19  -1   59.69    5.00
   3 -19  -1   47.80    4.70
   3  19  -1   45.20    4.90
  -2 -19   1   54.69    4.90
   2 -19  -1   48.00    4.60
   2 -19  -1   53.89    5.10
   2  19  -1   56.49    6.00
  -1 -19   1   38.00    3.40
   1 -19  -1   35.90    4.50
   0 -19   1    7.10    2.70
   1 -19   1    8.60    2.70
  -1 -19  -1   10.40    2.60
   2 -19   1   24.20    3.80
  -2 -19  -1   16.60    4.20
  -2 -19  -1   23.90    3.60
   2 -19   1   24.20    3.60
   2  19   1   18.50    4.20
   3 -19   1   79.09    5.60
   3 -19   1   69.49    6.00
   3 -19   1   71.89    5.90
  -3 -19  -1   52.19    5.70
  -3 -19  -1   57.09    5.40
   3  19   1   69.29    5.70
   4 -19   1   33.30    3.60
  -4 -19  -1   30.10    4.00
   4 -19   1   31.30    3.70
   4 -19   1   38.20    3.80
  -4 -19  -1   37.90    5.10
   4 -19   1   30.90    4.40
   4  19   1   32.70    3.30
   5 -19   1   73.69    4.60
   5 -19   1   69.59    5.20
   5 -19   1   65.89    5.30
   6 -19   1   17.50    2.60
   6 -19   1   18.10    1.70
   6 -19   1   20.00    2.60
   6 -20  -1    0.20    1.30
   6 -20  -1    0.70    1.50
   6 -20  -1    0.40    1.00
   5 -20  -1    7.40    1.80
   5 -20  -1    5.50    2.00
   5 -20  -1    7.20    1.70
   4 -20  -1   11.70    2.40
   4 -20  -1   12.40    2.50
   4 -20  -1    6.20    1.90
  -4 -20   1   10.90    3.50
  -3 -20   1   40.80    4.10
   3 -20  -1   48.30    4.40
   3 -20  -1   40.70    4.20
   3 -20  -1   50.59    4.20
   3  20  -1   37.50    4.20
   2 -20  -1    1.00    2.10
  -2 -20   1   10.70    2.20
   2 -20  -1    6.50    2.10
   2  20  -1    0.10    3.10
   0 -20   1    6.60    2.20
   1 -20   1   73.79    5.50
   2 -20   1    8.30    2.50
  -2 -20  -1   11.00    2.60
  -2 -20  -1   11.30    4.30
   2 -20   1   13.70    2.60
   2  20   1    8.90    3.20
   3 -20   1   44.50    3.90
  -3 -20  -1   42.40    3.90
  -3 -20  -1   34.70    4.60
   3 -20   1   60.29    4.90
   3 -20   1   38.30    4.00
   3  20   1   39.80    4.00
   4 -20   1   -0.30    1.60
   4 -20   1    0.50    1.60
   4 -20   1    2.60    1.90
   5 -20   1    4.10    1.70
   5 -20   1    0.90    1.60
   6 -20   1    2.90    2.00
   6 -20   1   -0.20    1.40
   5 -21  -1    5.70    1.40
   5 -21  -1    2.90    1.40
   5 -21  -1    0.60    1.40
   4 -21  -1   35.70    3.30
   4 -21  -1   42.40    3.30
   3 -21  -1    1.70    1.60
   3 -21  -1    0.30    1.80
   3 -21  -1    3.50    2.00
   2 -21  -1   40.50    3.50
   2 -21  -1   37.40    3.80
   1 -21   1    0.30    1.60
   2 -21   1   19.60    2.50
   3 -21   1    5.00    1.70
   3 -21   1    6.60    2.00
   3 -21   1    0.40    1.80
   4 -21   1   25.50    2.60
   4 -21   1   26.10    2.70
   4 -21   1   37.30    3.20
   5 -21   1    7.10    1.80
   3 -22  -1    2.80    1.90
   1 -22   1   20.30    2.30
   2 -22   1   19.20    2.20
   3 -22   1    5.60    1.80
   3 -22   1    0.70    1.10
  11   0  -2   -0.50    2.20
  10   0  -2  277.17   13.10
  10   0  -2  294.27   14.90
  10   0  -2  259.37   14.40
   9   0  -2   -4.00    2.30
   9   0  -2    5.10    2.90
   9   0  -2    1.30    1.90
   8   0  -2  419.26   19.40
   8   0  -2  430.96   19.90
   7   0  -2    7.60    2.10
   7   0  -2    6.40    2.40
   7   0  -2    5.30    2.20
   6   0  -2   87.49    5.60
   6   0  -2   83.49    5.60
   6   0  -2   82.99    5.90
   6   0  -2   83.39    5.20
  -6   0   2   92.49    6.50
  -5   0   2    2.10    1.40
   5   0  -2    3.20    1.60
   5   0  -2    1.60    1.20
   5   0  -2    1.80    1.00
   5   0  -2    2.20    1.30
   5   0  -2    3.00    1.30
   4   0  -2 1359.86   58.89
  -4   0   2 1608.24   60.09
   4   0  -2 1529.95   59.69
  -4   0   2 1477.25   58.79
   4   0  -2 1561.04   59.29
   3   0  -2    2.40    0.80
   3   0  -2    3.60    1.10
  -3   0   2    3.40    1.30
   3   0  -2    1.40    0.80
  -2   0   2 9999.00  368.76
   2   0  -2 9165.98  368.56
  -1   0   2    6.20    0.50
   1   0  -2    8.60    1.10
   0   0   2 4093.99  157.48
  -1   0  -2   30.90    2.30
   1   0   2   21.90    1.80
   1   0   2   29.20    1.50
   2   0   2  248.18   10.30
   2   0   2  264.47   11.10
   2   0   2  236.98   10.70
  -2   0  -2  270.17   11.30
   3   0   2    1.50    0.70
  -3   0  -2    0.90    1.20
  -3   0  -2    0.70    0.70
   3   0   2   -0.50    0.80
   3   0   2    1.20    0.90
  -4   0  -2 2794.02  106.69
  -4   0  -2 2659.63  105.39
   4   0   2 2746.93  105.79
   4   0   2 2658.63  106.19
  -5   0  -2    9.70    2.20
  -5   0  -2    6.80    1.80
   5   0   2    8.00    1.80
  -6   0  -2   41.70    5.30
   6   0   2   42.90    4.20
   6   0   2   48.50    4.20
   7   0   2    0.20    2.10
   7   0   2    3.00    2.10
   7   0   2   -0.60    2.30
   8   0   2  159.98    9.60
   8   0   2  161.68    9.90
   8   0   2  160.38   10.10
   9   0   2    3.70    3.70
  12   1  -2    4.90    2.30
  11   1  -2   14.70    3.00
  10  -1  -2    1.10    1.90
  10   1  -2    4.20    2.90
  10   1  -2    3.30    2.20
  10   1  -2    0.80    3.10
   9  -1  -2   26.10    4.20
   9  -1  -2   28.80    3.50
   9  -1  -2   25.90    4.10
   9   1  -2   29.90    4.70
   9   1  -2   30.50    4.60
   9   1  -2   27.20    2.30
  -8  -1   2  336.57   16.40
   8  -1  -2  304.67   15.50
   8  -1  -2  317.57   15.70
   8  -1  -2  318.77   15.30
   8   1  -2  315.77   15.40
   8   1  -2  314.67   15.80
   7  -1  -2  581.74   28.10
   7  -1  -2  626.94   26.60
   7  -1  -2  614.14   26.90
   7  -1  -2  635.44   27.10
   7   1  -2  655.43   27.20
   7   1  -2  625.04   27.10
   7   1  -2  649.83   26.80
   6  -1  -2  912.61   37.30
   6  -1  -2  904.31   36.90
   6  -1  -2  858.61   37.70
   6  -1  -2  942.31   37.40
  -6  -1   2  918.11   38.20
  -6   1   2  921.51   38.50
   6   1  -2  972.40   37.50
   6   1  -2  896.31   38.00
   6   1  -2  828.52   36.90
   6   1  -2  942.11   37.10
   5  -1  -2 1247.78   51.09
   5  -1  -2 1273.87   51.89
   5  -1  -2 1350.16   51.49
  -5  -1   2 1328.97   52.29
   5  -1  -2 1246.88   51.39
   5   1  -2 1189.78   51.09
  -5   1   2 1307.17   52.49
   5   1  -2 1312.87   51.29
   5   1  -2 1301.77   52.09
   5   1  -2 1351.66   51.49
  -4  -1   2 1039.90   39.90
   4  -1  -2  981.10   39.10
   4  -1  -2  988.00   39.50
  -4   1   2  921.41   38.70
  -4   1   2 1021.20   40.00
   4   1  -2  890.81   38.80
   4   1  -2 1019.60   39.70
   4   1  -2  989.50   39.10
   3  -1  -2 1997.80   76.69
   3  -1  -2 1978.20   76.49
  -3  -1   2 2045.70   76.99
   3   1  -2 2063.09   76.49
   3   1  -2 2063.49   76.89
   3   1  -2 1821.12   76.19
  -3   1   2 1913.11   76.19
  -3   1   2 2089.89   77.19
  -3   1   2 1867.91   75.79
   3   1  -2 1805.42   75.69
   2  -1  -2  686.63   27.30
  -2  -1   2  702.83   27.40
   2   1  -2  643.64   26.40
  -2   1   2  693.33   27.50
  -2   1   2  658.03   26.60
   2   1  -2  724.03   27.40
  -1  -1   2  623.44   23.50
   1  -1  -2  577.64   23.50
  -1   1   2  606.64   23.40
   1   1  -2  599.84   23.40
  -1   1   2  585.54   23.00
   1   1  -2  539.75   22.80
   0  -1   2   12.00    1.10
   0  -1   2    9.90    0.90
   0  -1  -2   11.40    1.60
   0   1   2   11.50    1.00
   0   1   2   11.80    0.90
   0   1  -2   11.20    1.30
   1  -1   2   32.70    2.10
   1  -1   2   29.40    1.90
  -1  -1  -2   41.60    2.60
   1   1   2   29.90    2.10
   2  -1   2 1726.53   65.99
   2  -1   2 1818.92   66.49
  -2  -1  -2 1586.14   65.39
   2  -1   2 1580.24   66.09
  -2  -1  -2 1783.32   66.79
   2  -1   2 1614.64   66.09
   2   1   2 1730.43   66.19
  -2   1  -2 1692.43   66.59
   2   1   2 1765.22   66.59
  -3  -1  -2 2184.58   86.49
  -3  -1  -2 2199.68   86.19
   3  -1   2 2104.89   86.69
   3  -1   2 2345.47   87.29
   3  -1   2 2172.38   86.79
  -3  -1  -2 2356.16   87.59
   3  -1   2 2107.09   86.19
   3  -1   2 2251.87   86.49
   3   1   2 2324.37   86.89
   3   1   2 2050.39   86.19
  -3   1  -2 2337.87   87.39
   3   1   2 2324.77   87.29
  -4  -1  -2  426.26   18.50
   4  -1   2  459.95   19.30
  -4  -1  -2  480.75   19.80
   4  -1   2  433.06   18.70
   4  -1   2  407.76   18.30
   4   1   2  447.36   19.30
  -4   1  -2  482.25   19.60
   4   1   2  449.16   18.90
   5  -1   2 2473.05   96.19
   5  -1   2 2359.06   95.89
  -5  -1  -2 2565.34   96.09
  -5  -1  -2 2585.14   97.59
   5  -1   2 2399.06   95.79
   5  -1   2 2420.06   96.69
  -5   1  -2 2599.94   97.39
   5   1   2 2258.47   95.69
   5   1   2 2337.67   96.69
   5   1   2 2462.25   96.09
   5   1   2 2541.75   96.39
  -6  -1  -2  553.34   24.30
   6  -1   2  493.25   22.10
   6  -1   2  501.75   22.40
   6   1   2  526.65   22.60
   6   1   2  520.55   22.40
  -6   1  -2  528.35   23.90
   7  -1   2  153.28    9.60
   7  -1   2  158.08    8.90
   7  -1   2  154.98    9.10
   7   1   2  171.38    9.10
   7   1   2  157.18    9.70
   7   1   2  166.18    9.20
   8  -1   2   74.59    7.60
   8   1   2   62.19    6.20
   8   1   2   68.39    6.80
   8   1   2   75.19    6.30
   9   1   2   56.89    6.30
   9   1   2   58.69    5.30
   9   1   2   57.49    6.60
  12   2  -2   10.40    2.50
  11   2  -2   80.89    7.90
  11   2  -2   84.09    6.20
  10   2  -2   45.60    5.80
  10   2  -2   41.90    4.30
  10   2  -2   35.70    5.20
   9  -2  -2  504.25   23.10
   9   2  -2  472.35   20.20
   9   2  -2  501.55   21.60
   9   2  -2  531.95   23.50
   9   2  -2  499.65   22.90
  -8  -2   2   59.39    6.20
   8  -2  -2   67.09    5.90
   8  -2  -2   47.80    5.00
   8  -2  -2   59.09    5.50
   8   2  -2   65.59    5.80
   8   2  -2   63.89    6.00
   7  -2  -2  164.18    9.20
   7  -2  -2  152.78    8.40
   7  -2  -2  170.18    9.20
   7  -2  -2  163.68    9.00
   7  -2  -2  133.69    9.10
   7   2  -2  164.88    8.70
   7   2  -2  150.58    8.80
   7   2  -2  163.28    9.00
   6  -2  -2   47.10    4.20
  -6  -2   2   49.40    5.20
   6  -2  -2   52.59    4.60
   6  -2  -2   50.49    3.80
   6  -2  -2   49.80    4.10
  -6   2   2   51.39    5.10
   6   2  -2   58.09    4.30
   6   2  -2   61.19    5.00
   6   2  -2   59.89    4.40
   6   2  -2   51.39    4.20
   5  -2  -2  100.49    6.00
   5  -2  -2   97.69    5.90
   5  -2  -2  111.29    5.90
  -5  -2   2  102.09    6.20
   5  -2  -2   97.39    5.50
   5   2  -2  109.09    5.90
  -5   2   2   99.49    6.60
   5   2  -2  101.39    5.70
   5   2  -2  106.79    6.30
   5   2  -2  107.99    5.70
  -5   2   2   96.99    5.50
   4  -2  -2   18.40    2.20
   4  -2  -2   22.30    2.20
  -4  -2   2   17.80    2.40
  -4   2   2   15.70    2.50
   4   2  -2   15.80    1.90
   4   2  -2   17.10    2.20
   4   2  -2   19.60    2.50
  -3  -2   2  169.78    7.80
   3  -2  -2  164.18    7.50
   3  -2  -2  163.78    7.40
   3   2  -2  145.99    6.70
   3   2  -2  146.59    7.10
   3   2  -2  161.18    7.30
   3   2  -2  182.08    7.80
  -3   2   2  162.08    7.00
  -2  -2   2 1603.44   61.59
   2  -2  -2 1615.44   61.69
   2  -2  -2 1498.45   61.29
   2  -2  -2 1534.55   61.29
  -2   2   2 1558.64   61.09
   2   2  -2 1701.23   61.49
   2   2  -2 1608.04   61.09
  -2   2   2 1533.55   60.89
   2   2  -2 1493.05   61.09
   1  -2  -2 1464.65   53.99
   1  -2  -2 1284.57   54.09
  -1  -2   2 1378.56   54.09
   1   2  -2 1335.77   53.49
  -1   2   2 1404.66   53.79
   1   2  -2 1427.46   53.89
   0  -2  -2  586.44   22.40
   0  -2   2  566.04   22.80
   0  -2  -2  507.55   23.20
   0  -2   2  592.54   22.60
   0   2   2  596.04   22.90
   0   2  -2  567.34   22.60
  -1  -2  -2 6236.78  240.68
   2  -2   2 2202.18   96.59
   2  -2   2 2586.04   96.19
  -2  -2  -2 2406.16   96.29
  -2  -2  -2 2559.94   97.09
   2  -2   2 2388.66   96.29
   2  -2   2 2588.74   96.69
  -2   2  -2 2460.45   96.69
   2   2   2 2601.04   96.39
   2   2   2 2572.74   96.89
  -3  -2  -2 2059.69   80.89
   3  -2   2 2114.79   81.39
   3  -2   2 2075.09   80.69
   3  -2   2 1918.01   81.19
   3  -2   2 2011.40   80.89
  -3  -2  -2 2153.28   81.79
   3   2   2 2154.98   81.09
  -3   2  -2 2101.89   81.39
   3   2   2 2099.49   81.59
   4  -2   2  619.64   26.00
   4  -2   2  596.54   25.50
   4  -2   2  584.04   25.20
  -4  -2  -2  665.63   26.70
  -4  -2  -2  646.44   25.60
   4   2   2  606.24   26.10
   4   2   2  611.54   25.50
  -4   2  -2  646.54   26.20
   4   2   2  637.14   25.70
   5  -2   2   53.59    3.90
   5  -2   2   48.90    3.80
  -5  -2  -2   49.10    3.90
   5  -2   2   48.60    4.30
  -5  -2  -2   55.39    4.80
   5  -2   2   49.10    3.80
   5   2   2   51.19    3.70
   5   2   2   51.89    4.30
   5   2   2   55.99    4.10
  -5   2  -2   50.19    4.60
   5   2   2   58.69    4.00
   6  -2   2   28.70    3.60
  -6  -2  -2   23.90    4.20
  -6  -2  -2   33.10    3.80
   6  -2   2   26.10    3.20
   6   2   2   29.70    3.70
   6   2   2   30.40    3.50
   7  -2   2  216.78   11.80
   7   2   2  240.68   12.10
   7   2   2  248.68   12.40
   7   2   2  241.28   12.90
   8   2   2   23.00    4.10
   8   2   2   18.80    3.90
   8   2   2   16.20    3.80
   9   2   2  152.98   10.50
   9   2   2  158.28   10.10
   9   2   2  142.59    8.70
  10   2   2   31.80    3.90
  10   2   2   29.60    5.30
  12   3  -2    8.30    2.50
  11   3  -2    3.40    3.10
  11   3  -2   -2.20    2.00
  10   3  -2    4.40    1.40
  10   3  -2    1.40    2.90
  10   3  -2    5.70    3.30
  10   3  -2    5.00    2.20
   9   3  -2   69.99    4.40
   9   3  -2   83.39    5.70
   9   3  -2   83.19    7.10
   9   3  -2   82.69    6.80
   8  -3  -2  442.46   21.40
  -8  -3   2  485.95   22.40
   8  -3  -2  454.85   21.50
   8   3  -2  511.35   21.70
   8   3  -2  440.76   22.10
   8   3  -2  493.25   22.00
   7  -3  -2   27.30    3.90
  -7  -3   2   37.30    4.60
   7  -3  -2   36.20    4.50
   7  -3  -2   31.20    4.00
  -7   3   2   35.10    5.60
   7   3  -2   34.70    4.00
   7   3  -2   30.50    4.00
   7   3  -2   26.80    4.00
   7   3  -2   34.50    4.20
   6  -3  -2 1772.12   76.89
   6  -3  -2 1988.10   76.89
   6  -3  -2 1844.72   76.29
   6  -3  -2 2043.80   77.29
  -6   3   2 1852.61   78.19
   6   3  -2 1913.11   77.69
   6   3  -2 1978.00   76.89
   6   3  -2 2109.99   76.79
   5  -3  -2   72.49    4.60
   5  -3  -2   64.69    4.40
   5  -3  -2   71.49    4.80
   5  -3  -2   69.09    4.20
  -5  -3   2   78.99    5.10
   5   3  -2   68.19    4.40
   5   3  -2   69.49    5.00
  -5   3   2   66.89    5.30
   5   3  -2   70.99    4.60
   5   3  -2   69.39    4.40
   4  -3  -2 3865.61  161.68
  -4  -3   2 4178.18  162.18
   4  -3  -2 4133.79  161.78
  -4   3   2 4028.90  161.28
   4   3  -2 4209.08  161.58
   4   3  -2 4463.05  161.78
   4   3  -2 4331.77  162.28
  -3  -3   2   67.09    4.00
   3  -3  -2   67.29    4.30
   3  -3  -2   65.09    3.80
   3  -3  -2   62.39    3.50
   3  -3  -2   64.29    3.70
   3   3  -2   57.99    3.30
   3   3  -2   57.69    3.50
   3   3  -2   68.29    3.90
   3   3  -2   64.59    3.60
  -3   3   2   64.59    3.40
   2  -3  -2 2485.35   98.99
   2  -3  -2 2594.64   99.39
  -2  -3   2 2571.04   99.29
   2  -3  -2 2385.96   98.79
  -2   3   2 2553.54   98.79
   2   3  -2 2329.87   98.79
   2   3  -2 2550.34   98.79
   2   3  -2 2744.13   98.79
   2   3  -2 2742.33   99.09
  -1  -3   2  418.96   17.50
   1  -3  -2  402.06   17.50
   1  -3  -2  425.66   17.40
  -1   3   2  433.56   17.30
   1   3  -2  407.66   17.00
   1   3  -2  453.65   17.10
   0  -3  -2 3658.53  152.08
   0  -3   2 3821.12  152.58
   0   3  -2 4118.89  152.38
   0   3   2 4164.48  152.68
   0   3  -2 3970.60  151.98
   1  -3   2   18.20    2.00
  -1  -3  -2   17.30    2.20
  -1  -3  -2   10.70    1.80
  -1  -3  -2   13.40    1.00
   1  -3   2   11.60    1.30
   1  -3   2   10.10    1.40
  -1   3  -2   17.80    1.70
   1   3   2   11.60    1.80
  -1   3  -2   15.00    1.60
   2  -3   2  778.62   33.00
   2  -3   2  855.11   32.80
   2  -3   2  839.62   32.30
  -2  -3  -2  780.42   31.50
  -2  -3  -2  803.82   32.60
  -2  -3  -2  856.81   33.20
   2  -3   2  775.82   32.30
  -2   3  -2  773.52   32.50
   2   3   2  852.91   33.20
   2   3   2  844.52   32.40
   3  -3   2   90.19    4.70
   3  -3   2   88.89    4.80
  -3  -3  -2   94.09    5.50
   3  -3   2   95.29    5.20
   3  -3   2   88.29    5.40
  -3  -3  -2   90.59    5.00
  -3   3  -2   93.59    5.10
   3   3   2   89.39    4.80
   3   3   2   90.39    5.40
   4  -3   2 1507.15   60.49
   4  -3   2 1463.65   60.99
   4  -3   2 1463.25   60.19
   4  -3   2 1489.25   60.09
   4  -3   2 1535.45   60.89
  -4  -3  -2 1587.84   61.59
  -4  -3  -2 1587.04   60.49
   4   3   2 1497.65   61.09
  -4   3  -2 1548.74   60.89
   4   3   2 1510.25   60.29
   4   3   2 1622.74   60.59
   5  -3   2  242.08   12.10
   5  -3   2  232.48   11.10
   5  -3   2  239.48   11.40
   5  -3   2  246.78   11.30
  -5  -3  -2  270.67   13.10
  -5  -3  -2  252.97   11.80
   5   3   2  241.28   12.20
   5   3   2  231.88   11.30
   5   3   2  253.37   11.70
   5   3   2  261.27   11.60
   6  -3   2  988.10   40.10
  -6  -3  -2 1001.90   42.50
  -6  -3  -2  994.30   40.70
   6  -3   2  910.51   40.20
   6   3   2 1026.60   40.60
   6   3   2  998.40   40.60
   6   3   2  987.40   43.60
   7   3   2  124.29    7.60
   7   3   2  120.79    7.60
   7   3   2   99.29    7.60
   8   3   2  295.07   14.60
   8   3   2  267.67   14.40
   8   3   2  297.27   15.10
   8   3   2  276.07   12.60
   8   3   2  252.07   14.00
   9   3   2   35.30    4.00
   9   3   2   23.60    3.40
   9   3   2   28.80    2.40
   9   3   2   28.10    5.00
   9   3   2   21.50    4.70
  10   3   2   21.20    3.40
  10   3   2   19.90    4.80
  10   3   2   21.50    3.50
  11   3   2    2.30    2.00
  12   4  -2   47.40    4.30
  11   4  -2   45.90    5.70
  11   4  -2   50.29    4.80
  10   4  -2  207.38   10.70
  10   4  -2  195.98   12.00
  10   4  -2  213.38    9.40
  10   4  -2  210.38   12.40
   9   4  -2  293.97   16.40
   9   4  -2  308.87   15.40
   9   4  -2  291.57   14.00
   9   4  -2  310.57   15.90
   9   4  -2  285.97   12.90
   8  -4  -2  460.85   21.90
  -8  -4   2  513.85   23.10
   8   4  -2  500.65   22.40
   8   4  -2  434.66   22.00
   8   4  -2  502.25   22.00
   8   4  -2  461.55   22.70
   7  -4  -2  124.79    8.10
   7  -4  -2  129.09    8.30
   7  -4  -2  127.79    8.00
  -7  -4   2  137.89    8.70
   7   4  -2  138.89    8.00
   7   4  -2  131.19    8.30
   7   4  -2  134.29    8.40
   7   4  -2  125.09    8.60
   6  -4  -2   58.89    5.20
  -6  -4   2   70.69    5.20
   6  -4  -2   72.29    5.10
  -6   4   2   67.79    4.90
   6   4  -2   63.19    4.80
  -6   4   2   60.19    5.90
   6   4  -2   61.19    4.50
   6   4  -2   63.29    5.40
   5  -4  -2    8.80    2.10
  -5  -4   2    6.80    1.80
  -5  -4   2   13.30    2.50
  -5  -4   2    7.50    2.10
   5  -4  -2    8.00    1.90
   5   4  -2    9.20    2.00
   5   4  -2   11.00    2.00
   5   4  -2    9.70    2.30
   4  -4  -2  103.69    6.60
  -4  -4   2  106.59    6.20
  -4  -4   2  105.59    5.80
   4  -4  -2  112.89    5.50
   4  -4  -2   97.69    5.70
   4  -4  -2  101.09    5.50
   4   4  -2  109.99    6.10
  -4   4   2   99.99    5.40
   4   4  -2  103.09    5.50
   3  -4  -2    7.60    1.30
   3  -4  -2    7.60    1.50
   3  -4  -2    9.70    1.40
  -3  -4   2   10.30    1.70
  -3  -4   2   10.30    1.80
   3  -4  -2   11.40    2.10
   3   4  -2    9.40    1.60
  -3   4   2    9.50    1.40
   3   4  -2   11.00    1.60
   3   4  -2   14.60    1.80
   2  -4  -2 2822.42  110.99
  -2  -4   2 2778.12  111.19
   2  -4  -2 2885.11  111.39
   2  -4  -2 3010.70  110.69
   2  -4  -2 2570.54  110.59
  -2  -4   2 2858.71  110.69
   2   4  -2 2772.02  110.99
  -2   4   2 2876.91  110.79
   2   4  -2 3006.90  110.89
   2   4  -2 2990.60  110.79
  -1  -4   2  183.78    8.50
   1  -4  -2  170.98    8.30
   1  -4  -2  191.38    8.40
   1   4  -2  179.48    7.90
  -1   4   2  184.48    8.20
   1   4  -2  190.78    7.80
   1   4  -2  178.18    8.10
  -1   4   2  173.68    7.80
   0  -4   2  531.35   21.90
   0  -4  -2  486.65   21.80
   0  -4  -2  492.95   22.10
   0  -4  -2  585.04   21.60
   0   4  -2  508.35   21.30
   0   4   2  551.04   22.00
   0   4  -2  552.34   21.00
   0   4  -2  549.15   21.70
  -1  -4  -2  127.79    6.70
   1  -4   2  134.39    6.70
  -1  -4  -2  142.19    5.80
  -1  -4  -2  124.09    6.50
   1  -4   2  137.99    6.00
   1   4   2  135.29    5.90
  -1   4  -2  124.19    5.70
   1   4   2  137.69    6.80
  -1   4  -2  123.69    6.10
  -1   4  -2  141.69    6.50
  -2  -4  -2 2128.59   86.69
   2  -4   2 2382.16   87.29
  -2  -4  -2 2244.08   87.69
  -2  -4  -2 2315.07   88.19
   2  -4   2 2140.89   88.19
   2   4   2 2338.57   87.29
   2   4   2 2257.47   88.29
  -2   4  -2 2167.68   87.39
   3  -4   2 2595.74  104.29
   3  -4   2 2896.11  104.39
   3  -4   2 2382.96  105.29
  -3  -4  -2 2801.92  105.49
  -3  -4  -2 2810.02  104.79
   3   4   2 2826.12  104.49
   3   4   2 2634.94  105.29
  -3   4  -2 2524.95  104.49
  -4  -4  -2  535.35   21.70
   4  -4   2  518.25   21.20
   4  -4   2  490.15   21.10
   4  -4   2  481.15   22.20
   4  -4   2  493.95   21.20
  -4  -4  -2  539.15   22.60
   4   4   2  548.35   21.50
   4   4   2  505.25   22.30
   4   4   2  507.05   21.30
   4   4   2  471.75   21.20
  -5  -4  -2   82.49    6.40
   5  -4   2   75.59    4.90
  -5  -4  -2   80.09    5.40
   5  -4   2   75.99    4.80
   5  -4   2   76.59    4.80
   5   4   2   68.79    5.60
   5   4   2   75.09    5.00
   5   4   2   82.49    5.20
   5   4   2   69.19    4.90
  -6  -4  -2  101.99    6.80
   6  -4   2  102.49    6.30
   6   4   2  107.39    6.70
  -6   4  -2  114.89    7.70
   6   4   2  105.29    6.80
   6   4   2   95.19    7.00
   7   4   2  111.99    7.40
   7   4   2  108.79    7.80
   7   4   2   92.69    6.80
   8   4   2   80.09    4.90
   8   4   2   80.19    6.20
   8   4   2   91.19    6.30
   8   4   2   83.29    7.30
   8   4   2   92.19    7.40
   9   4   2  133.19    8.10
   9   4   2  128.89    6.40
   9   4   2  129.89    8.10
   9   4   2  148.79   10.20
   9   4   2  132.69    9.50
  10   4   2  118.39    7.50
  10   4   2  118.79    9.40
  10   4   2  116.59    7.60
  11   4   2   74.69    5.70
  11   4   2   82.09    5.80
  12   5  -2    1.30    1.90
  11   5  -2    9.70    2.80
  11   5  -2   14.90    3.70
  10   5  -2    2.50    1.40
  10   5  -2    5.20    4.60
  10   5  -2    6.70    3.40
  10   5  -2    5.50    2.40
  10   5  -2    1.60    3.50
   9   5  -2   87.79    7.90
   9   5  -2   92.79    7.90
   9   5  -2   80.39    8.30
   9   5  -2   86.39    6.20
   9   5  -2   81.89    6.90
   9   5  -2   83.39    5.10
  -8  -5   2   28.00    5.10
   8  -5  -2   27.50    7.80
   8   5  -2   25.30    4.50
   8   5  -2   27.20    4.40
   8   5  -2   24.20    4.60
   8   5  -2   26.80    4.60
   7  -5  -2 1150.98   50.09
   7  -5  -2 1222.98   50.89
  -7  -5   2 1291.87   51.09
   7  -5  -2 1149.08   49.99
   7   5  -2 1223.28   50.49
   7   5  -2 1268.47   50.59
   7   5  -2 1322.57   50.29
   7   5  -2 1173.18   50.89
   6  -5  -2    9.30    2.60
  -6  -5   2    0.00    1.80
   6  -5  -2    2.60    2.20
   6   5  -2    0.30    1.80
   6   5  -2   -2.10    1.70
  -6   5   2    0.60    2.00
  -6   5   2   -1.80    1.40
   6   5  -2   -1.00    1.70
   5  -5  -2  978.40   41.60
   5  -5  -2  977.30   41.30
  -5  -5   2 1004.80   41.90
  -5  -5   2 1062.49   41.60
   5  -5  -2  974.00   42.70
   5   5  -2 1060.29   41.40
   5   5  -2 1056.69   41.10
   5   5  -2 1013.70   41.90
  -4  -5   2  252.67   11.80
  -4  -5   2  253.17   11.40
   4  -5  -2  240.08   11.50
   4  -5  -2  238.88   12.30
   4  -5  -2  232.78   11.30
   4  -5  -2  256.27   11.10
   4   5  -2  249.68   11.60
   4   5  -2  238.98   11.10
  -4   5   2  245.28   11.10
   4   5  -2  235.78   10.90
   3  -5  -2 4563.24  173.88
  -3  -5   2 4446.56  173.48
   3  -5  -2 3953.40  172.38
  -3  -5   2 4614.24  172.98
   3  -5  -2 4831.82  172.78
   3  -5  -2 4472.75  173.18
  -3   5   2 4516.05  172.98
   3   5  -2 4638.94  173.08
   3   5  -2 4666.93  172.88
   3   5  -2 3960.20  173.08
   2  -5  -2   75.79    4.10
   2  -5  -2   75.59    4.70
  -2  -5   2   81.19    4.90
  -2  -5   2   77.49    4.40
   2  -5  -2   81.29    4.30
   2  -5  -2   90.79    5.10
   2   5  -2   78.39    4.80
   2   5  -2   79.59    4.20
  -2   5   2   82.69    4.60
   2   5  -2   82.39    4.30
   1  -5  -2   12.30    1.70
   1  -5  -2    7.60    1.80
  -1  -5   2    9.30    1.70
   1  -5  -2   10.80    1.80
  -1  -5   2    8.30    1.40
   1   5  -2   10.50    1.40
  -1   5   2    8.10    1.30
   1   5  -2   12.70    1.20
  -1   5   2    9.30    1.70
   0  -5  -2  413.16   15.90
   0  -5  -2  378.06   16.20
   0  -5   2  377.16   15.30
   0  -5  -2  339.77   16.20
   0  -5   2  393.56   16.30
   0   5  -2  391.66   16.10
   0   5   2  400.26   16.40
   0   5  -2  359.86   15.50
   0   5  -2  381.76   14.90
   0   5   2  350.06   15.40
  -1  -5  -2  643.44   24.40
  -1  -5  -2  594.84   25.30
   1  -5   2  636.64   24.40
   1  -5   2  600.54   25.30
  -1  -5  -2  549.85   25.00
  -1   5  -2  594.84   24.50
   1   5   2  606.24   24.20
  -1   5  -2  632.04   25.10
  -1   5  -2  606.74   23.70
   1   5   2  624.84   25.50
   2  -5   2  506.45   21.70
   2  -5   2  509.45   20.50
  -2  -5  -2  514.95   21.50
  -2  -5  -2  478.55   21.10
   2   5   2  501.25   20.40
  -2   5  -2  481.35   20.60
   2   5   2  524.85   21.70
  -3  -5  -2 2068.09   80.49
   3  -5   2 1908.11   81.19
  -3  -5  -2 2063.89   80.99
   3  -5   2 2132.39   79.89
   3   5   2 2104.39   79.99
  -3   5  -2 1970.70   79.89
  -3   5  -2 2077.69   80.79
   3   5   2 2014.90   81.09
   4  -5   2   24.00    2.70
   4  -5   2   22.00    3.20
  -4  -5  -2   28.10    3.80
   4  -5   2   20.80    2.50
  -4  -5  -2   23.70    3.10
   4  -5   2   19.20    3.50
   4   5   2   29.80    3.10
   4   5   2   19.60    3.10
  -4   5  -2   26.00    3.40
   4   5   2   21.60    2.70
  -4   5  -2   21.10    2.60
   4   5   2   21.40    2.70
   5  -5   2 1367.96   55.29
  -5  -5  -2 1426.56   56.09
  -5  -5  -2 1436.36   57.29
   5  -5   2 1345.97   55.09
   5   5   2 1295.77   55.39
   5   5   2 1445.96   55.59
   5   5   2 1440.06   55.59
  -5   5  -2 1433.26   56.69
   5   5   2 1273.87   56.49
   6  -5   2    2.70    1.80
  -6  -5  -2    3.50    2.50
   6  -5   2    2.30    1.90
   6   5   2    4.90    2.10
   6   5   2    1.50    2.20
   6   5   2    3.70    2.70
   6   5   2    2.80    2.40
  -6   5  -2    2.00    2.30
  -7  -5  -2  428.16   20.70
   7   5   2  460.15   20.20
   7   5   2  389.66   20.90
   7   5   2  456.95   20.70
   7   5   2  424.66   19.90
   8   5   2    0.70    2.20
   8   5   2    2.20    1.50
   8   5   2   -0.50    2.10
   8   5   2    2.20    3.10
   8   5   2    4.10    2.90
   9   5   2  193.68   10.30
   9   5   2  176.98   10.30
   9   5   2  180.08   11.60
   9   5   2  203.48   12.20
   9   5   2  193.08    8.80
  10   5   2    1.60    2.00
  10   5   2    6.30    2.50
  10   5   2    4.30    3.70
  10   5   2    3.40    1.00
  11   5   2    2.00    2.10
  11   5   2    2.60    2.10
  12   6  -2   55.39    4.50
  11   6  -2   35.00    4.00
  10   6  -2  228.88   14.10
  10   6  -2  212.98   12.90
  10   6  -2  210.58   10.00
  10   6  -2  211.18   11.10
  10   6  -2  217.18   11.70
   9   6  -2   64.39    6.60
   9   6  -2   58.29    6.90
   9   6  -2   53.39    5.60
   9   6  -2   49.70    4.10
   9   6  -2   45.10    4.60
   9   6  -2   61.99    7.40
  -8  -6   2  287.57   16.20
   8  -6  -2  297.27   16.20
   8   6  -2  308.07   16.40
   8   6  -2  300.07   15.90
   8   6  -2  309.97   16.00
   8   6  -2  312.17   15.40
   7  -6  -2    6.40    3.00
  -7  -6   2   11.60    3.30
   7  -6  -2   10.00    3.00
   7   6  -2   13.60    3.30
   7   6  -2    8.40    2.80
   7   6  -2   11.00    3.40
   7   6  -2   13.10    3.00
   6  -6  -2   22.10    3.50
   6  -6  -2   17.40    3.50
  -6  -6   2   22.70    3.70
   6   6  -2   20.70    3.40
   6   6  -2   20.00    3.40
   6   6  -2   17.60    3.50
  -6   6   2   22.20    3.40
   6   6  -2   22.10    3.20
   6   6  -2   18.50    3.20
  -5  -6   2   10.90    2.50
   5  -6  -2    5.80    2.30
   5  -6  -2    6.40    2.10
   5  -6  -2    4.60    2.00
   5   6  -2    5.20    1.70
   5   6  -2    5.40    1.90
   5   6  -2    8.90    2.30
   4  -6  -2   43.30    3.70
   4  -6  -2   43.40    3.40
   4  -6  -2   45.30    4.30
   4  -6  -2   44.80    3.70
  -4  -6   2   41.90    4.00
  -4  -6   2   47.10    3.70
  -4   6   2   42.90    3.50
   4   6  -2   44.40    3.40
   4   6  -2   37.80    3.10
   4   6  -2   42.40    3.70
   3  -6  -2  161.68    8.60
   3  -6  -2  145.39    8.00
  -3  -6   2  157.98    7.80
   3  -6  -2  155.68    7.50
  -3  -6   2  164.48    8.40
   3   6  -2  150.28    7.60
   3   6  -2  146.69    8.40
   3   6  -2  161.08    7.80
  -3   6   2  164.88    7.90
   2  -6  -2  693.93   27.80
  -2  -6   2  707.93   28.60
   2  -6  -2  645.54   28.40
  -2  -6   2  657.93   27.90
   2  -6  -2  728.73   28.90
   2   6  -2  690.43   27.70
   2   6  -2  680.93   28.60
  -2   6   2  696.63   28.30
   2   6  -2  691.33   27.80
  -1  -6   2 2513.95  100.09
  -1  -6   2 2716.73  101.59
   1  -6  -2 2499.65  101.49
  -1  -6   2 2483.65  100.89
   1  -6  -2 2350.26  100.79
   1  -6  -2 2650.83  101.39
   1   6  -2 2619.24  101.29
  -1   6   2 2688.33  100.69
   1   6  -2 2629.84  100.69
  -1   6   2 2705.53  101.49
   1   6  -2 2658.43  100.29
   0  -6  -2  890.51   38.40
   0  -6   2  890.41   38.00
   0  -6   2  945.31   37.40
   0  -6  -2  933.31   38.50
   0  -6  -2 1013.60   38.20
   0  -6   2  962.60   38.60
   0   6  -2  962.40   37.70
   0   6   2  992.00   38.70
   0   6  -2  992.30   38.40
   0   6   2  925.31   37.50
  -1  -6  -2  322.97   15.00
   1  -6   2  354.26   14.20
   1  -6   2  356.96   15.40
  -1  -6  -2  354.16   14.30
  -1  -6  -2  325.47   15.00
   1   6   2  334.57   13.90
   1   6   2  344.37   15.30
  -1   6  -2  341.17   14.30
   1   6   2  310.67   14.00
  -1   6  -2  348.67   15.00
   2  -6   2 2599.04   94.69
   2  -6   2 2299.07   95.99
  -2  -6  -2 2397.26   95.39
  -2  -6  -2 2382.36   95.69
   2   6   2 2496.15   95.99
  -2   6  -2 2485.75   95.59
  -2   6  -2 2254.67   94.49
   2   6   2 2526.45   94.59
   3  -6   2  328.07   14.90
   3  -6   2  346.07   16.60
  -3  -6  -2  360.56   15.90
   3  -6   2  370.26   15.10
  -3  -6  -2  361.06   16.20
   3   6   2  347.67   16.30
   3   6   2  356.66   15.00
  -3   6  -2  363.96   16.00
   3   6   2  328.27   15.20
  -3   6  -2  315.17   14.80
   3   6   2  337.77   15.00
   4  -6   2  634.54   30.40
   4  -6   2  763.02   30.10
   4  -6   2  745.33   30.00
  -4  -6  -2  750.92   31.60
   4  -6   2  670.83   31.70
  -4  -6  -2  753.72   30.90
   4   6   2  693.03   30.20
  -4   6  -2  712.63   29.90
  -4   6  -2  781.22   31.30
   4   6   2  789.12   30.20
   4   6   2  702.13   31.40
   4   6   2  759.62   30.20
  -5  -6  -2   11.30    3.10
   5  -6   2   11.70    2.30
   5  -6   2   17.20    2.60
  -5  -6  -2   11.60    2.90
   5   6   2   16.00    3.00
   5   6   2   14.30    3.40
   5   6   2   13.60    2.60
  -5   6  -2   13.90    3.10
   5   6   2   14.50    2.50
   6  -6   2  112.49    7.50
   6  -6   2  120.99    7.20
   6  -6   2  117.59    7.20
  -6  -6  -2  123.99    8.40
   6   6   2  128.99    7.70
   6   6   2  119.99    7.80
   6   6   2  127.99    7.60
   6   6   2  126.29    8.20
  -7  -6  -2   46.60    6.30
   7   6   2   51.69    5.50
   7   6   2   53.49    5.60
   7   6   2   45.60    5.60
   7   6   2   45.50    5.70
   8   6   2  162.68    8.10
   8   6   2  163.78   10.70
   8   6   2  151.98    9.00
   8   6   2  159.68   10.00
   8   6   2  155.98    9.10
   9   6   2   43.80    6.20
   9   6   2   46.70    4.70
   9   6   2   41.90    4.70
   9   6   2   44.70    3.50
   9   6   2   49.20    6.10
  10   6   2  160.28   11.00
  10   6   2  154.68    9.10
  10   6   2  176.38    9.30
  10   6   2  163.38    7.30
  11   6   2   36.50    3.60
  11   6   2   30.40    3.40
  12   7  -2    6.10    2.10
  11   7  -2    8.90    2.60
  11   7  -2    2.90    2.60
  11   7  -2    9.50    1.40
  10   7  -2    1.50    2.60
  10   7  -2    5.50    3.50
  10   7  -2    7.50    4.30
  10   7  -2    1.70    1.50
  10   7  -2   -0.30    2.20
   9   7  -2   40.60    4.90
   9   7  -2   40.20    5.70
   9   7  -2   45.90    6.30
   9   7  -2   34.90    4.00
   9   7  -2   34.80    5.20
   9   7  -2   35.90    3.60
   8  -7  -2  273.07   14.40
   8  -7  -2  271.57   15.60
   8   7  -2  276.77   13.40
   8   7  -2  288.27   14.50
   8   7  -2  280.67   12.90
   8   7  -2  306.27   15.90
   8   7  -2  260.07   13.90
   8   7  -2  289.97   15.40
  -7  -7   2  271.97   14.30
   7  -7  -2  238.98   13.60
   7   7  -2  256.87   12.80
  -7   7   2  226.38   12.80
   7   7  -2  249.78   13.30
   7   7  -2  263.17   14.00
   7   7  -2  253.47   13.60
   6  -7  -2 1114.99   49.70
  -6  -7   2 1272.07   50.69
   6  -7  -2 1160.58   49.50
   6  -7  -2 1204.38   50.49
  -6   7   2 1268.37   49.99
   6   7  -2 1206.98   50.29
   6   7  -2 1234.18   49.40
   6   7  -2 1217.58   50.09
   6   7  -2 1282.67   50.09
   5  -7  -2  717.03   30.10
  -5  -7   2  724.63   30.10
   5  -7  -2  677.73   29.70
   5  -7  -2  708.13   31.30
   5   7  -2  707.63   29.10
   5   7  -2  709.23   29.50
   5   7  -2  667.83   29.90
  -4  -7   2 1341.87   52.79
  -4  -7   2 1250.27   52.09
   4  -7  -2 1349.56   53.99
  -4  -7   2 1305.87   53.09
   4  -7  -2 1356.06   52.29
   4  -7  -2 1338.07   52.79
   4  -7  -2 1276.57   52.89
   4   7  -2 1277.07   51.79
  -4   7   2 1278.47   52.59
   4   7  -2 1252.97   52.59
   4   7  -2 1356.36   52.39
  -3  -7   2  240.98   11.70
   3  -7  -2  230.58   11.10
   3  -7  -2  240.88   10.80
  -3  -7   2  246.98   11.40
   3  -7  -2  227.08   11.50
   3  -7  -2  250.27   12.10
   3   7  -2  218.38   10.90
   3   7  -2  235.88   12.10
  -3   7   2  233.18   11.30
   3   7  -2  246.88   11.00
   2  -7  -2  565.34   23.10
  -2  -7   2  557.94   22.90
   2  -7  -2  542.45   21.90
  -2  -7   2  505.95   22.30
   2  -7  -2  500.65   22.80
   2   7  -2  511.75   21.80
   2   7  -2  535.45   22.00
  -2   7   2  539.55   22.70
   2   7  -2  525.15   23.00
   1  -7  -2   59.29    4.40
   1  -7  -2   64.49    4.20
  -1  -7   2   61.69    4.30
  -1  -7   2   55.49    4.00
  -1  -7   2   52.89    3.00
   1   7  -2   58.69    3.50
  -1   7   2   55.59    3.50
   1   7  -2   55.19    4.10
  -1   7   2   60.99    4.30
   0  -7  -2   11.70    2.30
   0  -7   2   16.40    2.40
   0  -7   2    9.10    1.30
   0  -7  -2   12.00    2.10
   0  -7   2    9.30    2.00
   0  -7  -2   10.40    1.80
   0   7   2    8.30    1.90
   0   7  -2   15.40    2.30
   0   7   2    6.40    1.30
   0   7  -2   12.30    1.70
   1  -7   2  842.32   33.60
  -1  -7  -2  897.61   33.90
  -1  -7  -2  744.13   34.40
   1  -7   2  851.61   35.00
  -1  -7  -2  813.82   34.60
   1   7   2  866.91   35.10
   1   7   2  841.82   33.30
  -1   7  -2  884.41   34.70
  -1   7  -2  829.72   33.60
   2  -7   2  405.76   19.50
   2  -7   2  458.45   20.50
   2  -7   2  438.96   18.90
  -2  -7  -2  447.86   19.90
   2  -7   2  479.05   19.00
  -2  -7  -2  455.65   20.00
  -2   7  -2  432.76   18.80
   2   7   2  475.25   18.80
   2   7   2  472.65   20.40
   2   7   2  448.06   19.30
  -2   7  -2  455.95   19.90
   3  -7   2  280.37   14.20
   3  -7   2  270.67   12.20
   3  -7   2  251.87   12.80
  -3  -7  -2  281.47   13.30
   3  -7   2  280.87   12.30
  -3  -7  -2  278.77   13.50
   3   7   2  263.47   12.30
   3   7   2  285.67   13.80
   3   7   2  275.07   12.20
   3   7   2  259.77   12.60
  -3   7  -2  274.07   13.30
  -3   7  -2  258.17   12.00
  -4  -7  -2  867.11   36.60
   4  -7   2  897.81   35.10
   4  -7   2  784.02   35.70
  -4  -7  -2  886.41   36.10
   4  -7   2  826.02   37.20
   4  -7   2  841.92   34.80
  -4   7  -2  881.01   36.30
   4   7   2  878.21   35.00
   4   7   2  863.01   35.10
   4   7   2  837.92   36.70
   4   7   2  833.82   35.30
   5  -7   2  295.27   13.20
  -5  -7  -2  272.17   15.10
   5  -7   2  251.37   14.00
   5  -7   2  286.57   13.40
  -5  -7  -2  292.27   14.40
   5   7   2  289.67   13.50
   5   7   2  272.87   13.70
   5   7   2  254.67   14.90
  -5   7  -2  289.37   14.60
   5   7   2  291.87   13.50
   6  -7   2  721.63   31.00
   6  -7   2  737.73   30.60
   6  -7   2  712.23   30.80
  -6  -7  -2  714.83   31.90
   6   7   2  718.83   31.40
   6   7   2  741.53   31.00
   6   7   2  745.13   31.10
   6   7   2  704.63   31.40
  -7  -7  -2   43.90    6.00
   7   7   2   57.69    6.20
   7   7   2   44.30    5.70
   7   7   2   50.49    5.40
   7   7   2   45.50    5.40
   8   7   2  132.29    8.30
   8   7   2  137.29    8.10
   8   7   2  128.39    7.20
   8   7   2  126.39    9.20
   8   7   2  129.09    9.50
   9   7   2   36.20    5.40
   9   7   2   32.40    3.20
   9   7   2   33.80    4.20
   9   7   2   33.10    4.10
   9   7   2   29.00    4.90
  10   7   2   33.40    3.80
  10   7   2   34.00    2.80
  10   7   2   37.20    4.30
  10   7   2   34.90    5.10
  11   7   2    6.30    2.00
  11   7   2    5.20    2.00
  11   8  -2   73.89    6.10
  11   8  -2   79.49    5.70
  11   8  -2   82.49    4.30
  10   8  -2   25.10    3.00
  10   8  -2   32.10    4.30
  10   8  -2   35.40    6.30
  10   8  -2   39.40    4.60
   9   8  -2  363.96   16.90
   9   8  -2  396.26   19.80
   9   8  -2  361.06   16.20
   9   8  -2  327.27   17.60
   9   8  -2  365.56   17.40
   9   8  -2  371.06   19.00
   8  -8  -2    5.80    4.00
   8  -8  -2    4.40    3.00
   8   8  -2    2.30    2.50
   8   8  -2   11.70    2.90
   8   8  -2    9.90    3.80
   8   8  -2    4.50    2.90
   8   8  -2    4.40    3.20
   8   8  -2    5.60    2.10
  -7  -8   2   92.09    8.00
   7  -8  -2   93.29    7.20
   7  -8  -2   84.19    7.60
   7   8  -2   91.59    7.40
   7   8  -2   84.99    6.40
   7   8  -2   89.09    7.00
   7   8  -2   93.59    7.70
  -7   8   2   82.39    6.90
  -6  -8   2  189.28   10.90
   6  -8  -2  170.88   10.20
   6  -8  -2  157.28    9.60
   6  -8  -2  151.88    9.70
   6   8  -2  171.28   10.20
   6   8  -2  186.28   10.30
   6   8  -2  168.48    9.10
   6   8  -2  166.98    9.70
  -6   8   2  174.38    9.70
   5  -8  -2    3.40    2.20
   5  -8  -2    3.80    2.70
  -5  -8   2   -0.10    2.10
   5  -8  -2    2.20    2.10
   5   8  -2    2.30    1.80
   5   8  -2    4.40    1.90
   5   8  -2   -0.10    2.00
  -4  -8   2   92.49    5.80
   4  -8  -2  102.69    6.00
   4  -8  -2   94.49    6.60
  -4  -8   2   94.79    6.50
  -4  -8   2   94.69    6.60
   4  -8  -2  106.39    6.50
   4  -8  -2  105.49    7.40
  -4   8   2   92.99    5.60
   4   8  -2   93.69    6.10
   4   8  -2  104.39    6.00
  -4   8   2   92.09    6.20
   4   8  -2   98.09    5.50
  -3  -8   2  742.83   31.50
   3  -8  -2  741.53   31.80
   3  -8  -2  781.72   32.20
   3  -8  -2  766.12   30.70
   3  -8  -2  748.93   31.00
  -3  -8   2  735.13   30.60
  -3  -8   2  741.33   31.20
   3   8  -2  765.42   30.80
   3   8  -2  773.02   33.00
  -3   8   2  707.53   30.40
  -3   8   2  736.03   31.40
   3   8  -2  730.93   31.20
   2  -8  -2  385.96   16.80
  -2  -8   2  382.96   17.20
   2  -8  -2  429.76   18.00
  -2  -8   2  411.16   17.70
  -2  -8   2  358.56   16.60
   2  -8  -2  348.07   17.50
  -2   8   2  403.16   17.70
   2   8  -2  387.56   17.90
  -2   8   2  373.66   16.60
   2   8  -2  396.76   16.70
   1  -8  -2 2991.80  113.19
   1  -8  -2 2843.62  112.89
  -1  -8   2 2767.62  112.49
  -1  -8   2 2867.41  112.99
   1   8  -2 2836.32  113.09
   1   8  -2 2873.21  111.89
  -1   8   2 2921.51  111.89
  -1   8   2 2910.91  113.19
   0  -8   2  302.37   13.80
   0  -8  -2  318.27   13.40
   0  -8  -2  301.17   13.80
   0  -8   2  301.17   13.50
   0  -8   2  276.57   12.30
   0  -8   2  275.27   13.20
   0   8   2  273.57   12.50
   0   8   2  260.77   13.20
   0   8  -2  298.87   13.70
   0   8   2  301.47   14.00
   0   8  -2  281.57   12.50
   1  -8   2 2243.78   84.29
   1  -8   2 2187.18   84.59
  -1  -8  -2 2155.98   84.69
   1  -8   2 2008.60   84.69
  -1  -8  -2 2145.39   85.49
   1  -8   2 2134.79   85.99
   1   8   2 2166.78   83.99
   1   8   2 2075.79   84.79
  -1   8  -2 2252.97   85.69
  -1   8  -2 2224.08   84.39
   1   8   2 2149.39   85.99
   2  -8   2  100.69    6.90
   2  -8   2   97.29    5.30
  -2  -8  -2   88.79    6.30
   2  -8   2   98.09    5.90
  -2  -8  -2   90.59    6.20
   2  -8   2   96.79    5.50
   2   8   2   90.79    5.70
  -2   8  -2   94.19    5.10
   2   8   2   98.29    6.60
  -2   8  -2   98.69    6.40
   2   8   2   96.79    5.10
  -3  -8  -2  645.74   28.80
   3  -8   2  703.83   27.50
   3  -8   2  646.14   27.30
  -3  -8  -2  677.63   28.70
   3  -8   2  643.14   29.50
   3  -8   2  622.64   28.10
   3   8   2  650.33   27.40
   3   8   2  652.93   27.20
   3   8   2  672.63   27.90
   3   8   2  693.33   29.30
  -3   8  -2  657.93   28.60
  -4  -8  -2   52.19    5.90
   4  -8   2   50.39    6.20
   4  -8   2   55.19    4.20
   4  -8   2   46.20    5.20
   4  -8   2   47.70    4.20
  -4  -8  -2   51.59    5.50
   4   8   2   59.09    4.60
  -4   8  -2   54.29    5.10
   4   8   2   51.99    4.20
   4   8   2   43.20    4.60
   4   8   2   50.09    5.90
   5  -8   2   56.19    4.70
   5  -8   2   55.49    4.50
   5  -8   2   45.50    5.60
   5  -8   2   55.89    4.70
   5  -8   2   43.00    6.40
  -5  -8  -2   49.50    5.90
   5   8   2   54.39    5.50
   5   8   2   59.09    4.80
   5   8   2   52.89    8.40
   5   8   2   51.29    4.50
   5   8   2   54.29    4.70
   6  -8   2   22.50    3.80
   6  -8   2   23.20    3.90
  -6  -8  -2   23.70    4.50
   6  -8   2   17.50    3.10
   6   8   2   19.70    3.50
   6   8   2   24.30    3.90
   6   8   2   20.00    3.50
  -7  -8  -2   65.79    7.70
   7  -8   2   77.29    6.70
   7   8   2   61.39    5.40
   7   8   2   70.59    6.30
   7   8   2   62.99    5.30
   7   8   2   75.49    6.30
   7   8   2   77.49    6.60
   7   8   2   81.79    6.80
  -8  -8  -2    5.70    3.70
   8   8   2    2.90    2.10
   8   8   2    4.70    2.50
   8   8   2   -1.80    3.00
   8   8   2    1.20    1.80
   8   8   2    2.50    3.00
  -9  -8  -2  150.38   11.50
   9   8   2  161.38    9.00
   9   8   2  144.19    7.70
   9   8   2  163.28   10.70
   9   8   2  156.28    9.20
  10   8   2    1.30    1.20
  10   8   2    1.20    2.00
  10   8   2    0.50    2.40
  10   8   2    1.20    3.00
  11   8   2  126.69    7.00
  11   8   2  138.69    7.10
  11   9  -2    3.60    2.20
  11   9  -2    5.20    1.30
  11   9  -2    1.30    2.20
  10   9  -2   14.50    3.00
  10   9  -2   10.50    2.10
  10   9  -2   18.50    3.40
  10   9  -2   10.60    4.50
   9  -9  -2   27.70    4.40
   9   9  -2   27.50    4.60
   9   9  -2   27.00    5.00
   9   9  -2   31.70    4.00
   9   9  -2   30.50    3.60
   9   9  -2   35.70    4.30
   9   9  -2   37.40    5.90
   8  -9  -2  209.18   13.90
   8  -9  -2  208.58   15.10
   8  -9  -2  209.38   12.20
   8   9  -2  226.18   11.20
   8   9  -2  239.38   13.80
   8   9  -2  246.78   14.00
   8   9  -2  205.28   12.20
   8   9  -2  229.08   12.10
   8   9  -2  224.88   11.50
   7  -9  -2  113.89    8.80
   7  -9  -2  113.59    8.20
  -7  -9   2  108.09    9.50
   7   9  -2  115.89    7.70
   7   9  -2  119.19    8.60
   7   9  -2  114.09    8.10
  -7   9   2   97.79    7.70
   7   9  -2  111.39    8.70
   6  -9  -2  363.56   17.40
  -6  -9   2  354.86   18.30
   6  -9  -2  376.56   18.20
   6   9  -2  359.66   17.90
   6   9  -2  340.17   16.70
   6   9  -2  373.56   18.00
   6   9  -2  368.26   17.50
  -6   9   2  372.46   17.50
   5  -9  -2  475.05   20.90
   5  -9  -2  445.26   20.10
   5  -9  -2  428.66   20.70
  -5  -9   2  460.75   21.20
   5   9  -2  457.25   20.20
   5   9  -2  419.36   19.40
   5   9  -2  452.45   20.50
   5   9  -2  461.75   20.80
   5   9  -2  437.86   18.80
   4  -9  -2  670.93   27.80
  -4  -9   2  652.63   28.10
   4  -9  -2  648.84   29.10
  -4  -9   2  620.24   27.40
   4  -9  -2  639.14   28.30
  -4   9   2  630.64   26.90
   4   9  -2  683.23   27.40
  -4   9   2  615.44   28.00
   3  -9  -2 1175.68   47.10
  -3  -9   2 1108.49   46.60
   3  -9  -2 1137.59   48.10
  -3  -9   2 1138.49   47.50
  -3  -9   2 1187.98   47.80
   3  -9  -2 1188.38   48.40
  -3   9   2 1161.18   47.80
   3   9  -2 1192.28   46.90
  -3   9   2 1159.78   46.70
   2  -9  -2  284.87   14.60
   2  -9  -2  313.77   14.80
   2  -9  -2  298.67   13.70
  -2  -9   2  292.87   14.10
  -2  -9   2  311.27   14.50
  -2  -9   2  286.57   13.40
  -2   9   2  307.37   14.60
   2   9  -2  277.27   13.70
  -2   9   2  301.27   13.50
   2   9  -2  308.17   13.40
   2   9  -2  301.47   15.00
  -1  -9   2  222.78   10.90
   1  -9  -2  245.48   11.80
  -1  -9   2  238.08   11.60
   1  -9  -2  245.08   12.00
  -1  -9   2  240.68   11.90
   1  -9  -2  220.08   10.70
  -1   9   2  222.68   10.70
  -1   9   2  247.98   12.20
  -1   9   2  241.68   11.20
   1   9  -2  220.88   11.00
   1   9  -2  247.18   12.20
   1   9  -2  233.78   10.70
   0  -9   2   69.39    4.60
   0  -9   2   79.59    4.30
   0  -9   2   70.39    5.30
   0  -9  -2   80.79    5.20
   0  -9  -2   73.29    5.50
   0   9   2   70.39    4.40
   0   9   2   72.29    4.80
   0   9  -2   68.09    4.70
   0   9   2   73.79    5.60
   0   9  -2   83.39    5.70
   0   9  -2   71.19    4.30
   1  -9   2   53.49    3.90
   1  -9   2   54.99    4.00
   1  -9   2   55.49    4.80
  -1  -9  -2   50.89    4.50
   1  -9   2   48.70    3.40
  -1   9  -2   48.10    4.40
   1   9   2   47.70    4.60
   1   9   2   47.00    4.00
  -1   9  -2   49.10    3.40
   2  -9   2    7.80    2.00
   2  -9   2    6.70    1.70
  -2  -9  -2    4.70    2.40
   2  -9   2    7.20    2.30
   2  -9   2    5.60    1.90
   2   9   2    5.50    1.50
   2   9   2    4.60    2.10
  -2   9  -2    4.60    2.20
   2   9   2    7.20    2.60
   3  -9   2    9.10    2.50
  -3  -9  -2   10.70    3.10
   3  -9   2   10.30    3.20
   3  -9   2    7.30    1.90
   3  -9   2    9.00    2.10
   3   9   2    9.20    2.30
   3   9   2   11.10    2.10
   3   9   2   13.20    3.20
  -3   9  -2   11.50    2.70
   3   9   2   23.60    3.30
  -4  -9  -2  815.82   34.30
   4  -9   2  802.82   32.90
  -4  -9  -2  707.83   34.30
   4  -9   2  731.13   35.40
   4  -9   2  815.92   32.80
   4  -9   2  788.12   34.30
   4  -9   2  780.22   33.90
   4   9   2  802.72   32.70
   4   9   2  805.22   35.20
  -4   9  -2  786.12   34.30
   4   9   2  816.32   33.50
   4   9   2  769.72   32.80
   4   9   2  791.52   33.70
  -5  -9  -2  599.64   27.20
   5  -9   2  608.54   25.70
   5  -9   2  624.74   26.10
   5  -9   2  610.24   25.90
  -5  -9  -2  597.04   27.20
   5  -9   2  556.34   26.90
   5   9   2  578.74   25.80
   5   9   2  567.14   23.90
   5   9   2  629.64   26.70
   5   9   2  568.04   25.90
   5   9   2  589.04   25.70
  -6  -9  -2  262.47   15.10
   6  -9   2  273.57   14.00
   6  -9   2  272.57   13.60
   6  -9   2  262.37   13.90
  -6  -9  -2  291.07   15.50
   6   9   2  279.47   14.30
   6   9   2  265.47   13.60
   6   9   2  276.47   14.00
  -7  -9  -2  160.08   11.20
   7  -9   2  147.09    8.70
   7  -9   2  159.48    9.90
   7   9   2  165.98    8.80
   7   9   2  158.28    9.20
   7   9   2  161.08   10.10
   7   9   2  159.48   10.10
   7   9   2  143.69    8.80
  -8  -9  -2   66.09    8.00
   8   9   2   42.50    4.60
   8   9   2   42.20    4.40
   8   9   2   46.40    5.70
   8   9   2   55.89    6.40
   8   9   2   51.59    4.50
  -9  -9  -2   36.10    5.90
   9   9   2   42.70    5.00
   9   9   2   38.90    3.60
   9   9   2   33.50    5.10
   9   9   2   42.20    4.20
  10   9   2   13.60    2.60
  10   9   2   12.30    1.80
  10   9   2   14.80    2.90
  10   9   2   10.80    3.80
  11   9   2    0.20    1.50
  11   9   2    4.00    1.80
  11  10  -2    0.30    1.90
  11  10  -2    1.20    1.20
  11  10  -2   -0.30    2.00
 -10 -10   2  170.78   12.40
  10  10  -2  192.08    9.90
  10  10  -2  172.68    8.90
  10  10  -2  201.98   10.30
  10  10  -2  189.68   12.40
   9 -10  -2    4.40    2.90
   9  10  -2    3.80    2.40
   9  10  -2   12.20    4.20
   9  10  -2    3.60    2.10
   9  10  -2    9.90    2.90
   8 -10  -2  131.99   10.60
   8 -10  -2  126.29    8.90
   8 -10  -2  117.39    9.10
   8  10  -2  132.09   10.30
   8  10  -2  122.99    8.00
   8  10  -2  138.19   10.10
   8  10  -2  123.39    8.90
   8  10  -2  131.49    7.90
   8  10  -2  139.09    8.70
   7 -10  -2   -1.60    2.50
   7 -10  -2    2.40    1.40
   7 -10  -2   -0.10    3.20
   7 -10  -2   -0.20    2.80
   7  10  -2    2.30    2.50
   7  10  -2    2.40    2.30
   7  10  -2    6.70    3.50
   7  10  -2    5.00    2.50
   7  10  -2    3.00    2.90
   7  10  -2    0.20    2.60
  -6 -10   2    5.20    3.70
   6 -10  -2   10.30    3.30
   6 -10  -2    1.60    2.70
   6  10  -2    3.50    2.60
  -6  10   2   16.50    3.70
   6  10  -2   10.50    2.90
   6  10  -2    8.20    3.00
   5 -10  -2   34.90    5.00
   5 -10  -2   36.40    4.80
   5 -10  -2   33.40    4.50
  -5 -10   2   40.50    5.60
   5  10  -2   35.10    4.40
   5  10  -2   45.60    5.40
   5  10  -2   33.90    3.40
   5  10  -2   37.40    4.60
  -5  10   2   43.90    5.00
   4 -10  -2   58.09    4.70
   4 -10  -2   50.89    6.30
   4 -10  -2   65.79    5.30
  -4 -10   2   65.59    6.50
   4 -10  -2   50.39    6.00
   4  10  -2   52.19    4.50
   4  10  -2   41.90    4.00
  -4  10   2   47.20    5.50
   4  10  -2   53.19    5.50
  -4  10   2   54.39    4.60
  -3 -10   2   -0.30    2.40
  -3 -10   2    1.80    2.30
  -3 -10   2    0.90    1.80
   3 -10  -2   -1.20    2.30
   3 -10  -2    1.80    1.90
   3 -10  -2    2.60    1.80
  -3  10   2    0.60    1.80
  -3  10   2    0.30    1.80
   3  10  -2    0.90    1.40
  -2 -10   2 1640.44   65.19
   2 -10  -2 1715.13   65.69
  -2 -10   2 1528.65   64.69
   2 -10  -2 1628.74   65.49
   2 -10  -2 1651.53   64.29
  -2 -10   2 1591.64   63.99
   2  10  -2 1538.75   64.39
   2  10  -2 1542.05   65.79
  -2  10   2 1604.04   65.49
  -2  10   2 1609.84   63.99
   2  10  -2 1651.63   63.99
  -2  10   2 1617.94   64.19
  -1 -10   2   77.89    6.00
  -1 -10   2   82.09    5.30
  -1 -10   2   92.19    6.40
   1 -10  -2   89.79    6.20
   1 -10  -2   85.99    6.00
   1 -10  -2   77.79    5.10
  -1  10   2   87.09    6.50
   1  10  -2   78.49    5.60
   1  10  -2   86.99    5.10
  -1  10   2   83.69    5.60
   1  10  -2   83.29    6.50
  -1  10   2   78.39    5.10
   0 -10   2 2492.45   99.29
   0 -10   2 2440.26   98.49
   0 -10  -2 2458.75   99.79
   0 -10  -2 2379.26   98.79
   0 -10   2 2565.34  100.59
   0 -10  -2 2764.42  100.39
   0  10   2 2635.54   99.59
   0  10  -2 2470.55   98.79
   0  10  -2 2528.45  100.69
   0  10  -2 2514.45   99.29
   0  10   2 2571.14  100.99
   1 -10   2    0.70    1.30
  -1 -10  -2    8.40    2.60
   1 -10   2    2.90    1.70
   1 -10   2    3.70    2.00
  -1  10  -2    5.30    1.80
  -1  10  -2    0.80    1.40
   1  10   2    0.90    2.00
   1  10   2    0.60    1.80
  -1  10  -2    0.70    1.80
   2 -10   2  931.81   40.40
   2 -10   2  956.10   38.50
  -2 -10  -2  947.91   39.60
   2 -10   2  949.40   38.90
   2 -10   2  927.31   38.10
  -2  10  -2  915.51   39.70
   2  10   2  916.71   40.10
   2  10   2  951.10   38.80
  -3 -10  -2   -0.70    2.10
   3 -10   2    0.30    1.60
   3 -10   2    0.50    1.50
   3 -10   2    0.80    1.80
   3 -10   2    1.90    2.40
  -3  10  -2   -1.00    1.60
   3  10   2   -0.50    1.70
   3  10   2    2.00    1.60
   3  10   2   -0.90    2.30
  -4 -10  -2  226.18   12.70
  -4 -10  -2  209.58   12.50
   4 -10   2  217.58   12.30
   4 -10   2  219.38   11.10
   4 -10   2  217.98   11.30
   4 -10   2  223.98   11.60
   4  10   2  214.68   10.90
   4  10   2  237.78   12.10
   4  10   2  210.78   11.20
   4  10   2  220.78   10.40
   5 -10   2   32.30    5.30
   5 -10   2   40.70    4.70
  -5 -10  -2   38.60    5.90
   5 -10   2   36.00    4.10
   5 -10   2   33.70    4.30
  -5 -10  -2   36.10    5.70
   5  10   2   43.20    4.90
   5  10   2   44.30    3.20
   5  10   2   34.60    4.20
   5  10   2   36.90    5.00
   5  10   2   34.40    4.30
   6 -10   2   51.59    5.60
   6 -10   2   68.49    5.80
  -6 -10  -2   46.80    6.40
   6 -10   2   60.69    5.90
   6 -10   2   48.20    6.80
  -6 -10  -2   58.99    6.90
   6  10   2   58.79    6.10
   6  10   2   52.09    5.60
   6  10   2   62.19    6.40
   7 -10   2   11.60    3.50
  -7 -10  -2    9.20    4.60
   7 -10   2    7.40    2.60
   7  10   2   16.60    3.00
   7  10   2   15.20    3.20
   7  10   2   14.50    3.90
   7  10   2    8.90    2.60
   7  10   2   12.80    3.50
  -8 -10  -2   30.40    5.40
   8 -10   2   41.80    5.80
   8  10   2   36.50    3.80
   8  10   2   35.70    5.20
   8  10   2   33.40    5.20
   8  10   2   35.50    4.40
   8  10   2   48.20    4.60
  -9 -10  -2    3.00    3.50
   9  10   2    6.20    2.90
   9  10   2    5.20    1.80
   9  10   2    6.90    2.90
   9  10   2    5.40    2.30
  10  10   2  104.49    5.30
  10  10   2  101.89    6.10
  10  10   2   95.79    6.50
  11  11  -2    5.00    1.90
  11  11  -2    6.80    1.40
  11  11  -2    3.70    2.00
 -10 -11   2    6.70    4.20
  10  11  -2    3.90    2.20
  10  11  -2    3.80    2.20
  10  11  -2   -1.80    3.90
  10  11  -2    1.10    1.50
  -9 -11   2   14.20    4.90
   9 -11  -2   13.50    3.40
   9  11  -2   16.80    3.00
   9  11  -2   27.50    5.30
   9  11  -2   19.60    3.40
   9  11  -2   23.30    3.60
   8 -11  -2   67.99    6.50
   8 -11  -2   87.39    8.10
   8 -11  -2   69.39    8.10
   8  11  -2   94.49    6.50
   8  11  -2   86.59    6.50
   8  11  -2   81.69    6.80
   8  11  -2   95.09    9.10
   7 -11  -2  395.66   19.60
   7 -11  -2  369.86   16.10
   7 -11  -2  359.76   17.70
   7 -11  -2  380.16   18.70
   7  11  -2  396.56   19.40
   7  11  -2  370.76   17.60
   7  11  -2  370.46   17.30
  -6 -11   2   57.39    7.40
   6 -11  -2   41.40    5.10
   6 -11  -2   42.90    5.90
   6  11  -2   40.20    5.00
   6  11  -2   43.20    5.60
  -6  11   2   39.10    5.00
  -5 -11   2  346.97   18.60
   5 -11  -2  370.76   17.70
   5 -11  -2  387.06   18.30
   5  11  -2  347.47   17.80
   5  11  -2  370.66   17.60
  -5  11   2  393.76   18.10
   5  11  -2  370.16   16.40
   4 -11  -2  109.39    7.20
  -4 -11   2  112.79    8.50
   4 -11  -2  109.19   12.90
  -4 -11   2  102.69    8.40
   4 -11  -2  104.49    8.50
   4 -11  -2  118.29    7.70
   4  11  -2  101.39    7.20
  -4  11   2  114.79    7.40
   4  11  -2  105.69    6.70
   4  11  -2  107.59    6.90
  -4  11   2  108.79    7.00
  -3 -11   2  653.03   29.20
   3 -11  -2  644.04   29.70
  -3 -11   2  648.44   29.10
   3 -11  -2  690.73   28.60
   3 -11  -2  671.63   29.80
  -3 -11   2  637.84   27.80
   3  11  -2  669.53   28.10
  -3  11   2  689.83   28.40
  -3  11   2  639.14   29.50
  -3  11   2  677.23   28.30
  -2 -11   2  152.38    8.50
   2 -11  -2  165.28    9.80
  -2 -11   2  149.09    9.20
   2 -11  -2  157.58    8.70
   2 -11  -2  160.68    9.80
  -2 -11   2  178.48    9.90
  -2  11   2  146.09    9.60
   2  11  -2  153.78    9.00
   2  11  -2  160.38    8.40
  -2  11   2  153.88    8.50
  -2  11   2  163.28    8.90
   2  11  -2  159.28   10.40
  -1 -11   2   15.60    3.30
   1 -11  -2   14.30    2.60
  -1 -11   2   18.50    2.90
  -1 -11   2   14.70    3.30
   1 -11  -2   15.90    3.40
   1 -11  -2   16.60    3.30
  -1  11   2   18.00    3.10
   1  11  -2   14.00    2.40
  -1  11   2   17.40    3.60
  -1  11   2   14.90    2.70
   1  11  -2   12.00    2.80
   1  11  -2   10.80    3.20
   0 -11  -2   31.80    3.30
   0 -11  -2   30.90    4.00
   0 -11  -2   34.60    4.40
   0 -11   2   27.00    4.20
   0 -11   2   27.80    3.50
   0  11  -2   27.20    4.10
   0  11  -2   27.20    3.50
   0  11   2   26.50    4.10
   0  11   2   27.40    3.60
   0  11  -2   27.80    3.10
   1 -11   2    3.20    1.40
   1 -11   2   14.30    2.70
  -1 -11  -2    4.10    2.40
   1 -11   2   12.90    3.20
   1  11   2    4.70    2.20
   1  11   2    6.40    2.80
  -1  11  -2    3.70    2.10
  -1  11  -2    4.90    2.50
   2 -11   2   60.59    6.30
  -2 -11  -2   67.89    6.10
   2 -11   2   63.69    5.30
   2 -11   2   65.69    4.60
   2  11   2   61.69    6.30
  -2  11  -2   53.49    5.70
   2  11   2   60.19    5.30
   3 -11   2  230.08   12.00
  -3 -11  -2  206.18   12.20
   3 -11   2  215.68   10.90
  -3 -11  -2  209.08   12.30
   3 -11   2  220.58   10.90
   3  11   2  224.68   11.60
   3  11   2  196.38   10.40
   3  11   2  201.18   12.00
   4 -11   2  244.48   12.20
   4 -11   2  220.88   12.90
   4 -11   2  248.08   12.30
  -4 -11  -2  227.08   13.60
  -4 -11  -2  221.58   13.40
   4 -11   2  235.08   12.10
   4  11   2  209.38   11.50
   4  11   2  250.87   12.90
   4  11   2  242.98   11.10
   4  11   2  230.88   12.10
   5 -11   2  566.84   24.40
  -5 -11  -2  532.45   25.70
   5 -11   2  553.34   24.10
   5 -11   2  522.35   24.20
   5 -11   2  549.25   25.80
  -5 -11  -2  501.45   25.40
   5  11   2  518.35   24.20
   5  11   2  585.34   25.30
   5  11   2  499.65   23.70
   5  11   2  562.44   22.20
   6 -11   2   84.99    9.10
   6 -11   2   81.29    4.80
  -6 -11  -2   74.69    8.00
   6 -11   2   98.09    7.30
   6 -11   2   82.59    6.20
   6 -11   2   80.39    6.70
   6  11   2   80.69    7.20
   6  11   2   79.69    6.10
   6  11   2   86.29    6.70
   6  11   2  102.69    7.40
   7 -11   2  126.19    7.90
  -7 -11  -2  118.99   10.40
   7 -11   2  124.39    9.30
   7  11   2  139.19    7.90
   7  11   2  139.49    8.20
   7  11   2  122.19    8.20
   7  11   2  142.69    9.40
   7  11   2  110.19    9.30
   8 -11   2   10.10    3.90
  -8 -11  -2    1.80    3.90
   8 -11   2    7.00    2.50
   8  11   2    4.80    3.20
   8  11   2    5.80    2.20
   8  11   2    8.00    3.00
   8  11   2    0.50    2.10
  -9 -11  -2   31.70    5.20
   9  11   2   41.60    4.00
   9  11   2   42.00    4.40
   9  11   2   38.50    4.90
   9  11   2   47.90    3.80
  10  11   2   13.00    2.50
  10  11   2   13.40    1.80
  10  11   2   14.70    2.30
  10  12  -2    5.30    2.30
  10  12  -2    8.80    2.40
  10  12  -2   11.30    2.00
   9 -12  -2  130.09    8.50
  -9 -12   2  137.69   11.30
   9  12  -2  132.29    8.20
   9  12  -2  137.69    8.30
   9  12  -2  156.48   10.40
   9  12  -2  129.09    7.70
   8 -12  -2   58.69    5.70
  -8 -12   2   67.79    8.60
   8 -12  -2   68.09    6.90
   8 -12  -2   82.69   12.70
   8  12  -2   59.49    5.50
   8  12  -2   75.49    6.20
   8  12  -2   69.19    5.90
   8  12  -2   77.39    7.90
   7 -12  -2   20.50    3.30
   7 -12  -2   16.50    2.40
  -7 -12   2   19.00    5.60
   7 -12  -2    9.20    3.00
   7 -12  -2   19.40    4.60
   7 -12  -2   16.60    4.60
   7  12  -2   18.50    3.50
   7  12  -2   17.40    4.30
   7  12  -2   11.60    4.20
   6 -12  -2   -0.70    3.00
   6 -12  -2   -1.60    2.20
   6 -12  -2    0.20    1.40
  -6 -12   2    0.90    3.40
   6 -12  -2   -0.70    2.20
   6 -12  -2   -0.10    2.80
   6  12  -2   -0.60    2.20
   6  12  -2    4.50    2.80
  -5 -12   2    2.50    3.30
   5 -12  -2    1.50    2.60
   5 -12  -2    5.60    3.00
  -5 -12   2    2.50    3.30
   5  12  -2    2.40    2.10
   5  12  -2    0.80    2.20
   5  12  -2    1.00    2.00
  -5  12   2   -0.40    3.00
   4 -12  -2    7.10    2.80
  -4 -12   2    8.50    4.10
  -4 -12   2    8.10    4.00
   4 -12  -2    5.30    2.60
  -4  12   2    4.40    2.60
   4  12  -2    5.90    2.10
   4  12  -2    3.90    2.40
  -4  12   2    5.10    2.80
   4  12  -2    7.80    2.50
   3 -12  -2  420.06   19.20
  -3 -12   2  421.66   20.40
   3 -12  -2  447.56   21.10
   3 -12  -2  394.36   20.60
   3 -12  -2  447.86   19.60
  -3 -12   2  406.26   20.30
  -3 -12   2  421.16   18.90
  -3  12   2  414.36   19.30
   3  12  -2  424.16   19.00
   3  12  -2  413.36   19.40
  -3  12   2  441.06   19.50
   3  12  -2  403.36   18.70
   2 -12  -2  209.98   10.60
   2 -12  -2  183.58   11.50
   2 -12  -2  196.98    9.20
  -2 -12   2  195.88   10.20
  -2 -12   2  199.18   11.40
   2 -12  -2  216.58   11.90
   2 -12  -2  194.48   11.80
  -2 -12   2  181.78   11.10
   2  12  -2  198.38   10.10
  -2  12   2  204.48   10.70
   2  12  -2  202.08   11.20
   2  12  -2  187.78   12.40
  -2  12   2  184.78   10.10
   1 -12  -2 1678.53   66.09
  -1 -12   2 1704.43   68.39
  -1 -12   2 1738.23   66.79
   1 -12  -2 1632.64   67.89
   1 -12  -2 1691.73   66.59
  -1  12   2 1602.34   66.39
   1  12  -2 1668.73   67.19
  -1  12   2 1626.54   68.69
  -1  12   2 1783.92   67.29
   1  12  -2 1638.84   66.19
   1  12  -2 1553.84   68.59
   0 -12   2  129.59    8.80
   0 -12  -2  142.99    8.70
   0 -12   2  132.59    7.80
   0  12  -2  120.89    9.20
   0  12  -2  123.59    8.00
   0  12   2  125.09    8.10
   0  12   2  124.89    9.10
   1 -12   2  675.43   29.40
  -1 -12  -2  756.52   31.20
   1 -12   2  687.33   28.80
  -1 -12  -2  686.63   30.80
   1 -12   2  717.23   30.40
   1  12   2  725.73   30.60
  -1  12  -2  712.23   30.30
   2 -12   2  333.37   15.70
   2 -12   2  286.67   14.50
  -2 -12  -2  320.67   16.10
  -2 -12  -2  308.37   16.00
   2 -12   2  297.17   14.50
   2  12   2  331.17   15.50
  -2  12  -2  316.67   15.20
   3 -12   2  359.06   17.90
  -3 -12  -2  350.66   18.60
  -3 -12  -2  368.96   18.80
   3 -12   2  367.56   17.10
   3 -12   2  358.76   17.10
   3  12   2  388.96   17.80
   3  12   2  344.77   16.50
  -3  12  -2  385.46   17.50
   4 -12   2   22.60    3.70
   4 -12   2   28.90    4.90
  -4 -12  -2   27.70    5.40
  -4 -12  -2   27.90    5.50
   4 -12   2   19.90    3.50
   4  12   2   24.90    4.80
   4  12   2   28.20    3.30
  -5 -12  -2   15.00    4.60
   5 -12   2   19.10    3.70
  -5 -12  -2   15.10    4.10
   5 -12   2   13.60    4.30
   5 -12   2   17.70    3.60
   5  12   2   11.50    3.10
   5  12   2   21.60    2.50
   5  12   2   16.40    3.50
   5  12   2   17.60    4.30
   6 -12   2    6.80    2.60
   6 -12   2   11.10    1.90
   6 -12   2   14.00    3.70
   6 -12   2    8.70    3.30
  -6 -12  -2   11.30    4.80
   6 -12   2    7.30    4.40
  -6  12  -2   13.90    3.80
   6  12   2   11.10    3.20
   6  12   2    5.20    2.30
   6  12   2    9.70    3.00
   7 -12   2   48.20    4.70
   7 -12   2   49.20    5.90
   7 -12   2   44.60    3.80
  -7 -12  -2   46.50    6.90
   7  12   2   46.70    4.60
   7  12   2   38.70    4.60
   7  12   2   55.99    6.30
   7  12   2   36.80    4.30
   8 -12   2    7.40    2.50
   8 -12   2    8.80    3.70
  -8 -12  -2    5.40    3.70
   8  12   2    3.60    3.20
   8  12   2    9.10    2.50
   8  12   2    7.50    2.90
   8  12   2    7.20    2.30
   9  12   2   30.00    3.20
   9  12   2   21.60    3.60
   9  12   2   27.20    2.90
   9  12   2   29.00    3.60
  10  12   2   25.70    2.80
  10  12   2   21.90    2.50
  10  12   2   28.80    2.50
  10  13  -2    0.20    1.70
  10  13  -2    0.90    1.80
  10  13  -2    0.40    1.30
   9 -13  -2    3.10    2.30
   9 -13  -2    6.60    4.20
  -9 -13   2   -5.70    4.00
   9  13  -2    0.90    2.40
   9  13  -2    3.60    2.10
   9  13  -2    6.00    2.30
   9  13  -2    7.40    3.00
   8 -13  -2  153.68   10.50
   8 -13  -2  154.78    9.20
  -8 -13   2  148.59   12.20
   8  13  -2  146.29    8.80
   8  13  -2  148.99    8.80
   8  13  -2  141.89   10.30
   8  13  -2  143.69    8.80
  -7 -13   2    7.50    4.40
   7 -13  -2    0.20    3.40
   7 -13  -2    4.50    1.70
   7 -13  -2    5.50    2.70
   7 -13  -2    3.90    2.70
   7 -13  -2   -2.30    3.80
   7  13  -2    3.70    2.80
   7  13  -2    5.40    3.40
   6 -13  -2  247.18   14.70
  -6 -13   2  263.77   16.00
   6 -13  -2  259.97   12.90
   6 -13  -2  258.67   13.20
   6 -13  -2  272.77   14.60
   6 -13  -2  255.97   12.10
   6  13  -2  256.87   13.10
   6  13  -2  280.17   14.80
   5 -13  -2    4.30    2.50
   5 -13  -2    5.00    2.10
  -5 -13   2    4.60    4.10
   5 -13  -2    6.10    2.80
  -5 -13   2    5.20    4.30
   5 -13  -2    4.70    3.00
   5 -13  -2    4.00    2.60
   5  13  -2    2.90    2.20
   5  13  -2    2.00    2.30
   5  13  -2    3.80    2.60
  -5  13   2   -0.20    4.40
   5  13  -2    3.60    3.10
  -4 -13   2  315.47   18.10
   4 -13  -2  368.26   17.30
  -4 -13   2  358.26   18.60
   4 -13  -2  380.06   17.60
   4  13  -2  338.77   17.20
  -4  13   2  358.46   17.50
   4  13  -2  358.86   16.30
  -4  13   2  356.96   17.20
   4  13  -2  324.77   16.60
  -3 -13   2    7.70    4.10
   3 -13  -2    5.00    3.80
  -3 -13   2    7.30    2.80
   3 -13  -2    0.50    3.40
   3 -13  -2    7.40    2.90
   3 -13  -2    7.60    2.70
  -3 -13   2    8.50    4.00
  -3  13   2    4.10    2.90
   3  13  -2    1.80    2.40
   3  13  -2    1.70    2.40
   3  13  -2    4.40    2.20
  -3  13   2    1.70    2.40
   2 -13  -2  330.47   14.00
   2 -13  -2  320.07   15.70
  -2 -13   2  318.47   15.60
   2 -13  -2  332.97   17.00
  -2 -13   2  310.37   15.50
   2 -13  -2  350.56   16.00
   2 -13  -2  362.36   17.30
  -2  13   2  351.56   16.40
   2  13  -2  313.97   15.30
   2  13  -2  294.67   17.50
  -2  13   2  310.47   15.60
   2  13  -2  340.47   16.60
  -1 -13   2    0.40    2.30
   1 -13  -2    2.60    2.00
   1 -13  -2    1.20    3.10
   1 -13  -2    2.80    2.80
   1 -13  -2    2.00    2.00
  -1  13   2    2.50    2.40
   1  13  -2   -0.20    2.20
   0 -13  -2   -1.10    2.80
   0 -13   2    0.90    1.80
   0 -13   2   -1.00    2.00
   0 -13  -2    3.70    2.80
   0 -13  -2   -1.90    1.90
   0  13  -2   14.40    3.20
   0  13   2   -1.70    2.20
   1 -13   2    3.90    2.30
  -1 -13  -2    3.20    2.50
  -1 -13  -2    4.70    3.10
  -1 -13  -2    5.30    3.00
   1 -13   2    4.00    1.80
  -1  13  -2    3.80    2.50
   1  13   2    8.10    2.70
  -2 -13  -2   86.19    7.50
  -2 -13  -2   84.89    7.50
   2 -13   2   71.49    5.80
   2 -13   2   78.79    6.70
   2 -13   2   64.69    5.40
  -2  13  -2   83.69    6.40
   2  13   2   66.59    5.90
   2  13   2   78.89    6.50
   3 -13   2    7.60    3.30
   3 -13   2    5.50    2.60
  -3 -13  -2    7.00    3.70
   3 -13   2    2.80    2.70
  -3 -13  -2    6.70    3.70
   3  13   2    8.10    3.10
   3  13   2    4.00    2.20
  -3  13  -2    3.40    2.60
   4 -13   2  396.26   18.60
   4 -13   2  370.66   18.30
  -4 -13  -2  353.56   19.80
   4 -13   2  400.66   19.80
  -4 -13  -2  368.26   20.00
   4  13   2  382.16   17.30
  -4  13  -2  427.36   19.30
   4  13   2  408.16   19.30
  -5 -13  -2   39.20    6.50
   5 -13   2   29.90    5.60
   5 -13   2   36.70    3.60
   5 -13   2   40.00    4.40
   5 -13   2   33.90    4.50
   5 -13   2   30.40    4.70
   5  13   2   42.40    5.20
   5  13   2   31.40    4.50
   5  13   2   41.80    3.50
   5  13   2   38.80    6.20
  -5  13  -2   41.30    5.80
   6 -13   2  266.37   14.00
  -6 -13  -2  268.97   15.80
   6 -13   2  267.27   16.00
   6 -13   2  276.37   14.70
   6 -13   2  258.07   11.80
   6 -13   2  272.37   13.10
   6  13   2  253.07   12.70
   6  13   2  250.47   13.30
   6  13   2  263.57   14.30
  -6  13  -2  282.47   14.80
   7 -13   2    2.40    4.50
  -7 -13  -2    3.60    3.80
   7 -13   2    2.10    3.30
   7 -13   2    3.60    2.30
   7  13   2   -3.00    2.30
   7  13   2    3.50    2.90
   7  13   2    2.60    2.10
   8 -13   2   67.69    6.80
  -8 -13  -2   50.09    6.30
   8 -13   2   77.59    5.50
   8  13   2   78.99    5.40
   8  13   2   70.79    6.50
   8  13   2   78.09    5.90
   8  13   2   71.19    5.30
   9  13   2    6.70    2.20
   9  13   2    8.10    1.90
   9  13   2    7.50    2.00
  10  14  -2   34.50    3.10
  10  14  -2   40.40    3.10
   9 -14  -2   48.70    4.40
   9  14  -2   35.30    3.60
   9  14  -2   43.60    4.10
   8 -14  -2   61.89    5.70
  -8 -14   2   77.79    8.50
   8 -14  -2   74.59    7.20
   8  14  -2   73.89    5.90
   8  14  -2   73.29    7.40
   7 -14  -2   29.30    5.50
   7 -14  -2   29.30    3.90
   7 -14  -2   23.50    4.00
   7 -14  -2   23.70    2.80
  -7 -14   2   25.80    6.20
   7  14  -2   33.90    4.40
   7  14  -2   27.80    4.90
  -6 -14   2    3.90    4.60
   6 -14  -2    5.60    2.70
   6 -14  -2    4.50    2.60
   6 -14  -2    2.90    3.60
   6 -14  -2    1.20    3.40
   6 -14  -2    5.30    1.90
   6  14  -2    3.40    3.10
   6  14  -2    0.80    2.40
   5 -14  -2   -1.50    2.20
   5 -14  -2   -5.30    2.40
  -5 -14   2   -0.90    3.90
   5 -14  -2    1.30    1.80
   5 -14  -2   -6.60    1.70
   5 -14  -2   -0.90    2.40
   5  14  -2    0.50    2.20
   5  14  -2   -2.10    2.10
   5  14  -2   -1.60    2.50
  -4 -14   2    6.20    4.10
   4 -14  -2    3.30    2.60
   4 -14  -2    0.20    2.60
   4 -14  -2    4.20    3.00
  -4 -14   2    1.10    3.80
   4 -14  -2    6.20    3.60
   4  14  -2    3.60    2.30
  -4  14   2    6.50    3.40
   4  14  -2    4.20    2.70
  -4  14   2    4.70    3.10
   4  14  -2    1.60    2.40
   3 -14  -2   76.09    6.60
  -3 -14   2   68.59    7.60
   3 -14  -2   87.49    6.70
   3  14  -2   73.39    6.30
  -3  14   2   76.49    7.20
  -3  14   2   82.39    7.10
   3  14  -2   72.19    6.10
   3  14  -2   71.19    6.50
   2 -14  -2  470.05   21.50
   2 -14  -2  427.56   20.00
   2 -14  -2  423.96   17.60
  -2 -14   2  439.26   20.00
   2 -14  -2  423.56   19.90
   2 -14  -2  450.45   21.20
  -2  14   2  388.46   19.80
   2  14  -2  413.86   20.70
  -2  14   2  455.15   20.70
   1 -14  -2  549.35   25.40
   1 -14  -2  565.34   25.50
  -1 -14   2  555.14   24.20
   1 -14  -2  543.05   24.50
  -1 -14   2  557.24   24.80
   1 -14  -2  541.15   23.40
  -1  14   2  579.14   25.50
   1  14  -2  556.44   25.40
   0 -14   2  160.38    8.90
   0 -14  -2  172.18   10.60
   0 -14  -2  166.98    9.20
   0 -14   2  171.98    9.90
   0 -14  -2  166.18   10.40
   0  14   2  165.58   10.40
   0  14  -2  178.88   10.70
   1 -14   2  545.45   22.10
  -1 -14  -2  498.75   23.50
  -1 -14  -2  525.65   24.80
   1 -14   2  557.24   24.40
  -1 -14  -2  524.55   24.70
   1  14   2  539.75   24.50
  -1  14  -2  547.45   24.50
   2 -14   2  107.19    7.70
  -2 -14  -2  118.69    8.80
   2 -14   2  105.59    7.40
  -2 -14  -2  122.99    8.90
   2 -14   2  122.59    8.20
   2  14   2  122.39    8.50
   2  14   2  120.49    7.80
  -2  14  -2  130.79    8.70
  -3 -14  -2  240.38   14.60
   3 -14   2  260.37   13.50
  -3 -14  -2  273.47   15.10
   3 -14   2  232.48   13.10
   3 -14   2  274.47   14.70
  -3  14  -2  271.67   14.20
   3  14   2  284.27   14.40
   3  14   2  253.47   12.90
  -4 -14  -2   40.80    6.20
   4 -14   2   36.80    4.50
   4 -14   2   39.20    5.00
   4 -14   2   49.10    6.60
   4 -14   2   41.40    3.90
   4 -14   2   47.70    4.80
  -4  14  -2   41.70    5.50
   4  14   2   40.20    5.70
   4  14   2   37.90    4.00
   5 -14   2    6.30    2.60
   5 -14   2    6.00    2.00
   5 -14   2    8.90    3.50
   5 -14   2    2.00    4.00
   5 -14   2    2.90    2.80
  -5 -14  -2    3.80    4.10
   5  14   2    5.40    3.20
   5  14   2    2.50    1.70
  -5  14  -2    3.00    3.30
  -6 -14  -2   47.30    6.80
   6 -14   2   37.50    3.40
   6 -14   2   34.10    4.50
   6 -14   2   33.80    6.10
   6 -14   2   35.00    5.30
   6 -14   2   44.80    4.70
   6  14   2   38.90    4.60
  -6  14  -2   34.90    5.30
   6  14   2   45.00    5.70
   6  14   2   36.00    4.20
  -7 -14  -2   21.50    5.00
   7 -14   2   14.50    2.80
   7 -14   2   17.80    3.70
   7 -14   2   16.40    4.20
   7  14   2   12.10    2.70
   7  14   2   18.00    3.60
   7  14   2   12.10    3.70
   8 -14   2   12.60    3.70
   8 -14   2    4.90    2.10
  -8 -14  -2    1.00    2.70
   8  14   2    5.40    2.00
   8  14   2    2.50    2.10
   8  14   2    6.10    2.10
   8  14   2    9.50    2.70
   9  14   2   27.40    2.70
   9  14   2   30.00    3.00
   9  14   2   26.70    2.90
   9 -15  -2   16.80    2.60
   9  15  -2   13.50    2.30
   9  15  -2   17.10    2.70
   8 -15  -2   -1.70    2.00
   8 -15  -2    7.10    3.30
  -8 -15   2   -1.20    3.50
   8 -15  -2   -0.40    1.80
   8  15  -2    0.10    2.50
   8  15  -2    3.00    2.00
   7 -15  -2  127.59    6.60
   7 -15  -2  140.89    9.80
   7 -15  -2  132.59    8.10
  -7 -15   2  122.29   10.50
   7 -15  -2  123.69    7.80
   7  15  -2  124.79    7.90
   7  15  -2  115.49    9.10
   6 -15  -2   26.60    4.80
   6 -15  -2   27.00    3.30
  -6 -15   2   30.60    5.80
   6 -15  -2   27.80    3.90
   6 -15  -2   34.20    4.30
   6 -15  -2   28.60    5.20
   6  15  -2   27.50    4.60
   6  15  -2   23.60    3.50
   5 -15  -2  184.48   10.30
   5 -15  -2  206.98   11.70
   5 -15  -2  184.48   11.50
   5 -15  -2  181.28   10.10
   5 -15  -2  184.88    9.60
  -5 -15   2  180.28   12.70
   5  15  -2  204.38   10.40
   5  15  -2  180.48   11.40
   5  15  -2  165.38   10.00
   4 -15  -2   28.90    4.80
   4 -15  -2   26.40    3.60
   4 -15  -2   30.10    3.90
   4 -15  -2   31.70    4.20
   4 -15  -2   22.70    4.20
  -4 -15   2   30.00    5.80
   4  15  -2   29.70    4.20
   4  15  -2   30.60    4.80
  -4  15   2   28.80    5.00
   4  15  -2   31.60    4.20
   3 -15  -2  412.56   19.10
   3 -15  -2  397.06   19.40
   3 -15  -2  440.36   20.30
  -3 -15   2  445.36   20.90
   3 -15  -2  423.06   20.00
   3 -15  -2  415.46   18.80
   3  15  -2  413.86   19.50
  -3  15   2  424.36   20.50
   2 -15  -2    4.00    3.40
  -2 -15   2   -1.10    2.90
   2 -15  -2    0.90    2.50
  -2 -15   2    4.10    2.70
  -2  15   2    1.10    3.20
   2  15  -2   -1.90    3.40
  -1 -15   2   72.59    6.20
   1 -15  -2   68.79    5.00
  -1 -15   2   69.79    6.00
   1 -15  -2   69.39    6.00
   1 -15  -2   70.29    7.30
   1 -15  -2   86.69    7.80
  -1  15   2   69.29    6.90
   1  15  -2   66.89    7.10
   0 -15  -2    3.00    3.00
   0 -15   2    2.70    2.50
   0 -15  -2    5.00    3.10
   0 -15   2    5.30    2.30
   0 -15  -2    6.00    2.50
   0  15   2    4.10    2.90
   0  15  -2    6.00    3.40
  -1 -15  -2   15.40    4.20
  -1 -15  -2   13.40    3.30
   1 -15   2   15.00    3.60
  -1 -15  -2   10.10    3.60
   1 -15   2    9.90    2.00
   1  15   2   17.30    3.90
  -1  15  -2   13.90    4.00
   2 -15   2    1.40    3.10
   2 -15   2    1.10    2.50
  -2 -15  -2    2.40    3.50
  -2 -15  -2    4.60    3.60
  -2 -15  -2    1.70    3.10
   2 -15   2    7.80    3.00
  -2  15  -2    3.70    3.10
   2  15   2    6.20    3.40
   2  15   2    3.20    2.90
   3 -15   2  130.79    8.70
   3 -15   2  134.49    8.60
  -3 -15  -2  145.59   10.60
   3 -15   2  146.89    8.30
   3 -15   2  158.78   10.20
   3 -15   2  147.99    9.30
  -3  15  -2  149.99   10.20
   3  15   2  144.39    8.80
   3  15   2  142.69    9.90
   4 -15   2   14.80    3.30
  -4 -15  -2   18.30    4.40
   4 -15   2   20.10    4.10
   4 -15   2   11.10    4.30
   4 -15   2   14.70    3.30
   4 -15   2   16.60    3.00
   4  15   2    9.70    2.60
   4  15   2    9.80    3.90
  -4  15  -2   10.50    4.10
  -5 -15  -2  331.87   17.60
   5 -15   2  292.07   15.00
   5 -15   2  323.57   15.00
   5 -15   2  316.97   16.10
   5 -15   2  296.87   16.90
   5 -15   2  308.87   14.00
  -5  15  -2  312.97   16.60
   5  15   2  301.47   13.20
   6 -15   2    4.40    2.70
  -6 -15  -2    3.20    3.70
   6 -15   2    1.30    2.30
   6 -15   2   -0.40    1.40
   6 -15   2   -2.30    3.00
   6  15   2    2.90    2.60
   7 -15   2  109.79    7.10
   7 -15   2  107.59    6.70
   7 -15   2   91.89    8.20
  -7 -15  -2  102.89    8.50
   7  15   2  102.49    6.60
   7  15   2   83.99    6.00
   7  15   2   79.59    7.50
   8 -15   2    1.00    1.80
   8  15   2    7.70    2.00
   8  15   2    3.60    2.00
   8  15   2    6.20    2.10
   9  15   2   26.30    3.10
   9 -16  -2   11.60    3.20
   9  16  -2   10.20    1.90
   8 -16  -2   46.80    4.10
   8 -16  -2   57.29    4.70
   8  16  -2   65.29    4.70
   7 -16  -2    0.10    3.40
   7 -16  -2   -0.40    1.90
   7 -16  -2    5.20    1.60
  -7 -16   2    1.70    3.60
   7 -16  -2   -2.10    1.90
   7  16  -2    0.20    2.60
   7  16  -2   -1.00    1.90
   6 -16  -2   17.00    4.10
   6 -16  -2   17.20    3.40
   6 -16  -2    9.80    2.90
  -6 -16   2   18.10    4.70
   6  16  -2   13.60    3.80
   6  16  -2   11.20    3.00
   5 -16  -2    4.50    2.40
   5 -16  -2    3.00    2.50
   5 -16  -2    6.30    3.40
   5 -16  -2    3.60    2.90
  -5 -16   2    9.80    4.40
   5 -16  -2    5.00    2.10
   5  16  -2    6.50    3.40
   5  16  -2    6.70    2.70
   5  16  -2    2.40    2.40
   4 -16  -2   10.40    2.80
  -4 -16   2    2.00    3.80
   4 -16  -2    9.50    3.60
   4 -16  -2    3.70    3.20
   4 -16  -2    6.80    2.80
   4 -16  -2    8.90    2.50
   4  16  -2    9.20    4.20
  -4  16   2    4.30    3.80
   4  16  -2    6.00    2.80
   3 -16  -2   37.90    4.60
   3 -16  -2   38.30    5.20
   3 -16  -2   40.90    4.20
   3 -16  -2   33.60    4.90
   3 -16  -2   41.20    4.80
  -3 -16   2   43.40    5.30
  -3  16   2   40.10    5.40
   3  16  -2   35.00    4.80
   2 -16  -2  143.39   10.50
   2 -16  -2  144.39    9.10
   2 -16  -2  125.39    8.30
   2 -16  -2  140.79    9.30
  -2 -16   2  141.59    9.10
  -2 -16   2  157.18    9.40
   2  16  -2  129.39   10.30
  -2  16   2  166.38   10.40
   1 -16  -2  113.99    8.90
   1 -16  -2  115.09    6.50
  -1 -16   2  117.49    7.70
   1 -16  -2  113.09    8.00
  -1 -16   2  117.29    8.20
   1  16  -2  114.99    9.30
  -1  16   2  113.19    8.70
   0 -16   2  277.47   12.70
   0 -16   2  269.77   14.50
   0 -16  -2  289.57   13.40
   0 -16   2  254.27   13.10
   0 -16  -2  262.07   14.60
   0  16  -2  266.97   15.40
   0  16   2  272.87   15.00
   1 -16   2   45.50    4.80
  -1 -16  -2   44.40    5.70
   1 -16   2   42.30    5.60
  -1 -16  -2   41.70    4.90
  -1  16  -2   48.10    6.50
   1  16   2   41.50    5.40
   2 -16   2  158.88    9.50
  -2 -16  -2  163.58   10.30
   2 -16   2  174.38   11.00
  -2 -16  -2  174.38   11.20
   2 -16   2  164.48    9.60
   2  16   2  167.38   11.00
   2  16   2  178.28   10.60
  -2  16  -2  182.08   11.70
   3 -16   2   50.59    5.80
   3 -16   2   41.60    4.60
   3 -16   2   39.90    4.70
   3 -16   2   48.00    6.40
   3 -16   2   37.50    4.20
  -3 -16  -2   51.99    6.70
   3  16   2   47.10    6.20
  -3  16  -2   43.30    6.10
   3  16   2   40.50    4.70
   4 -16   2   17.30    2.90
   4 -16   2   15.80    3.20
   4 -16   2   19.00    4.60
  -4 -16  -2   13.90    4.20
   4 -16   2   14.80    3.10
   4 -16   2   16.30    4.30
   4  16   2   20.90    4.70
   4  16   2   21.20    3.20
  -4  16  -2   20.50    5.00
   5 -16   2   -1.20    3.10
  -5 -16  -2    3.10    3.90
   5 -16   2   -0.90    2.20
   5 -16   2    3.30    1.80
   5 -16   2   -2.30    2.20
   6 -16   2   16.00    3.30
   6 -16   2   12.30    3.60
  -6 -16  -2   16.40    4.50
   6 -16   2   11.80    2.10
   6 -16   2   11.50    2.90
   7 -16   2   -4.10    1.80
  -7 -16  -2    1.40    2.60
   7 -16   2    3.10    2.90
   7 -16   2   -0.20    2.10
   7  16   2    1.00    1.90
   8 -16   2   27.60    2.80
   8  16   2   32.60    3.20
   8  16   2   32.70    2.90
   8 -17  -2   15.70    2.40
   8 -17  -2   16.00    2.30
   8  17  -2   15.70    2.20
   7 -17  -2    6.50    2.20
   7 -17  -2    9.30    3.20
   7 -17  -2    5.50    2.20
   7 -17  -2   10.00    1.60
   7  17  -2   12.40    2.40
   6 -17  -2   62.59    4.50
   6 -17  -2   72.69    5.40
  -6 -17   2   57.39    6.80
   6 -17  -2   64.89    6.50
   6 -17  -2   57.09    5.00
   6  17  -2   50.39    5.70
   6  17  -2   55.69    4.80
   5 -17  -2   33.10    3.80
  -5 -17   2   40.40    6.00
   5 -17  -2   38.60    4.60
   5 -17  -2   34.20    5.20
   5 -17  -2   31.70    4.00
   5  17  -2   35.90    3.80
   5  17  -2   30.50    3.90
   4 -17  -2  164.18    9.60
   4 -17  -2  158.98   10.10
   4 -17  -2  161.98   10.60
  -4 -17   2  152.98   10.70
   4 -17  -2  166.38    9.30
   4 -17  -2  156.88    9.10
  -4  17   2  152.98   10.40
   4  17  -2  174.28   10.00
  -3 -17   2   43.40    5.30
   3 -17  -2   59.29    5.50
   3 -17  -2   46.60    5.10
   3 -17  -2   50.09    6.10
   3 -17  -2   45.10    4.50
   3 -17  -2   45.70    5.60
   3  17  -2   52.49    5.70
  -3  17   2   56.49    6.70
  -2 -17   2  145.19    9.10
   2 -17  -2  140.79    8.70
   2 -17  -2  127.19    9.10
   2 -17  -2  124.39    8.00
   2  17  -2  146.59   10.70
  -2  17   2  131.69    9.90
   1 -17  -2   14.90    3.60
   1 -17  -2   11.80    3.90
  -1 -17   2   12.50    3.00
  -1 -17   2   10.30    2.80
  -1 -17   2   13.80    3.80
   1 -17  -2   11.80    2.00
  -1  17   2    8.10    3.60
   1  17  -2    4.70    4.20
   0 -17  -2   -2.40    2.00
   0 -17   2    2.10    2.30
   0 -17   2    0.70    1.80
   0 -17   2   -2.00    2.70
   0 -17  -2    0.70    2.80
   0  17   2    2.10    3.40
   0  17  -2   -2.70    3.30
  -1 -17  -2    6.80    3.20
   1 -17   2    9.60    3.40
   1 -17   2   11.80    3.00
  -1 -17  -2    9.30    3.20
   1  17   2   10.10    4.00
  -1  17  -2    8.70    4.40
   2 -17   2    6.60    2.80
  -2 -17  -2    6.50    3.10
   2 -17   2    7.50    3.40
  -2 -17  -2    8.80    3.50
   2 -17   2   10.50    2.90
   2  17   2   -1.00    2.90
   2  17   2    7.40    3.60
  -2  17  -2    8.90    4.30
   3 -17   2   69.19    6.00
   3 -17   2   58.69    6.10
   3 -17   2   57.49    6.50
  -3 -17  -2   65.59    6.60
   3 -17   2   72.99    5.60
  -3 -17  -2   86.99    8.30
   3 -17   2   74.79    6.10
   3  17   2   72.29    7.70
  -3  17  -2   55.09    6.80
   3  17   2   62.39    5.60
   4 -17   2  138.19    8.00
   4 -17   2  144.39    8.40
  -4 -17  -2  127.29   10.10
   4 -17   2  131.09    9.30
   4 -17   2  133.19    8.30
   4  17   2  150.58    8.30
   5 -17   2   30.30    3.30
  -5 -17  -2   21.60    4.70
   5 -17   2   18.60    3.40
   5 -17   2   26.70    4.60
   5 -17   2   34.30    4.20
   6 -17   2   82.59    4.60
   6 -17   2   82.59    6.10
  -6 -17  -2   64.59    6.70
   6 -17   2   79.49    7.00
   6 -17   2   86.99    6.20
   7 -17   2    5.70    2.20
   7 -17   2   10.40    2.30
   7 -18  -2    5.80    1.90
   7 -18  -2    4.70    1.90
   7  18  -2    4.90    1.90
   6 -18  -2    1.60    2.60
   6 -18  -2    2.00    1.60
   6 -18  -2    0.70    1.70
   6 -18  -2   -1.30    2.00
   6  18  -2   -0.30    1.80
  -5 -18   2    8.00    4.10
   5 -18  -2   14.00    2.60
   5 -18  -2   10.80    2.60
   5 -18  -2    8.10    3.40
   5 -18  -2    7.30    2.70
   5  18  -2    9.30    2.10
   4 -18  -2    2.30    2.30
   4 -18  -2   -3.90    2.20
  -4 -18   2   -0.10    2.90
   4 -18  -2    0.60    3.10
   4 -18  -2    2.90    2.20
   4  18  -2   -1.10    2.60
   3 -18  -2  122.09    8.10
   3 -18  -2  120.69    7.60
  -3 -18   2  122.09    8.70
   3 -18  -2  118.39    8.10
   3  18  -2  128.99    9.10
   2 -18  -2    5.20    2.90
  -2 -18   2    7.40    2.80
   2 -18  -2    7.60    2.70
  -2  18   2    9.70    3.80
  -1 -18   2  287.17   12.20
   1 -18  -2  239.08   15.10
  -1 -18   2  228.08   13.20
   1 -18  -2  254.07   12.70
  -1 -18   2  239.18   12.10
  -1  18   2  234.28   14.10
   1  18  -2  205.68   13.90
   0 -18   2    6.20    3.20
   0 -18  -2   -0.60    3.20
   0 -18   2    5.90    2.50
   0 -18  -2   -0.90    2.10
   0  18   2    8.50    4.00
   0  18  -2   -4.10    3.70
  -1 -18  -2  211.68   10.80
   1 -18   2  191.48   11.90
   1 -18   2  208.18   10.80
  -1 -18  -2  205.98   12.20
  -1  18  -2  194.48   13.00
   1  18   2  200.28   12.50
   2 -18   2    0.50    2.50
   2 -18   2    1.30    2.10
   2 -18   2    4.00    2.70
  -2 -18  -2   -3.70    2.70
  -2 -18  -2   -0.20    2.90
  -2  18  -2   -2.90    4.00
   2  18   2   -3.50    2.90
   2  18   2    6.40    3.70
   3 -18   2   86.99    6.60
   3 -18   2   84.59    6.50
  -3 -18  -2   70.69    6.50
   3 -18   2   82.29    6.30
  -3 -18  -2   76.29    7.70
   3  18   2   82.69    6.80
   4 -18   2    4.50    2.20
   4 -18   2    4.30    2.50
  -4 -18  -2    5.80    3.60
   4 -18   2    2.70    3.00
   4 -18   2    7.50    2.60
  -4 -18  -2    7.40    3.10
   4  18   2    7.20    2.40
   5 -18   2   -0.10    1.50
   5 -18   2    0.50    2.70
   5 -18   2    1.10    2.10
  -5 -18  -2    4.20    3.40
   5 -18   2    1.80    2.10
   6 -18   2    2.90    1.90
   6 -18   2   -0.60    1.80
   7 -18   2   11.70    2.10
   7 -18   2   14.50    2.30
   7 -19  -2   15.00    2.00
   7 -19  -2   13.20    2.10
   6 -19  -2   23.10    2.40
   6 -19  -2   18.60    2.50
   6 -19  -2   24.00    2.90
   5 -19  -2   33.50    3.40
  -5 -19   2   26.30    4.30
   5 -19  -2   34.60    3.90
   5 -19  -2   29.60    5.00
   4 -19  -2   62.79    7.60
   4 -19  -2   86.19    6.50
   4 -19  -2   82.19    5.80
   4 -19  -2   99.79    6.40
  -4 -19   2   97.59    7.20
   4  19  -2   85.39    6.70
   3 -19  -2   72.49    5.90
   3 -19  -2   62.39    5.10
   3 -19  -2   66.99    5.80
  -3 -19   2   72.39    6.20
   3  19  -2   59.09    5.80
   2 -19  -2   57.29    4.90
   2 -19  -2   51.39    5.00
  -2 -19   2   77.69    6.10
   2  19  -2   66.49    6.50
   1 -19  -2    0.10    2.50
  -1 -19   2    6.00    1.90
  -1 -19   2    0.20    2.20
   0 -19   2   12.30    2.80
   0 -19  -2   13.70    4.00
  -1 -19  -2   -1.00    2.20
   1 -19   2    4.30    2.30
  -1 -19  -2    0.20    3.00
   2 -19   2   18.10    3.40
   2 -19   2   30.90    3.90
  -2 -19  -2   15.80    3.10
  -2 -19  -2   24.50    4.60
   2  19   2   21.90    4.00
   3 -19   2   31.70    3.80
  -3 -19  -2   22.60    3.70
   3 -19   2   22.70    3.40
   3 -19   2   29.10    3.70
  -3 -19  -2   31.30    4.70
   3  19   2   25.60    3.70
  -4 -19  -2   36.00    4.90
   4 -19   2   45.10    4.10
   4 -19   2   52.69    5.20
   4 -19   2   41.40    4.10
   4 -19   2   47.70    4.40
  -4 -19  -2   38.70    4.30
   4  19   2   38.50    3.10
   5 -19   2   50.39    3.70
   5 -19   2   52.19    4.40
   5 -19   2   54.59    4.60
   6 -19   2   32.50    3.00
   6 -19   2   28.90    3.00
   6 -20  -2   -0.30    1.40
   6 -20  -2   -0.40    1.20
   6 -20  -2    0.50    1.00
   5 -20  -2    1.70    1.40
   5 -20  -2    1.40    1.70
   5 -20  -2    1.10    1.40
   4 -20  -2    6.00    2.20
   4 -20  -2    6.10    1.80
  -4 -20   2    7.70    3.30
   3 -20  -2   12.30    2.90
   3 -20  -2    6.50    2.00
   3 -20  -2   12.30    2.50
  -3 -20   2   10.20    2.70
   3  20  -2   10.70    3.10
  -2 -20   2  120.49    6.20
   2 -20  -2  105.69    6.90
   2  20  -2  112.49    8.90
  -1 -20   2   12.50    2.50
   0 -20   2   94.89    6.10
  -1 -20  -2   21.70    3.00
  -1 -20  -2   18.20    4.00
   1 -20   2   16.40    2.70
   1  20   2   14.90    3.90
  -2 -20  -2   51.59    4.40
  -2 -20  -2   39.10    4.90
   2 -20   2   66.99    4.70
   2  20   2   47.50    4.80
  -3 -20  -2    0.80    1.90
  -3 -20  -2    4.00    2.80
   3 -20   2    1.00    1.70
   3 -20   2   -0.60    1.90
   3 -20   2    1.90    2.00
   3  20   2   -1.20    2.10
   4 -20   2   29.10    3.20
   4 -20   2   30.10    3.30
   4 -20   2   24.90    3.00
   5 -20   2    3.30    1.30
   5 -20   2    4.00    1.70
   5 -20   2    0.00    1.50
   5 -21  -2   38.40    2.90
   5 -21  -2   32.50    2.90
   5 -21  -2   39.80    3.80
   4 -21  -2    6.40    1.90
   4 -21  -2    6.40    1.60
   4 -21  -2   10.40    2.30
   3 -21  -2   35.30    3.40
   3 -21  -2   33.80    3.00
   0 -21   2   -1.80    1.40
   1 -21   2    0.60    1.50
   2 -21   2    1.30    1.60
   2 -21   2   -0.70    2.80
   3 -21   2   27.80    3.20
   3 -21   2   30.60    2.90
   3 -21   2   29.60    3.10
   4 -21   2    3.40    1.40
   4 -21   2    3.20    1.60
   4 -21   2    6.00    1.50
   3 -22  -2   17.20    3.30
  -3  22   2   18.00    2.90
   0 -22   2   26.90    2.80
   1 -22   2   12.80    1.90
   2 -22   2    9.40    2.20
   2 -22   2   12.70    1.90
   3 -22   2   19.90    2.30
  12   0  -3    3.60    2.10
  11   0  -3   77.09    7.20
  11   0  -3   75.79    5.90
  10   0  -3   -1.40    3.10
  10   0  -3    1.40    2.70
  10   0  -3    0.90    2.00
   9   0  -3  662.63   29.40
   9   0  -3  653.63   26.70
   9   0  -3  692.23   30.10
   9   0  -3  688.23   28.30
   8   0  -3    6.50    2.60
   8   0  -3    9.60    2.90
   8   0  -3    9.50    2.60
   7   0  -3   12.30    3.00
   7   0  -3   20.30    3.20
  -7   0   3   16.80    3.60
   7   0  -3   30.70    4.10
   7   0  -3   31.20    3.90
   6   0  -3    1.60    1.30
   6   0  -3   -0.50    1.40
   6   0  -3    2.10    1.90
   6   0  -3    0.10    1.50
  -6   0   3    2.40    2.00
   5   0  -3  104.19    6.00
   5   0  -3  107.59    6.00
   5   0  -3  105.09    5.70
   5   0  -3  101.99    6.30
  -5   0   3  107.09    6.80
   4   0  -3    4.80    1.40
  -4   0   3    3.80    1.20
   4   0  -3    5.60    1.40
  -4   0   3    3.80    1.70
   4   0  -3    4.40    1.10
   3   0  -3 3840.12  166.68
   3   0  -3 4404.56  167.68
   3   0  -3 4625.14  167.28
  -3   0   3 4604.94  167.98
  -3   0   3 4166.18  166.98
   2   0  -3    3.60    0.80
   2   0  -3    2.60    1.00
  -2   0   3    7.00    1.30
  -1   0   3 3777.92  147.49
   1   0  -3 3663.23  147.89
  -1   0   3 4009.30  146.99
   0   0  -3   20.70    2.40
   0   0   3   12.00    1.20
   0   0   3   12.10    1.20
   1   0   3 2928.41  108.59
  -1   0  -3 2487.25  109.39
   1   0   3 2999.80  108.49
  -2   0  -3    2.90    1.50
   2   0   3    0.50    0.90
   2   0   3    0.70    0.70
   2   0   3    1.80    0.60
   2   0   3    0.20    0.80
   3   0   3 2131.79   87.09
   3   0   3 2339.57   88.19
   3   0   3 2276.07   87.59
  -3   0  -3 2320.67   88.59
  -3   0  -3 2156.08   87.09
  -4   0  -3    5.00    1.90
   4   0   3    3.80    1.50
   4   0   3    1.50    1.20
   4   0   3    2.30    1.40
   4   0   3    4.40    1.50
   5   0   3   11.60    2.20
   5   0   3    8.70    2.20
   5   0   3    8.60    2.10
  -5   0  -3    9.30    2.70
   5   0   3    5.40    1.70
  -6   0  -3    3.50    2.40
   6   0   3    3.80    2.00
   6   0   3    3.10    1.70
   6   0   3    4.00    1.90
   6   0   3    2.70    2.10
   6   0   3    0.80    1.90
   7   0   3   13.80    3.30
   7   0   3   14.00    3.10
   7   0   3   13.30    3.40
   8   0   3   -0.60    2.10
   8   0   3    2.80    2.90
   8   0   3    5.00    3.10
   9   0   3  228.78   11.70
   9   0   3  223.38   13.30
  12   1  -3   25.00    3.20
  11  -1  -3    4.90    2.60
  11   1  -3   10.90    3.70
  11   1  -3   11.00    2.70
  10  -1  -3    5.20    2.30
  10  -1  -3    2.50    3.00
  10   1  -3    2.30    3.20
  10   1  -3    7.10    3.10
  10   1  -3    6.70    2.40
   9  -1  -3   74.19    3.90
   9  -1  -3   76.59    6.80
   9  -1  -3   84.09    5.90
   9  -1  -3   89.49    7.40
   9   1  -3   88.39    7.50
   9   1  -3   82.49    4.40
   9   1  -3   90.79    6.00
   9   1  -3   82.29    7.00
   8  -1  -3  600.64   27.00
   8  -1  -3  584.24   26.30
   8  -1  -3  583.44   26.90
   8   1  -3  641.74   26.90
   8   1  -3  631.04   27.20
   7  -1  -3  361.26   17.00
   7  -1  -3  375.26   17.10
   7  -1  -3  357.96   17.00
   7  -1  -3  355.06   16.50
   7   1  -3  383.36   17.20
   7   1  -3  375.06   17.20
   7   1  -3  376.36   16.80
  -7   1   3  336.57   18.20
   6  -1  -3  462.95   22.00
   6  -1  -3  523.55   21.70
  -6  -1   3  501.75   22.70
   6  -1  -3  505.15   21.60
   6  -1  -3  483.05   21.10
   6   1  -3  499.75   21.40
   6   1  -3  493.25   21.30
   6   1  -3  490.85   22.30
   6   1  -3  533.65   21.80
  -6   1   3  482.65   22.80
   5  -1  -3 1259.67   47.80
   5  -1  -3 1147.19   47.60
  -5  -1   3 1270.47   48.80
   5  -1  -3 1153.88   48.10
   5  -1  -3 1109.29   47.20
   5   1  -3 1257.77   47.70
  -5   1   3 1226.58   48.90
   5   1  -3 1156.18   47.50
   5   1  -3 1082.79   47.10
   5   1  -3 1201.38   47.40
   5   1  -3 1210.28   48.30
   4  -1  -3 3844.52  149.19
  -4  -1   3 3869.51  149.49
   4  -1  -3 3970.90  148.79
   4   1  -3 3416.96  148.19
   4   1  -3 4006.40  148.69
  -4   1   3 3949.20  149.69
   4   1  -3 3870.21  149.29
  -4   1   3 3741.13  148.39
  -3  -1   3 1520.25   57.29
   3  -1  -3 1470.15   57.09
   3  -1  -3 1445.46   56.69
   3   1  -3 1292.87   56.19
   3   1  -3 1464.25   56.59
  -3   1   3 1394.36   56.39
   3   1  -3 1484.55   57.09
  -3   1   3 1474.25   57.39
   2  -1  -3 3759.22  142.89
  -2  -1   3 3853.61  143.39
   2  -1  -3 3482.95  143.29
  -2   1   3 3843.82  143.39
  -2   1   3 3552.84  142.19
   2   1  -3 3790.92  142.69
  -2   1   3 3686.93  142.89
   2   1  -3 3615.74  143.19
  -1  -1   3   57.29    2.80
  -1  -1   3   58.69    3.40
   1  -1  -3   58.49    3.70
  -1   1   3   56.39    2.90
   1   1  -3   59.79    3.50
  -1   1   3   64.49    3.30
   0  -1   3  592.14   23.00
   0  -1  -3  542.55   24.00
   0  -1   3  596.14   23.20
   0   1   3  603.24   23.20
   0   1  -3  574.54   23.70
   0   1   3  553.04   22.80
   1  -1   3  236.78    9.60
  -1  -1  -3  230.58   10.80
   1  -1   3  252.37   10.10
   1  -1   3  233.38    9.80
   1  -1   3  212.98    9.70
   1   1   3  219.38    9.60
  -1   1  -3  209.08   10.50
   1   1   3  233.78    9.80
   2  -1   3   58.19    3.30
   2  -1   3   63.39    3.80
   2  -1   3   58.29    3.30
  -2  -1  -3   64.29    4.30
   2  -1   3   55.29    3.40
  -2   1  -3   60.89    4.10
   2   1   3   64.29    3.90
   2   1   3   51.89    3.10
   2   1   3   56.79    3.30
   3  -1   3  602.64   24.00
   3  -1   3  553.64   23.40
   3  -1   3  538.75   23.00
  -3  -1  -3  614.04   24.60
  -3  -1  -3  556.44   23.10
  -3   1  -3  580.74   24.30
   3   1   3  505.45   22.80
   3   1   3  599.94   23.50
   3   1   3  601.34   24.10
   4  -1   3 1685.23   69.99
   4  -1   3 1832.92   70.59
   4  -1   3 1742.53   70.29
  -4  -1  -3 1700.93   70.39
   4  -1   3 1808.52   71.19
  -4  -1  -3 1888.41   71.89
   4   1   3 1885.91   70.69
   4   1   3 1752.02   70.49
   4   1   3 1726.83   70.29
   4   1   3 1836.32   71.29
  -4   1  -3 1842.92   71.69
   5  -1   3 1052.29   42.70
   5  -1   3 1003.00   42.70
  -5  -1  -3 1106.39   44.70
   5  -1   3 1032.40   43.60
   5  -1   3 1076.99   43.10
   5   1   3 1034.00   43.70
  -5   1  -3 1099.19   44.50
   5   1   3 1053.49   42.70
   5   1   3 1060.99   42.90
   5   1   3 1097.79   43.10
  -6  -1  -3  491.85   22.60
   6  -1   3  443.36   21.20
   6  -1   3  446.96   20.10
   6  -1   3  423.06   21.30
   6  -1   3  456.25   20.50
   6  -1   3  454.35   20.30
   6   1   3  475.75   20.20
   6   1   3  466.75   21.00
   6   1   3  481.15   20.50
  -6   1  -3  497.55   22.50
   6   1   3  492.45   20.80
   6   1   3  433.66   21.10
   7  -1   3  113.39    7.60
   7  -1   3  112.99    8.10
   7  -1   3  111.49    7.70
   7   1   3  116.69    8.30
   7   1   3  124.29    7.80
   7   1   3  125.89    7.90
   8  -1   3  201.98   12.00
   8  -1   3  200.48   10.60
   8   1   3  192.28   10.40
   8   1   3  196.18    8.60
   8   1   3  204.98   11.60
   8   1   3  200.08   11.80
   9   1   3   91.29    6.60
   9   1   3   79.59    7.70
   9   1   3   89.49    8.20
  10   1   3    4.00    3.80
  10   1   3    5.70    2.40
  12   2  -3   64.39    5.10
  11   2  -3    9.60    3.30
  11   2  -3   12.60    2.80
  10  -2  -3  322.37   17.00
  10  -2  -3  325.57   15.30
  10   2  -3  346.27   15.60
  10   2  -3  342.67   13.90
  10   2  -3  365.86   17.60
  10   2  -3  315.27   16.80
   9  -2  -3   52.39    4.80
   9  -2  -3   43.90    5.50
   9   2  -3   53.99    5.00
   9   2  -3   42.60    5.30
   9   2  -3   56.99    6.20
   9   2  -3   48.30    3.30
   8  -2  -3  244.68   12.80
   8  -2  -3  261.97   13.60
   8  -2  -3  241.38   13.40
  -8  -2   3  267.37   13.90
   8   2  -3  261.27   13.30
   8   2  -3  262.07   13.60
   7  -2  -3   10.50    2.70
  -7  -2   3   11.10    4.60
   7  -2  -3    9.60    2.40
   7  -2  -3   10.00    2.90
   7  -2  -3    9.90    2.90
   7   2  -3   10.60    2.60
  -7   2   3   12.60    5.20
   7   2  -3    7.10    2.50
   7   2  -3    7.60    2.40
   6  -2  -3  182.28    9.30
   6  -2  -3  163.28    8.70
   6  -2  -3  183.78    9.50
  -6  -2   3  178.78   10.20
   6  -2  -3  164.38    9.50
   6   2  -3  184.88    9.10
  -6   2   3  177.78   10.40
   6   2  -3  182.68    9.30
   6   2  -3  185.68   10.10
   6   2  -3  168.18    9.00
   5  -2  -3  228.38   10.50
   5  -2  -3  193.98   10.00
   5  -2  -3  215.98    9.70
   5  -2  -3  209.08   10.10
  -5  -2   3  209.08   10.70
   5   2  -3  196.38    9.70
   5   2  -3  204.88    9.80
  -5   2   3  195.38    9.70
  -5   2   3  207.18   11.10
   5   2  -3  220.28   10.10
   5   2  -3  199.78   10.50
   4  -2  -3   29.10    2.80
   4  -2  -3   28.30    2.60
  -4  -2   3   28.80    2.90
   4   2  -3   30.80    2.60
  -4   2   3   27.70    3.30
   4   2  -3   26.20    2.30
   4   2  -3   30.70    2.90
  -4   2   3   28.70    2.50
   3  -2  -3  458.75   19.30
  -3  -2   3  487.35   19.60
   3  -2  -3  466.75   19.10
  -3   2   3  467.35   19.70
  -3   2   3  438.26   18.30
   3   2  -3  485.85   19.40
   3   2  -3  438.26   18.70
  -3   2   3  452.65   18.80
   3   2  -3  441.66   18.80
   2  -2  -3 2436.76   91.89
   2  -2  -3 2276.67   92.19
  -2  -2   3 2416.46   92.29
   2   2  -3 2490.75   92.09
  -2   2   3 2343.97   91.39
   2   2  -3 2284.07   91.59
  -2   2   3 2431.26   91.79
   2   2  -3 2459.75   91.59
  -2   2   3 2414.56   92.29
   2   2  -3 2092.39   91.09
   1  -2  -3  358.06   15.70
  -1  -2   3  376.16   15.30
  -1   2   3  377.96   14.90
   1   2  -3  352.66   15.10
   1   2  -3  370.66   15.10
  -1   2   3  369.56   15.00
   1   2  -3  342.97   14.60
  -1   2   3  360.56   14.90
   0  -2   3  141.89    6.30
   0  -2   3  130.09    6.00
   0  -2   3  137.59    6.50
   0  -2  -3  134.39    7.20
   0   2   3  135.29    6.40
   0   2  -3  146.69    6.30
   0   2   3  141.99    6.00
   0   2  -3  133.79    6.50
   1  -2   3   98.89    4.50
   1  -2   3   91.09    4.90
   1  -2   3  100.69    4.80
  -1  -2  -3   88.89    5.60
   1   2   3   98.19    5.00
   1   2   3   90.39    4.70
   1   2   3   96.79    4.50
  -1   2  -3   88.29    5.20
  -1   2  -3   87.49    4.70
   2  -2   3 3550.24  138.39
  -2  -2  -3 3261.07  138.29
   2  -2   3 3780.12  138.89
   2  -2   3 3825.82  138.29
  -2  -2  -3 3479.05  139.39
   2   2   3 3847.01  138.39
   2   2   3 3382.36  138.09
  -2   2  -3 3112.59  138.89
   2   2   3 3951.00  139.29
   3  -2   3  687.73   29.20
  -3  -2  -3  743.23   29.70
   3  -2   3  710.63   29.00
   3  -2   3  679.83   28.20
   3  -2   3  703.63   28.50
  -3  -2  -3  672.93   28.30
  -3   2  -3  688.13   29.20
   3   2   3  728.33   28.50
   3   2   3  711.73   29.20
   4  -2   3  265.37   12.60
   4  -2   3  248.08   11.60
  -4  -2  -3  253.37   11.90
   4  -2   3  255.67   11.80
   4  -2   3  269.07   12.10
  -4  -2  -3  282.37   13.40
   4   2   3  277.87   12.10
   4   2   3  258.27   11.90
  -4   2  -3  270.27   13.00
   4   2   3  283.87   12.20
   4   2   3  268.87   12.80
  -5  -2  -3   11.40    2.80
   5  -2   3    7.60    2.00
   5  -2   3   11.50    2.30
   5  -2   3    7.80    2.40
   5   2   3    7.60    1.90
  -5   2  -3   10.20    2.70
   5   2   3    7.50    2.20
   5   2   3   10.80    2.30
   5   2   3   12.00    2.20
   6  -2   3   73.89    5.20
   6  -2   3   71.69    6.10
   6  -2   3   70.39    5.40
   6  -2   3   66.39    6.00
   6   2   3   67.89    5.00
   6   2   3   66.39    5.50
   6   2   3   76.39    5.40
   6   2   3   68.79    6.00
   6   2   3   77.59    5.40
   7  -2   3   14.90    3.30
   7  -2   3   14.40    3.40
   7   2   3   13.10    3.30
   7   2   3   18.10    3.50
   7   2   3   17.50    3.80
   8  -2   3  106.49    8.80
   8   2   3  102.79    5.30
   8   2   3  110.69    8.20
   8   2   3  102.19    8.30
   8   2   3  106.49    7.20
   9   2   3   37.60    4.40
   9   2   3   34.70    5.30
   9   2   3   40.20    5.70
  10   2   3  261.87   12.80
  10   2   3  257.87   14.70
  11   2   3   19.20    2.80
  12   3  -3    3.60    2.10
  11   3  -3   45.70    5.70
  11   3  -3   54.09    4.90
  10  -3  -3    7.00    3.20
  10   3  -3    3.00    3.20
  10   3  -3    3.70    1.30
  10   3  -3    5.90    3.50
  10   3  -3   10.50    2.60
   9  -3  -3  141.09    9.80
   9   3  -3  148.89    9.70
   9   3  -3  148.19    9.90
   9   3  -3  140.99    7.10
   9   3  -3  150.68    8.40
   8  -3  -3   61.89    5.80
   8  -3  -3   79.49    6.40
  -8  -3   3   62.29    6.60
   8  -3  -3   66.89    6.70
   8   3  -3   67.89    6.10
   8   3  -3   67.29    6.50
  -7  -3   3 1008.60   38.60
   7  -3  -3  894.31   37.80
   7  -3  -3  944.91   38.20
   7  -3  -3  781.42   37.40
   7  -3  -3  883.41   37.70
   7   3  -3  821.32   37.40
   7   3  -3  966.20   37.60
   7   3  -3  908.51   37.80
   6  -3  -3    6.70    2.50
   6  -3  -3    6.20    2.00
  -6  -3   3    7.10    2.20
   6  -3  -3    7.40    1.90
  -6  -3   3    6.00    2.40
   6  -3  -3    5.80    2.10
  -6   3   3    8.70    2.90
   6   3  -3    3.40    2.00
   6   3  -3    3.50    1.90
   6   3  -3    6.80    2.00
   6   3  -3    5.90    2.10
   5  -3  -3 1666.43   71.99
   5  -3  -3 1927.91   72.89
   5  -3  -3 1694.53   72.79
   5  -3  -3 1829.92   72.89
  -5  -3   3 1873.51   73.59
  -5  -3   3 1876.11   72.59
   5   3  -3 1928.01   72.69
  -5   3   3 1803.42   74.09
   5   3  -3 1895.81   72.49
   5   3  -3 1887.91   73.39
   5   3  -3 1782.42   72.39
  -5   3   3 1885.21   72.49
   4  -3  -3    6.40    1.50
  -4  -3   3    7.80    1.90
   4  -3  -3    6.70    1.60
  -4   3   3    6.10    2.00
  -4   3   3    3.80    1.30
   4   3  -3    7.20    1.60
   4   3  -3    5.70    1.50
   4   3  -3    7.70    1.90
   3  -3  -3 2329.57   88.39
  -3  -3   3 2234.38   88.69
   3  -3  -3 2166.98   88.29
   3   3  -3 2216.78   87.99
   3   3  -3 2329.47   88.59
  -3   3   3 2312.57   88.09
  -3   3   3 2164.18   87.59
   3   3  -3 2329.37   87.99
   2  -3  -3   40.00    2.80
   2  -3  -3   42.10    3.10
   2  -3  -3   43.50    3.10
  -2  -3   3   42.90    3.10
   2   3  -3   40.20    2.70
   2   3  -3   37.60    2.50
   2   3  -3   42.70    2.90
  -2   3   3   46.60    2.70
   2   3  -3   41.80    2.50
  -2   3   3   40.00    2.70
   1  -3  -3  152.68    8.00
   1  -3  -3  151.98    7.30
  -1  -3   3  171.88    7.70
   1  -3  -3  167.78    7.30
  -1   3   3  163.68    7.40
   1   3  -3  168.48    7.30
  -1   3   3  161.78    7.20
   1   3  -3  153.68    7.00
   1   3  -3  147.39    7.10
   0  -3  -3   84.59    5.30
   0  -3   3   90.49    4.10
   0  -3   3   85.39    4.70
   0  -3  -3   88.59    4.10
   0  -3  -3   79.09    4.50
   0   3   3   80.19    4.30
   0   3  -3   91.29    4.40
   0   3  -3   79.79    4.40
   0   3   3   91.49    4.70
  -1  -3  -3  954.40   39.10
   1  -3   3  892.11   38.40
  -1  -3  -3  874.81   38.10
   1  -3   3 1043.10   38.00
   1  -3   3 1062.19   38.50
  -1   3  -3  976.50   38.20
   1   3   3 1050.49   38.80
   1   3   3  991.80   37.80
   1   3   3  883.51   37.10
   1   3   3  920.51   37.90
  -1   3  -3  936.71   38.40
  -2  -3  -3  271.47   12.00
  -2  -3  -3  230.88   10.80
   2  -3   3  231.68   11.20
   2  -3   3  255.57   11.20
   2  -3   3  269.27   10.70
   2   3   3  218.78   10.30
  -2   3  -3  209.98   11.10
   2   3   3  267.27   11.60
   2   3   3  258.37   10.70
   3  -3   3 3068.99  117.29
   3  -3   3 3100.29  116.49
  -3  -3  -3 3090.29  117.99
  -3  -3  -3 2968.70  116.69
   3  -3   3 2711.73  117.09
   3  -3   3 2989.10  116.69
   3   3   3 3235.48  116.69
  -3   3  -3 2722.93  117.19
   3   3   3 3107.69  117.69
   4  -3   3  302.67   13.60
   4  -3   3  308.77   13.80
  -4  -3  -3  335.57   15.40
  -4  -3  -3  309.87   13.90
   4  -3   3  308.37   13.70
   4  -3   3  317.37   14.50
   4   3   3  307.17   13.90
   4   3   3  291.67   13.70
   4   3   3  329.37   14.00
  -4   3  -3  304.87   14.60
   4   3   3  317.87   14.80
   5  -3   3 1096.49   47.10
   5  -3   3 1178.98   47.50
  -5  -3  -3 1200.78   49.40
   5  -3   3 1163.78   48.30
  -5  -3  -3 1161.88   47.60
   5  -3   3 1182.48   47.30
   5   3   3 1209.88   47.60
   5   3   3 1165.58   48.60
   5   3   3 1272.27   47.80
   5   3   3 1151.68   47.40
   6  -3   3   42.30    4.60
   6  -3   3   45.30    4.40
   6  -3   3   39.90    5.30
   6  -3   3   41.70    5.00
   6   3   3   41.50    4.90
   6   3   3   41.50    4.30
   6   3   3   33.50    6.70
   6   3   3   40.90    4.40
   6   3   3   44.30    4.70
   7   3   3  396.26   18.10
   7   3   3  374.96   18.20
   7   3   3  362.16   17.70
   8   3   3   28.10    3.80
   8   3   3   33.10    5.10
   8   3   3   31.90    2.90
   8   3   3   38.30    4.30
   8   3   3   34.30    5.20
   9   3   3  182.18    9.80
   9   3   3  180.18   11.70
   9   3   3  171.58   11.30
   9   3   3  182.68   11.60
   9   3   3  182.68    8.00
  10   3   3   24.90    4.90
  10   3   3   18.50    3.20
  11   3   3    5.60    2.20
  12   4  -3   27.50    3.30
  11   4  -3  147.49    8.20
  11   4  -3  120.99    9.10
  10   4  -3  133.39    9.70
  10   4  -3  142.09    7.00
  10   4  -3  152.28    8.50
  10   4  -3  139.19   10.00
   9  -4  -3  235.98   13.60
   9   4  -3  244.78   12.10
   9   4  -3  265.17   14.00
   9   4  -3  236.08   11.00
   9   4  -3  250.67   13.50
   8  -4  -3   80.49    6.80
   8  -4  -3   69.29    6.80
  -8  -4   3   65.89    6.90
   8  -4  -3   77.29    7.30
   8   4  -3   74.59    6.10
   8   4  -3   78.39    6.70
   8   4  -3   55.09    6.50
   7  -4  -3  107.99    7.30
   7  -4  -3  107.09    7.50
   7  -4  -3  109.29    7.60
  -7  -4   3  122.19    8.00
   7   4  -3   96.29    7.70
   7   4  -3  109.19    7.50
   7   4  -3  122.19    7.80
   7   4  -3  112.79    7.10
  -6  -4   3   28.30    4.20
  -6  -4   3   23.90    3.50
  -6  -4   3   30.70    3.70
   6  -4  -3   24.80    3.70
   6  -4  -3   26.10    3.60
   6   4  -3   22.90    3.30
   6   4  -3   25.50    3.40
  -6   4   3   24.70    3.40
  -6   4   3   24.20    4.20
   6   4  -3   23.80    3.80
   5  -4  -3  283.27   13.50
   5  -4  -3  261.27   13.10
  -5  -4   3  277.67   13.10
   5  -4  -3  297.97   13.50
  -5  -4   3  307.07   14.20
   5   4  -3  291.27   13.20
   5   4  -3  292.27   13.00
   5   4  -3  299.77   13.90
  -5   4   3  288.67   13.10
  -5   4   3  270.67   14.40
   4  -4  -3    5.00    1.60
   4  -4  -3    3.50    1.30
  -4  -4   3    5.50    1.70
   4  -4  -3    3.40    1.50
  -4   4   3    4.90    1.50
   4   4  -3    4.50    1.40
   4   4  -3    2.70    1.30
   4   4  -3    4.20    1.40
   3  -4  -3 1154.28   45.40
   3  -4  -3 1047.20   45.00
  -3  -4   3 1171.68   45.80
   3  -4  -3 1159.78   45.90
   3   4  -3 1129.09   44.90
  -3   4   3 1158.58   45.00
  -3   4   3 1102.49   44.70
   3   4  -3 1146.39   45.30
  -2  -4   3 1591.54   62.69
   2  -4  -3 1583.04   62.39
  -2  -4   3 1517.85   61.79
   2  -4  -3 1521.55   62.39
   2  -4  -3 1639.74   62.59
   2   4  -3 1550.54   61.99
  -2   4   3 1597.14   62.09
  -2   4   3 1618.84   61.99
   2   4  -3 1697.13   62.29
   2   4  -3 1516.25   61.99
   1  -4  -3 2813.22  108.19
   1  -4  -3 2531.05  108.19
  -1  -4   3 2753.62  108.59
  -1  -4   3 2945.21  107.49
  -1   4   3 2866.11  108.29
   1   4  -3 2678.43  107.89
   1   4  -3 2782.12  107.99
  -1   4   3 2811.42  107.89
   1   4  -3 2861.11  107.89
   0  -4   3  317.27   13.50
   0  -4  -3  301.77   14.00
   0  -4  -3  316.87   12.70
   0  -4   3  311.17   12.60
   0  -4  -3  288.67   13.20
   0   4  -3  309.67   12.60
   0   4   3  290.27   12.80
   0   4  -3  289.77   12.90
   0   4   3  327.87   13.50
   0   4  -3  301.67   13.10
  -1  -4  -3 1250.97   47.40
  -1  -4  -3 1140.19   49.10
  -1  -4  -3 1101.39   48.30
   1  -4   3 1141.89   48.70
   1  -4   3 1349.86   48.00
  -1   4  -3 1265.17   48.30
  -1   4  -3 1191.18   48.00
   1   4   3 1279.67   47.80
   1   4   3 1189.58   48.00
   1   4   3 1300.87   49.00
   2  -4   3  921.01   36.30
   2  -4   3  830.12   36.50
   2  -4   3  932.81   35.60
  -2  -4  -3  830.82   35.90
  -2  -4  -3  909.11   36.90
   2   4   3  918.01   35.60
   2   4   3  919.61   36.70
  -2   4  -3  886.61   35.80
  -3  -4  -3 1522.55   60.59
   3  -4   3 1457.25   61.99
   3  -4   3 1357.36   61.09
   3  -4   3 1560.94   60.19
  -3  -4  -3 1580.04   61.79
   3  -4   3 1590.94   61.09
   3   4   3 1612.64   60.29
   3   4   3 1541.15   61.39
   3   4   3 1527.75   62.59
   4  -4   3   13.30    2.00
  -4  -4  -3   10.10    2.80
   4  -4   3   11.10    2.10
   4  -4   3   11.50    2.20
   4  -4   3   11.50    2.40
  -4  -4  -3   11.90    2.30
   4   4   3   11.90    2.70
   4   4   3   15.30    2.40
   4   4   3   11.40    2.30
   4   4   3   10.30    2.00
   5  -4   3   28.70    3.50
   5  -4   3   30.00    3.30
   5  -4   3   42.50    3.50
  -5  -4  -3   31.90    4.60
  -5  -4  -3   26.50    3.70
   5   4   3   33.00    3.60
   5   4   3   34.80    3.90
   5   4   3   30.60    4.20
   5   4   3   34.00    3.70
   6  -4   3   12.40    2.80
   6  -4   3   16.40    2.80
   6   4   3   17.00    2.90
   6   4   3   14.80    2.90
   6   4   3   12.40    3.00
   6   4   3   11.80    2.80
   7   4   3   25.20    4.20
   7   4   3   22.30    3.90
   7   4   3   23.70    3.80
   8   4   3   50.99    6.10
   8   4   3   62.89    5.30
   8   4   3   60.79    6.60
   8   4   3   55.89    5.10
   8   4   3   54.39    3.90
   9   4   3  128.89    6.30
   9   4   3  133.89    9.70
   9   4   3  132.79    8.20
   9   4   3  141.39   10.00
   9   4   3  135.79    8.20
  10   4   3  121.39    7.80
  10   4   3  133.79    8.00
  10   4   3  133.89    9.90
  11   4   3   69.39    5.10
  12   5  -3   20.00    3.00
  11   5  -3   11.80    3.80
  11   5  -3    7.90    2.60
  10   5  -3    2.90    1.50
  10   5  -3   -2.30    2.90
  10   5  -3    0.70    2.20
  10   5  -3    1.20    3.60
   9  -5  -3    3.10    3.20
   9   5  -3    5.20    3.00
   9   5  -3    4.80    3.90
   9   5  -3    2.50    1.40
   9   5  -3    8.10    2.60
   9   5  -3   10.80    3.70
   8  -5  -3  366.86   18.40
  -8  -5   3  384.66   19.10
   8  -5  -3  348.17   18.20
   8  -5  -3  379.16   18.90
   8   5  -3  371.56   19.10
   8   5  -3  393.16   18.70
   8   5  -3  393.06   18.10
   7  -5  -3   93.39    7.10
   7  -5  -3   94.89    6.80
  -7  -5   3   94.99    7.10
   7  -5  -3   87.89    6.90
   7   5  -3   86.39    7.50
   7   5  -3   94.29    6.80
   7   5  -3   83.09    6.80
   7   5  -3   87.79    6.30
  -6  -5   3  934.71   36.90
  -6  -5   3  875.11   36.30
   6  -5  -3  860.31   36.60
   6  -5  -3  879.01   36.90
  -6   5   3  900.91   36.40
   6   5  -3  908.81   36.20
   6   5  -3  837.02   37.10
  -6   5   3  774.42   37.70
   6   5  -3  894.71   36.60
  -5  -5   3   28.10    3.50
   5  -5  -3   20.40    3.00
   5  -5  -3   19.40    3.10
  -5  -5   3   20.10    3.40
  -5  -5   3   25.00    3.20
   5   5  -3   21.60    2.90
  -5   5   3   21.80    2.90
   5   5  -3   21.10    2.80
   5   5  -3   19.10    3.10
  -4  -5   3 2963.50  115.59
   4  -5  -3 2973.60  116.89
   4  -5  -3 2995.40  115.99
  -4  -5   3 2864.91  115.39
  -4  -5   3 2979.70  116.49
   4  -5  -3 2762.92  117.49
   4  -5  -3 2923.81  115.79
  -4   5   3 3140.39  115.59
   4   5  -3 2965.10  115.19
   4   5  -3 3100.79  115.69
   4   5  -3 2897.61  115.99
   3  -5  -3   69.29    4.70
   3  -5  -3   59.59    3.90
  -3  -5   3   67.19    4.00
   3  -5  -3   65.89    4.50
  -3  -5   3   68.99    4.70
   3   5  -3   61.89    4.00
   3   5  -3   66.29    4.30
  -3   5   3   65.59    4.10
  -3   5   3   67.29    4.00
  -2  -5   3  814.62   32.80
  -2  -5   3  753.42   31.70
   2  -5  -3  759.22   32.20
   2  -5  -3  839.32   32.60
   2  -5  -3  773.02   32.40
  -2   5   3  797.92   31.90
   2   5  -3  786.32   31.90
  -2   5   3  810.32   32.20
   2   5  -3  845.32   32.00
   2   5  -3  770.22   32.20
   1  -5  -3  272.97   12.70
  -1  -5   3  254.67   12.00
   1  -5  -3  268.17   13.10
   1  -5  -3  305.67   12.60
  -1  -5   3  307.87   13.10
  -1  -5   3  290.77   11.80
  -1   5   3  295.97   12.80
   1   5  -3  280.67   12.30
  -1   5   3  287.87   12.20
   1   5  -3  297.57   12.00
   1   5  -3  286.37   12.50
   0  -5   3  293.77   12.10
   0  -5  -3  287.37   12.90
   0  -5  -3  305.87   12.40
   0  -5   3  297.87   13.20
   0  -5  -3  294.67   13.50
   0   5  -3  279.27   12.40
   0   5  -3  295.37   11.90
   0   5   3  266.27   12.30
   0   5  -3  283.17   12.70
   0   5   3  302.47   13.20
  -1  -5  -3   99.29    5.90
   1  -5   3  115.89    5.40
  -1  -5  -3   99.09    6.40
  -1  -5  -3  116.39    5.00
   1  -5   3  105.19    6.10
   1   5   3  103.69    5.30
  -1   5  -3  106.09    5.60
  -1   5  -3  104.19    5.80
  -1   5  -3  117.99    6.00
   1   5   3   98.69    5.00
   1   5   3  118.39    6.30
  -2  -5  -3  342.87   15.70
   2  -5   3  322.87   15.50
  -2  -5  -3  322.57   14.90
   2  -5   3  353.16   14.40
   2   5   3  341.27   14.30
   2   5   3  337.37   15.40
  -2   5  -3  347.07   15.20
  -2   5  -3  333.47   14.60
   3  -5   3    2.90    1.30
  -3  -5  -3    6.40    2.10
  -3  -5  -3    6.00    1.90
   3  -5   3    1.70    1.30
   3  -5   3    1.90    1.80
   3   5   3    2.50    1.30
  -3   5  -3    3.30    1.60
   3   5   3    3.80    1.40
   3   5   3    3.70    1.50
  -3   5  -3    3.70    1.40
   3   5   3    6.80    2.00
   4  -5   3 2744.03  105.99
  -4  -5  -3 2738.83  106.69
   4  -5   3 2726.13  105.99
  -4  -5  -3 2662.33  107.79
   4   5   3 2799.62  106.19
   4   5   3 2572.84  106.19
  -4   5  -3 2732.03  106.29
  -4   5  -3 2795.62  107.39
   4   5   3 2747.53  106.29
   4   5   3 2593.34  107.49
  -5  -5  -3   72.19    5.60
   5  -5   3   65.49    4.80
  -5  -5  -3   72.59    6.40
   5  -5   3   63.49    4.80
  -5   5  -3   70.39    5.20
   5   5   3   67.69    5.20
  -5   5  -3   72.79    6.00
   5   5   3   75.29    5.00
   5   5   3   75.09    5.20
   5   5   3   61.59    5.90
  -6  -5  -3  510.25   23.10
   6  -5   3  506.05   22.10
   6  -5   3  488.65   22.30
   6   5   3  525.25   22.80
   6   5   3  510.75   22.50
   6   5   3  520.75   23.10
   6   5   3  498.55   22.50
   7  -5   3    1.00    2.20
   7   5   3    0.20    2.20
   7   5   3   -1.70    2.30
   7   5   3    8.70    3.20
   8   5   3  286.27   15.40
   8   5   3  295.97   15.60
   8   5   3  292.67   12.90
   8   5   3  292.57   14.20
   8   5   3  282.47   14.00
   9   5   3    5.30    3.50
   9   5   3    3.90    1.40
   9   5   3    5.20    3.60
   9   5   3    9.40    2.70
   9   5   3    1.70    2.10
  10   5   3   26.10    3.50
  10   5   3   24.70    4.70
  10   5   3   21.10    3.40
  11   5   3    3.60    1.90
  12   6  -3   26.90    3.20
  11   6  -3   89.59    8.00
  11   6  -3   97.49    4.90
  11   6  -3  103.39    6.80
  10   6  -3  157.48   10.10
  10   6  -3  156.68   10.60
  10   6  -3  156.08    8.90
  10   6  -3  146.09    7.70
   9   6  -3  490.15   22.70
   9   6  -3  500.15   23.40
   9   6  -3  495.55   24.30
   9   6  -3  478.95   20.60
   9   6  -3  473.55   21.40
   9   6  -3  490.55   22.20
   8  -6  -3   14.60    4.00
   8  -6  -3    9.40    4.80
  -8  -6   3   14.70    3.80
   8  -6  -3   15.80    4.40
   8   6  -3   14.20    4.10
   8   6  -3   14.00    3.40
   8   6  -3    9.10    3.80
   8   6  -3   16.90    3.90
   7  -6  -3   11.10    3.40
  -7  -6   3   12.30    3.70
   7  -6  -3    9.70    3.20
   7  -6  -3   16.20    3.80
   7   6  -3   10.00    2.80
   7   6  -3   11.60    3.30
   7   6  -3   11.80    3.40
   7   6  -3    8.20    3.20
  -6  -6   3   20.50    3.70
   6  -6  -3   17.90    3.80
   6  -6  -3   17.30    3.20
   6  -6  -3   15.30    3.20
   6   6  -3   17.70    3.30
  -6   6   3   15.70    2.90
   6   6  -3   24.40    3.70
   6   6  -3   11.90    2.80
   6   6  -3   12.40    2.50
   6   6  -3   19.30    3.70
  -6   6   3   13.30    5.00
   5  -6  -3    3.40    2.10
   5  -6  -3    0.00    1.60
  -5  -6   3    2.80    2.10
  -5  -6   3    1.00    1.80
   5  -6  -3    4.70    2.00
  -5  -6   3    2.00    1.70
   5   6  -3   -0.10    1.40
   5   6  -3    3.30    1.70
   5   6  -3   -0.20    1.60
  -5   6   3    0.80    1.40
   4  -6  -3   23.90    3.10
   4  -6  -3   26.80    3.70
  -4  -6   3   31.90    3.50
  -4  -6   3   28.00    3.70
   4  -6  -3   25.50    3.40
  -4  -6   3   22.50    2.90
   4   6  -3   24.40    3.10
   4   6  -3   25.40    3.00
  -4   6   3   25.80    3.00
   4   6  -3   22.30    2.50
   3  -6  -3  251.57   11.70
  -3  -6   3  262.27   11.70
   3  -6  -3  267.67   12.60
   3  -6  -3  256.17   12.30
  -3  -6   3  262.37   12.50
   3   6  -3  262.27   11.70
  -3   6   3  247.68   11.70
  -3   6   3  259.27   11.60
   3   6  -3  241.68   11.60
   2  -6  -3  251.27   11.70
  -2  -6   3  242.08   11.40
   2  -6  -3  254.97   12.30
   2  -6  -3  278.77   12.40
  -2  -6   3  282.27   12.60
   2   6  -3  257.37   12.10
   2   6  -3  258.87   11.50
   2   6  -3  260.47   11.60
  -2   6   3  265.67   11.60
  -2   6   3  269.07   12.00
  -1  -6   3 1154.48   49.20
  -1  -6   3 1251.07   48.80
   1  -6  -3 1134.69   50.09
  -1  -6   3 1277.17   50.29
   1  -6  -3 1295.27   50.19
   1  -6  -3 1322.57   49.90
   1   6  -3 1273.07   49.40
  -1   6   3 1280.97   50.09
   1   6  -3 1236.48   49.80
  -1   6   3 1256.47   49.30
   1   6  -3 1260.27   48.90
   0  -6   3 1252.37   48.20
   0  -6  -3 1222.98   48.60
   0  -6   3 1283.37   49.60
   0  -6  -3 1259.67   49.20
   0  -6  -3 1202.58   49.60
   0   6   3 1154.68   48.30
   0   6   3 1199.88   49.30
   0   6  -3 1252.37   49.10
   0   6  -3 1222.38   48.50
  -1  -6  -3 1811.82   79.19
  -1  -6  -3 1833.92   78.69
   1  -6   3 1943.71   79.19
   1  -6   3 2198.18   78.09
  -1   6  -3 2108.39   78.99
   1   6   3 2023.10   77.69
   1   6   3 2118.39   79.29
  -1   6  -3 1980.80   78.19
   1   6   3 1956.50   77.89
   2  -6   3 3151.88  113.19
   2  -6   3 2690.33  114.49
  -2  -6  -3 2768.32  114.39
  -2  -6  -3 2768.32  113.79
   2  -6   3 2871.81  113.29
   2   6   3 3047.30  114.59
   2   6   3 2956.30  112.89
  -2   6  -3 2916.71  113.19
   2   6   3 2957.40  113.99
  -2   6  -3 2926.11  113.99
   3  -6   3 3321.27  118.39
  -3  -6  -3 3040.90  119.09
   3  -6   3 2679.33  118.69
   3  -6   3 2737.53  119.89
   3  -6   3 3106.19  118.29
  -3  -6  -3 2928.61  119.79
  -3   6  -3 3077.49  119.39
   3   6   3 3248.97  118.29
   3   6   3 3015.40  118.49
   3   6   3 3150.78  119.89
  -3   6  -3 3054.59  118.39
   3   6   3 3035.60  118.59
  -4  -6  -3   38.30    4.40
  -4  -6  -3   29.40    4.40
   4  -6   3   50.59    3.70
   4  -6   3   38.60    3.70
   4  -6   3   34.10    4.80
   4   6   3   36.00    4.60
  -4   6  -3   36.10    4.40
  -4   6  -3   32.70    3.50
   4   6   3   34.50    3.70
   4   6   3   30.20    3.60
   4   6   3   49.99    3.70
   5  -6   3   24.90    3.10
  -5  -6  -3   13.40    3.20
  -5  -6  -3   13.90    3.80
   5  -6   3   11.90    2.40
  -5   6  -3    9.90    2.70
   5   6   3   13.30    2.90
   5   6   3    9.30    2.90
   5   6   3   14.00    4.70
   5   6   3   20.40    3.20
   5   6   3   14.10    2.60
  -5   6  -3   20.20    3.70
   6  -6   3   12.20    2.70
   6  -6   3   10.00    2.80
  -6  -6  -3   10.70    3.40
   6  -6   3   12.10    2.60
   6   6   3   10.90    3.10
   6   6   3   11.60    2.90
   6   6   3   13.40    2.70
   6   6   3   15.00    3.20
   7  -6   3   42.70    4.60
   7   6   3   43.50    5.20
   7   6   3   42.10    4.70
   7   6   3   40.50    5.10
   8   6   3    2.20    3.40
   8   6   3    4.30    3.10
   8   6   3    2.10    1.50
   8   6   3    1.90    2.20
   8   6   3    5.40    2.60
   9   6   3  233.78   10.50
   9   6   3  245.48   13.70
   9   6   3  242.68   12.20
   9   6   3  210.18   14.00
   9   6   3  232.58   11.90
  10   6   3   50.09    4.40
  10   6   3   47.70    5.60
  10   6   3   49.20    4.90
  10   6   3   47.40    2.80
  11   6   3   49.60    4.10
  11   6   3   64.69    4.50
  12   7  -3    1.30    1.80
  11   7  -3   18.10    3.00
  11   7  -3   14.80    2.00
  10   7  -3   28.60    3.90
  10   7  -3   35.10    6.30
  10   7  -3   33.50    5.10
  10   7  -3   22.00    2.80
  10   7  -3   26.20    4.20
   9  -7  -3   41.20    6.80
   9  -7  -3   47.50    5.40
   9   7  -3   45.70    4.60
   9   7  -3   57.49    5.90
   9   7  -3   49.80    7.30
   9   7  -3   41.70    5.70
   9   7  -3   55.09    4.40
   9   7  -3   49.40    5.80
   8  -7  -3   78.49    7.50
   8  -7  -3   90.59    7.20
   8  -7  -3   93.99    9.00
   8   7  -3   92.89    7.60
   8   7  -3   89.99    5.70
   8   7  -3   76.39    6.80
   8   7  -3   86.39    7.40
   8   7  -3   79.89    6.10
   8   7  -3   80.49    8.10
   7  -7  -3  296.27   15.40
   7  -7  -3  263.97   14.70
  -7  -7   3  286.37   15.30
   7  -7  -3  260.07   15.90
   7  -7  -3  274.07   14.70
   7   7  -3  287.27   15.40
   7   7  -3  295.07   14.70
   7   7  -3  292.17   14.90
  -7   7   3  274.87   14.40
   7   7  -3  292.27   14.10
   6  -7  -3  120.69    8.00
   6  -7  -3  122.69    8.40
   6  -7  -3  128.19    8.40
  -6  -7   3  131.59    8.60
   6  -7  -3  125.49    8.20
   6   7  -3  133.39    8.40
   6   7  -3  125.19    7.50
  -6   7   3  124.69    7.80
   6   7  -3  128.99    8.10
   6   7  -3  134.49    8.10
   5  -7  -3 1900.81   72.19
  -5  -7   3 1690.53   72.49
   5  -7  -3 1725.33   72.19
  -5  -7   3 1719.93   71.29
  -5  -7   3 1843.82   71.99
   5  -7  -3 1781.62   73.39
   5   7  -3 1873.81   71.79
   5   7  -3 1664.13   71.89
   5   7  -3 1820.42   71.09
  -5   7   3 1945.71   71.89
  -4  -7   3  357.46   16.00
  -4  -7   3  346.17   15.70
   4  -7  -3  361.56   16.10
   4  -7  -3  354.36   17.00
  -4  -7   3  357.96   16.80
   4  -7  -3  338.47   16.40
   4   7  -3  331.27   15.10
   4   7  -3  321.17   15.80
  -4   7   3  376.76   15.90
   4   7  -3  371.56   16.00
  -3  -7   3 3138.99  124.69
   3  -7  -3 3256.97  124.79
   3  -7  -3 3228.28  125.59
  -3  -7   3 3153.48  124.59
  -3  -7   3 3082.19  125.49
   3  -7  -3 3247.68  125.79
   3   7  -3 3362.36  124.79
  -3   7   3 3356.16  124.69
  -3   7   3 3152.68  125.09
   3   7  -3 2994.10  124.49
   2  -7  -3   37.40    4.10
  -2  -7   3   38.40    3.70
   2  -7  -3   44.70    3.60
  -2  -7   3   40.30    3.40
  -2   7   3   42.40    3.60
   2   7  -3   37.20    2.90
  -2   7   3   38.80    3.10
   2   7  -3   40.30    3.20
   2   7  -3   40.60    3.70
   1  -7  -3   54.69    3.90
  -1  -7   3   44.50    3.60
   1  -7  -3   49.99    4.20
  -1  -7   3   56.49    4.20
  -1  -7   3   47.80    2.90
   1   7  -3   49.40    3.40
  -1   7   3   51.19    4.00
   1   7  -3   54.89    4.00
  -1   7   3   49.40    3.40
   0  -7  -3  200.48    9.50
   0  -7   3  179.98    8.30
   0  -7  -3  179.28    9.50
   0  -7  -3  192.78    8.90
   0  -7   3  198.28    9.70
   0   7   3  190.48    9.60
   0   7   3  172.98    8.50
   0   7  -3  180.88    9.30
   0   7  -3  174.88    8.60
   1  -7   3   52.69    3.30
  -1  -7  -3   50.59    4.10
  -1  -7  -3   46.80    4.30
   1  -7   3   51.69    4.30
  -1   7  -3   49.90    3.50
   1   7   3   45.60    3.00
  -1   7  -3   54.59    4.10
   1   7   3   55.39    4.40
   1   7   3   47.30    3.80
   2  -7   3  205.18    9.10
   2  -7   3  180.58    9.50
  -2  -7  -3  178.98    9.80
   2  -7   3  187.08    9.10
   2  -7   3  196.98   10.70
  -2  -7  -3  180.58   10.20
   2   7   3  189.38    9.30
   2   7   3  197.88   10.40
   2   7   3  187.48    8.80
  -2   7  -3  192.88    9.10
  -2   7  -3  195.08   10.00
  -3  -7  -3  979.60   40.50
   3  -7   3 1025.90   39.60
   3  -7   3  963.30   41.70
   3  -7   3  984.70   39.50
  -3  -7  -3  953.20   41.20
   3  -7   3  887.01   40.10
   3   7   3 1029.20   41.30
   3   7   3  986.40   39.90
  -3   7  -3 1003.90   40.80
  -3   7  -3  940.21   39.40
   3   7   3  985.10   39.30
   3   7   3  962.00   39.70
   4  -7   3  354.66   19.00
   4  -7   3  387.06   16.90
  -4  -7  -3  378.06   18.80
   4  -7   3  341.47   17.50
  -4  -7  -3  367.16   17.70
   4  -7   3  376.46   16.70
  -4   7  -3  376.46   16.80
  -4   7  -3  397.96   18.30
   4   7   3  380.16   18.50
   4   7   3  390.26   17.20
   4   7   3  383.26   17.20
   4   7   3  392.66   16.80
   5  -7   3 1010.70   41.90
   5  -7   3 1037.70   41.80
   5  -7   3 1028.30   41.90
  -5  -7  -3 1005.80   42.90
   5   7   3 1034.70   41.90
   5   7   3 1019.90   42.20
   5   7   3 1021.40   42.40
   5   7   3 1061.89   49.40
   5   7   3  963.50   42.10
   6  -7   3   71.39    5.40
   6  -7   3   73.69    5.90
  -6  -7  -3   76.19    7.60
   6  -7   3   57.99    5.40
   6   7   3   64.99    6.00
   6   7   3   69.69    5.40
   6   7   3   60.79    6.30
   6   7   3   74.29    6.20
  -7  -7  -3  334.87   17.60
   7  -7   3  315.47   15.90
   7   7   3  342.07   15.80
   7   7   3  302.97   16.70
   7   7   3  331.97   15.90
   7   7   3  358.96   17.10
   7   7   3  343.57   15.20
   7   7   3  346.37   16.90
   8   7   3   35.00    3.60
   8   7   3   33.70    5.20
   8   7   3   40.50    5.50
   8   7   3   41.90    4.50
   8   7   3   32.00    4.20
   9   7   3  113.39    9.30
   9   7   3  127.99    7.80
   9   7   3  135.09    8.30
   9   7   3  122.09    6.50
  10   7   3   12.10    2.50
  10   7   3    8.60    3.30
  10   7   3   13.40    2.80
  10   7   3    7.30    1.40
  11   7   3    5.00    1.90
  11   7   3    7.70    2.00
  11   8  -3   15.40    3.40
  11   8  -3   15.40    3.00
  11   8  -3   16.50    2.10
  10   8  -3  247.18   11.80
  10   8  -3  266.67   15.80
  10   8  -3  258.57   14.50
  10   8  -3  257.57   12.70
  10   8  -3  253.77   13.30
   9  -8  -3   15.60    3.70
   9  -8  -3   13.40    5.00
   9   8  -3   16.50    2.80
   9   8  -3    9.00    3.70
   9   8  -3   14.70    3.40
   9   8  -3   24.60    4.70
   9   8  -3   11.80    4.70
   9   8  -3   17.90    3.40
   8  -8  -3  172.58   11.80
   8  -8  -3  167.38   10.50
   8  -8  -3  163.78    8.40
   8   8  -3  185.88    9.30
   8   8  -3  205.98   11.80
   8   8  -3  199.28   12.30
   8   8  -3  168.88    9.50
   8   8  -3  182.78   10.60
   8   8  -3  173.48   10.60
   7  -8  -3    8.30    3.50
  -7  -8   3   13.60    4.20
   7  -8  -3   18.10    4.10
   7  -8  -3    6.80    3.50
   7  -8  -3   11.30    3.30
   7   8  -3    9.20    3.20
   7   8  -3   14.00    3.70
  -7   8   3   12.30    3.40
   7   8  -3   15.70    3.60
   7   8  -3   12.80    3.10
  -6  -8   3    2.60    3.00
   6  -8  -3    5.80    2.70
   6  -8  -3   12.70    3.50
   6  -8  -3    6.40    2.80
   6  -8  -3   15.10    3.80
   6   8  -3    5.50    2.50
  -6   8   3    7.00    2.60
   6   8  -3    2.60    2.70
   6   8  -3    4.20    2.20
   6   8  -3    1.90    1.80
   5  -8  -3    8.20    2.80
   5  -8  -3   16.00    3.40
  -5  -8   3   11.90    2.80
   5  -8  -3    9.30    3.30
  -5  -8   3    8.60    2.80
   5   8  -3    8.40    2.50
   5   8  -3    7.70    2.30
   5   8  -3   10.00    2.50
   5   8  -3    4.80    2.00
  -5   8   3   10.90    2.60
   5   8  -3    7.50    2.30
   4  -8  -3   13.10    2.60
   4  -8  -3   12.80    2.90
  -4  -8   3   12.30    2.80
  -4  -8   3   12.30    3.00
   4  -8  -3   14.60    3.40
  -4  -8   3   11.30    2.30
   4   8  -3   11.30    2.30
   4   8  -3    9.70    2.80
   4   8  -3   13.00    2.50
  -4   8   3   17.40    2.80
   3  -8  -3  161.68    9.30
   3  -8  -3  167.48    9.40
  -3  -8   3  161.08    9.20
   3  -8  -3  163.38    8.50
  -3  -8   3  147.09    8.50
  -3  -8   3  156.98    8.20
  -3   8   3  148.69    7.90
  -3   8   3  155.98    8.70
  -3   8   3  163.18    8.30
   3   8  -3  178.28    8.40
  -2  -8   3 1743.43   73.09
  -2  -8   3 1914.81   74.09
   2  -8  -3 1863.91   73.89
   2  -8  -3 1862.11   74.09
   2  -8  -3 1824.72   72.89
  -2  -8   3 1809.72   72.99
   2   8  -3 1903.51   72.99
  -2   8   3 1883.01   73.89
   2   8  -3 1809.72   73.99
  -2   8   3 1825.52   72.79
  -2   8   3 1912.11   72.99
  -1  -8   3  128.29    6.70
   1  -8  -3  152.18    7.90
  -1  -8   3  151.98    8.20
  -1  -8   3  131.39    7.20
   1  -8  -3  150.78    8.10
  -1   8   3  144.49    8.20
   1   8  -3  140.89    7.90
  -1   8   3  144.79    7.20
  -1   8   3  133.29    7.20
   1   8  -3  152.38    7.30
   0  -8  -3 1432.76   53.79
   0  -8   3 1298.27   52.29
   0  -8   3 1260.57   52.59
   0  -8   3 1374.36   53.99
   0  -8   3 1268.97   52.79
   0  -8  -3 1361.46   53.09
   0   8   3 1311.67   52.89
   0   8  -3 1344.77   52.69
   0   8   3 1358.66   53.99
   0   8   3 1249.77   52.49
   0   8  -3 1352.06   53.79
   1  -8   3   34.00    3.30
   1  -8   3   29.90    3.30
  -1  -8  -3   33.20    3.90
   1  -8   3   31.10    2.70
  -1  -8  -3   26.10    3.60
   1  -8   3   33.80    4.00
   1   8   3   31.10    3.30
  -1   8  -3   35.40    3.60
  -1   8  -3   29.80    3.10
   1   8   3   34.20    3.60
   2  -8   3 1947.81   71.89
   2  -8   3 1876.11   71.99
   2  -8   3 1717.63   72.39
  -2  -8  -3 1830.02   72.99
   2  -8   3 1750.02   73.79
  -2  -8  -3 1691.63   73.29
  -2   8  -3 1853.91   71.89
   2   8   3 1878.71   72.29
   2   8   3 1919.71   73.69
   2   8   3 1662.23   71.89
  -2   8  -3 1866.31   73.19
   2   8   3 1867.31   71.49
   3  -8   3  268.27   14.80
   3  -8   3  263.67   13.50
  -3  -8  -3  247.38   14.10
   3  -8   3  257.27   12.40
   3  -8   3  302.67   12.70
  -3  -8  -3  275.37   13.70
  -3   8  -3  266.67   13.70
   3   8   3  261.87   12.20
   3   8   3  270.27   14.10
   3   8   3  279.27   13.00
  -3   8  -3  266.67   12.40
   3   8   3  272.57   12.90
  -4  -8  -3  144.99    9.90
   4  -8   3  156.58    8.30
   4  -8   3  140.89   10.60
   4  -8   3  167.38    8.50
  -4  -8  -3  144.69    9.40
   4  -8   3  139.79    9.30
   4   8   3  148.29    8.10
  -4   8  -3  156.88    9.60
   4   8   3  147.19    9.90
   4   8   3  160.88    8.70
   4   8   3  163.38    8.90
   5  -8   3    2.40    1.70
  -5  -8  -3    6.80    3.00
   5  -8   3    2.70    2.00
   5  -8   3    4.40    2.20
  -5  -8  -3    8.80    3.30
   5   8   3    1.70    2.10
   5   8   3    5.20    2.40
   5   8   3    1.80    2.40
   5   8   3    3.10    2.30
   6  -8   3   27.10    3.70
   6  -8   3   19.30    3.50
   6  -8   3   23.40    3.90
  -6  -8  -3   27.70    4.60
  -6  -8  -3   27.90    4.60
   6   8   3   26.00    4.20
   6   8   3   24.90    4.10
   6   8   3   25.70    3.70
   6   8   3   36.70    5.10
   7  -8   3    4.00    3.00
   7  -8   3    2.30    2.10
  -7  -8  -3    6.20    3.80
   7  -8   3    1.10    2.20
   7   8   3    0.70    1.80
   7   8   3    3.30    2.80
   7   8   3    1.30    2.20
   7   8   3    8.20    3.00
   7   8   3    3.20    2.30
   8   8   3   34.20    3.60
   8   8   3   32.70    4.60
   8   8   3   47.30    4.90
   8   8   3   36.80    5.40
   8   8   3   32.40    3.80
   9   8   3    9.80    3.10
   9   8   3   12.00    2.70
   9   8   3   16.60    4.00
   9   8   3    8.10    1.80
  10   8   3  154.28    6.80
  10   8   3  133.79    9.60
  10   8   3  153.88    8.10
  10   8   3  146.99    8.40
  11   8   3    9.70    2.00
  11   9  -3   19.40    3.40
  11   9  -3   18.10    2.10
  11   9  -3   22.90    3.10
  10   9  -3    0.70    1.60
  10   9  -3    6.00    2.50
  10   9  -3   11.00    4.40
  10   9  -3    3.40    2.50
   9  -9  -3   10.70    3.30
   9  -9  -3    6.50    6.10
   9   9  -3   17.90    3.60
   9   9  -3   12.70    4.70
   9   9  -3    7.60    3.40
   9   9  -3   16.10    3.30
   9   9  -3   14.90    2.70
   9   9  -3   16.80    4.30
   8  -9  -3  123.29    6.00
   8  -9  -3  140.89    9.00
   8  -9  -3  135.99   10.50
   8  -9  -3  118.89    9.70
   8   9  -3  145.09   10.50
   8   9  -3  133.19    8.90
   8   9  -3  123.89    7.90
   8   9  -3  129.89    9.80
   8   9  -3  128.39    8.70
   8   9  -3  126.29    7.60
   7  -9  -3  199.88   13.60
   7  -9  -3  209.68   11.80
   7  -9  -3  221.38   12.60
  -7  -9   3  193.68   12.70
  -7   9   3  184.78   11.50
   7   9  -3  215.58   12.70
   7   9  -3  195.68   11.70
   7   9  -3  200.48   11.10
   7   9  -3  205.98   12.20
   6  -9  -3  240.48   13.70
   6  -9  -3  239.88   13.80
  -6  -9   3  235.18   13.60
   6  -9  -3  244.68   13.10
   6  -9  -3  269.47   13.70
   6   9  -3  250.67   13.10
   6   9  -3  240.68   12.30
  -6   9   3  246.68   13.20
   6   9  -3  239.98   13.30
   6   9  -3  268.97   13.60
   5  -9  -3  312.17   15.90
   5  -9  -3  286.07   14.60
   5  -9  -3  330.47   16.00
  -5  -9   3  296.37   15.40
   5  -9  -3  329.17   15.30
   5   9  -3  314.17   14.90
   5   9  -3  294.67   15.00
   5   9  -3  284.97   15.00
   5   9  -3  294.37   13.40
  -5   9   3  297.07   14.80
   4  -9  -3  989.20   38.90
   4  -9  -3  906.41   39.90
  -4  -9   3  895.21   38.20
  -4  -9   3  922.11   39.00
  -4  -9   3  918.81   39.50
   4  -9  -3  910.71   39.80
   4   9  -3  962.00   38.60
  -4   9   3  945.51   38.60
   3  -9  -3 1053.49   44.70
  -3  -9   3 1039.30   43.80
   3  -9  -3 1109.59   43.60
  -3  -9   3 1073.09   43.30
  -3  -9   3 1065.99   44.40
   3  -9  -3 1049.79   44.50
  -3   9   3 1038.30   44.10
  -3   9   3 1079.09   43.40
   3   9  -3 1123.09   43.50
  -3   9   3 1029.90   43.00
   2  -9  -3  765.12   31.90
  -2  -9   3  739.73   30.70
  -2  -9   3  762.72   31.80
   2  -9  -3  766.92   31.70
   2  -9  -3  727.43   30.60
  -2  -9   3  678.63   30.90
  -2   9   3  754.82   31.80
   2   9  -3  721.13   32.00
   2   9  -3  783.12   30.80
  -2   9   3  747.23   30.60
  -2   9   3  717.93   30.60
   1  -9  -3   55.19    3.90
   1  -9  -3   65.09    5.10
   1  -9  -3   55.29    4.60
  -1  -9   3   57.09    4.20
  -1  -9   3   65.49    5.10
   1   9  -3   59.69    4.10
  -1   9   3   61.69    4.40
   1   9  -3   54.99    4.20
   1   9  -3   55.79    4.90
  -1   9   3   57.99    4.00
  -1   9   3   64.59    5.20
   0  -9  -3    8.50    2.00
   0  -9   3    9.70    2.40
   0  -9  -3   10.50    2.60
   0  -9   3    9.70    2.10
   0  -9   3    8.90    1.60
   0   9  -3    7.90    2.20
   0   9  -3    9.60    1.90
   0   9   3    7.30    2.00
   0   9   3    7.00    1.80
   0   9   3    6.80    2.30
   1  -9   3   33.90    3.60
   1  -9   3   31.80    2.90
   1  -9   3   30.90    3.60
  -1  -9  -3   31.10    4.00
   1  -9   3   34.20    4.30
  -1   9  -3   36.20    4.40
  -1   9  -3   40.30    3.20
   1   9   3   33.60    4.40
   1   9   3   36.00    3.80
   2  -9   3  200.48    9.50
   2  -9   3  191.78   10.10
  -2  -9  -3  189.88   10.50
   2  -9   3  197.08    9.70
   2  -9   3  186.88   11.20
  -2   9  -3  181.58    9.20
  -2   9  -3  196.28   10.80
   2   9   3  186.48    9.70
   2   9   3  191.18   10.90
  -3  -9  -3  345.87   18.80
   3  -9   3  372.46   18.00
  -3  -9  -3  395.96   18.40
   3  -9   3  381.36   17.00
   3  -9   3  399.86   17.20
   3  -9   3  380.46   19.60
  -3   9  -3  397.16   18.60
   3   9   3  397.66   17.50
   3   9   3  365.06   17.20
   3   9   3  377.26   16.70
   3   9   3  380.76   18.70
   4  -9   3  442.16   23.50
  -4  -9  -3  444.06   21.60
  -4  -9  -3  402.96   22.20
   4  -9   3  486.65   20.40
  -4  -9  -3  473.55   21.80
   4  -9   3  467.95   20.40
   4  -9   3  434.86   21.60
   4  -9   3  467.75   20.40
   4   9   3  491.05   21.00
   4   9   3  446.26   20.00
   4   9   3  464.35   20.60
   4   9   3  458.55   19.10
  -5  -9  -3  442.16   21.90
   5  -9   3  464.85   20.80
   5  -9   3  461.65   20.50
  -5  -9  -3  436.36   21.90
   5  -9   3  397.86   21.80
   5  -9   3  451.45   20.70
   5   9   3  452.55   21.00
   5   9   3  515.15   21.80
   5   9   3  469.15   21.00
   5   9   3  473.05   20.60
   6  -9   3   72.49    6.40
   6  -9   3   70.89    6.30
   6  -9   3   79.79    6.20
  -6  -9  -3   68.29    7.60
  -6  -9  -3   67.19    7.40
   6   9   3   69.89    5.60
   6   9   3   83.59    7.50
   6   9   3   70.79    6.20
   6   9   3   63.79    8.40
   7  -9   3  112.89    8.50
   7  -9   3  114.29    8.00
   7  -9   3  104.39    7.40
  -7  -9  -3  112.29   10.20
   7   9   3  115.19    7.70
   7   9   3  116.49    8.90
   7   9   3  124.69    7.10
   7   9   3  130.89    8.80
   7   9   3  116.79    7.30
  -8  -9  -3   66.29    7.80
   8   9   3   53.29    6.40
   8   9   3   69.19    6.20
   8   9   3   40.40    5.20
   8   9   3   50.69    4.60
   8   9   3   54.19    4.50
   9   9   3   17.20    3.40
   9   9   3   18.60    2.50
   9   9   3   21.50    3.20
   9   9   3   15.30    3.90
  10   9   3   12.70    2.80
  10   9   3   17.60    2.70
  10   9   3   18.00    1.90
  11  10  -3   55.59    4.70
  11  10  -3   65.89    3.80
  11  10  -3   60.59    4.70
  10 -10  -3    3.30    2.40
 -10 -10   3    7.20    4.40
  10  10  -3    1.60    1.60
  10  10  -3    3.60    2.30
  10  10  -3    1.90    4.00
  10  10  -3    0.60    2.30
   9 -10  -3  272.07   14.30
   9  10  -3  295.57   14.50
   9  10  -3  275.37   13.80
   9  10  -3  294.37   16.70
   9  10  -3  287.67   13.50
   8 -10  -3   22.00    2.30
   8 -10  -3   24.10    5.30
   8 -10  -3   19.40    3.80
   8 -10  -3   25.20    4.70
   8  10  -3   27.80    4.40
   8  10  -3   22.30    3.40
   8  10  -3   29.80    5.60
   8  10  -3   24.60    3.70
   8  10  -3   20.30    4.30
   8  10  -3   23.80    4.70
   7 -10  -3   58.79    5.50
   7 -10  -3   57.39    6.10
   7 -10  -3   62.39    6.90
   7 -10  -3   63.39    4.40
   7  10  -3   52.99    5.50
   7  10  -3   51.99    6.20
   7  10  -3   61.29    5.30
   7  10  -3   66.29    6.00
   7  10  -3   88.49    8.60
   7  10  -3   70.39    5.60
   6 -10  -3    7.70    3.10
   6 -10  -3    7.40    2.90
   6 -10  -3    7.10    3.80
  -6 -10   3    4.30    3.50
   6 -10  -3    5.20    3.80
   6  10  -3   12.00    3.30
  -6  10   3    7.20    3.00
   6  10  -3    4.10    2.80
   6  10  -3    9.20    3.00
   6  10  -3    9.20    3.50
   5 -10  -3   44.10    5.10
  -5 -10   3   39.30    5.50
   5 -10  -3   46.40    5.10
   5 -10  -3   33.50    5.40
   5 -10  -3   32.90    5.30
  -5  10   3   45.50    5.30
   5  10  -3   40.90    5.00
   5  10  -3   39.60    5.00
   5  10  -3   47.50    4.90
   5  10  -3   44.20    4.00
  -4 -10   3    4.90    2.70
  -4 -10   3   23.60    4.00
   4 -10  -3    9.50    2.30
   4 -10  -3    7.30    2.40
   4 -10  -3   11.70    3.90
  -4 -10   3    5.90    2.40
   4 -10  -3    0.20    3.10
  -4  10   3    7.90    2.70
   4  10  -3    6.20    2.20
   4  10  -3    9.10    2.50
   4  10  -3    6.00    1.80
  -3 -10   3  393.26   18.30
  -3 -10   3  385.76   17.10
   3 -10  -3  378.56   18.40
   3 -10  -3  354.76   18.40
   3 -10  -3  378.46   17.20
  -3 -10   3  374.16   17.80
  -3  10   3  372.06   17.00
   3  10  -3  400.86   17.30
  -3  10   3  354.06   17.90
  -3  10   3  383.26   17.20
   2 -10  -3    4.80    2.70
   2 -10  -3    5.30    1.80
  -2 -10   3    3.50    1.80
   2 -10  -3    2.40    1.80
  -2 -10   3    3.70    2.20
  -2 -10   3    0.40    2.20
   2  10  -3    2.30    2.30
  -2  10   3    1.20    1.60
   2  10  -3    3.10    2.20
   2  10  -3   -0.70    1.30
  -2  10   3    0.50    1.70
  -2  10   3    0.70    1.80
   1 -10  -3 1024.60   42.80
   1 -10  -3 1175.78   44.40
  -1 -10   3 1046.70   43.10
   1 -10  -3 1069.99   43.90
  -1 -10   3 1093.19   44.50
   1  10  -3 1003.40   43.10
  -1  10   3 1026.70   42.90
   1  10  -3 1028.20   44.50
  -1  10   3 1069.19   44.70
  -1  10   3 1102.49   43.40
   1  10  -3 1063.29   43.00
   0 -10   3    8.20    2.80
   0 -10   3   17.40    2.20
   0 -10  -3    9.30    2.70
   0 -10   3   10.80    2.30
   0  10  -3   13.50    2.50
   0  10  -3    7.80    2.00
   0  10   3    5.70    2.20
   0  10   3    7.30    2.10
   0  10  -3   17.00    3.20
   1 -10   3  967.50   40.70
  -1 -10  -3 1047.30   42.30
   1 -10   3 1038.90   41.70
   1 -10   3 1043.30   43.20
  -1  10  -3  986.10   42.60
   1  10   3 1007.80   42.90
  -1  10  -3  982.60   40.80
   1  10   3 1027.50   41.60
   2 -10   3    0.20    2.00
  -2 -10  -3    6.70    2.40
   2 -10   3    2.90    1.60
   2 -10   3    3.20    2.00
   2 -10   3   -0.30    1.80
  -2  10  -3    3.70    2.40
   2  10   3    4.20    2.50
   2  10   3    1.40    1.50
   3 -10   3 1088.89   42.70
  -3 -10  -3 1062.59   44.10
   3 -10   3 1117.69   42.90
   3 -10   3 1083.29   43.90
  -3 -10  -3 1000.50   43.90
   3 -10   3  985.80   45.40
   3 -10   3 1031.40   42.60
   3  10   3 1109.69   43.30
   3  10   3 1063.09   42.60
  -3  10  -3  924.31   46.70
   3  10   3 1014.10   44.60
   3  10   3  996.10   42.10
   4 -10   3   10.70    3.00
   4 -10   3   10.90    2.70
  -4 -10  -3   10.70    3.60
   4 -10   3    2.00    2.90
   4 -10   3    6.60    2.50
  -4 -10  -3    9.00    3.30
   4  10   3    4.40    1.80
   4  10   3    6.10    2.50
   4  10   3    7.90    2.50
   4  10   3    7.40    3.20
   4  10   3    7.10    2.30
   5 -10   3   27.00    5.60
   5 -10   3   32.10    4.40
  -5 -10  -3   27.50    5.00
   5 -10   3   30.20    4.40
   5 -10   3   30.70    4.60
  -5 -10  -3   30.80    5.40
   5  10   3   30.20    4.90
   5  10   3   23.20    4.20
   5  10   3   30.60    4.30
   5  10   3   33.80    4.60
   6 -10   3    1.50    2.30
   6 -10   3   -0.50    1.20
   6 -10   3    0.70    2.10
  -6 -10  -3    1.90    3.50
   6 -10   3    1.80    2.40
  -6 -10  -3    0.10    4.60
   6  10   3    1.30    3.70
   6  10   3   -4.00    1.90
   6  10   3    0.80    2.50
   6  10   3   -3.00    2.90
   6  10   3   -1.80    2.30
   7 -10   3   68.49    6.60
   7 -10   3   55.89    5.30
  -7 -10  -3   62.59    7.30
   7 -10   3   83.59    6.90
   7  10   3   74.39    5.70
   7  10   3   91.09    6.70
   7  10   3   71.19    7.30
   7  10   3   84.59    5.80
   7  10   3   88.09    7.30
   8 -10   3    7.40    2.40
  -8 -10  -3    5.00    3.80
   8 -10   3   11.90    4.20
   8  10   3   13.60    3.50
   8  10   3    7.80    2.20
   8  10   3    9.20    2.60
   8  10   3   10.70    3.30
   9  10   3  128.39    6.80
   9  10   3  139.39    8.20
   9  10   3  129.99    7.50
   9  10   3  118.69    8.70
  10  10   3    3.20    1.80
  10  10   3    8.10    2.20
  10  10   3    3.50    1.30
  11  11  -3   -4.10    2.00
  11  11  -3    0.30    1.90
  11  11  -3    2.00    1.20
  10 -11  -3    3.90    2.40
 -10 -11   3    2.00    4.40
  10  11  -3    5.10    1.80
  10  11  -3    9.30    2.50
  10  11  -3    6.60    2.40
  10  11  -3    6.10    5.40
   9 -11  -3   32.10    4.10
  -9 -11   3   38.30    6.90
   9  11  -3   40.40    4.70
   9  11  -3   27.70    3.80
   9  11  -3   28.90    3.60
   9  11  -3   40.60    6.50
   8 -11  -3  247.38   14.20
   8 -11  -3  248.68   13.10
   8 -11  -3  239.98   10.70
   8 -11  -3  248.38   15.00
   8  11  -3  252.77   12.60
   8  11  -3  260.57   15.00
   8  11  -3  241.28   12.40
   8  11  -3  264.87   13.30
   7 -11  -3   25.50    5.30
   7 -11  -3   30.40    4.30
   7 -11  -3   21.30    2.80
   7 -11  -3   22.80    4.50
   7  11  -3   21.60    3.90
   7  11  -3   26.60    5.40
   6 -11  -3  247.18   13.90
  -6 -11   3  225.68   14.20
   6 -11  -3  246.38   13.30
  -6  11   3  232.88   13.30
   6  11  -3  240.38   13.80
   6  11  -3  231.28   13.00
   6  11  -3  257.87   10.90
   6  11  -3  262.07   14.00
   5 -11  -3  133.39    8.70
   5 -11  -3  131.39    8.50
  -5 -11   3  154.58   10.10
   5 -11  -3  127.79    9.90
   5 -11  -3  136.89   10.10
   5  11  -3  124.59    8.10
   5  11  -3  121.99    7.40
  -5  11   3  128.99    8.60
   5  11  -3  118.89    8.40
  -4 -11   3 1065.19   43.80
   4 -11  -3 1083.09   46.10
  -4 -11   3 1040.10   45.10
   4 -11  -3 1044.60   44.10
   4 -11  -3 1055.69   45.80
   4 -11  -3 1128.89   44.60
   4  11  -3 1064.39   44.70
   4  11  -3 1110.59   44.40
   4  11  -3 1067.99   43.40
  -4  11   3 1091.29   44.50
  -4  11   3 1002.30   43.90
  -3 -11   3  160.88    8.90
   3 -11  -3  154.88    9.00
   3 -11  -3  149.29   10.60
  -3 -11   3  155.18    9.80
   3 -11  -3  166.08   10.70
   3 -11  -3  161.58   10.10
   3 -11  -3  170.58    9.30
  -3 -11   3  163.78   10.10
   3  11  -3  167.78    9.00
  -3  11   3  173.18    9.30
  -3  11   3  150.98    9.80
  -3  11   3  160.38    8.90
   3  11  -3  155.68    9.20
   2 -11  -3  555.84   25.80
  -2 -11   3  587.74   26.20
   2 -11  -3  585.14   24.80
  -2 -11   3  590.34   24.90
   2 -11  -3  642.04   26.50
   2  11  -3  583.64   24.70
  -2  11   3  551.64   26.20
  -2  11   3  564.64   24.90
  -2  11   3  556.14   24.80
   2  11  -3  562.34   25.30
   1 -11  -3   10.90    2.90
  -1 -11   3   13.90    2.70
   1 -11  -3   13.40    2.50
  -1 -11   3   10.80    3.10
   1 -11  -3   15.40    3.20
   1  11  -3   15.70    3.50
  -1  11   3   12.80    2.60
   1  11  -3   11.10    2.80
  -1  11   3   11.10    2.90
  -1  11   3   13.20    2.70
   1  11  -3   13.70    2.50
   0 -11   3   -0.20    1.60
   0 -11   3   -0.90    1.70
   0 -11  -3    1.00    2.30
   0  11  -3    1.60    2.00
   0  11   3   -0.40    1.60
   0  11  -3    2.10    1.50
   0  11  -3    2.00    1.80
   0  11   3    0.80    1.70
  -1 -11  -3   22.40    3.80
   1 -11   3   17.80    2.70
   1 -11   3   15.50    3.00
   1 -11   3   17.40    3.60
  -1  11  -3   16.30    3.60
   1  11   3   18.00    3.60
   1  11   3   17.50    3.10
  -1  11  -3   16.70    2.80
  -1  11  -3   15.50    2.90
   2 -11   3  351.46   18.60
  -2 -11  -3  285.67   15.40
   2 -11   3  304.07   15.10
   2 -11   3  309.37   14.70
  -2 -11  -3  313.17   15.70
   2 -11   3  295.07   14.20
   2  11   3  302.87   14.80
   2  11   3  319.47   19.90
   3 -11   3  104.99    7.80
   3 -11   3  107.19    7.10
   3 -11   3  102.69    6.60
  -3 -11  -3  100.39    8.20
   3 -11   3  103.59    6.80
  -3 -11  -3  112.39    8.30
   3  11   3   91.79    6.20
   3  11   3  102.89    7.00
   4 -11   3  535.15   23.80
  -4 -11  -3  504.55   25.00
  -4 -11  -3  535.35   25.30
   4 -11   3  536.55   25.20
   4 -11   3  524.95   23.60
   4 -11   3  521.75   23.50
   4  11   3  520.25   22.30
   4  11   3  568.94   24.40
   4  11   3  524.45   25.70
   5 -11   3  156.28    9.40
   5 -11   3  135.79   10.60
  -5 -11  -3  134.49    9.90
  -5 -11  -3  141.29   10.50
   5 -11   3  146.09    8.80
   5 -11   3  143.59    9.20
   5  11   3  127.29    8.40
   5  11   3  147.39    7.40
   5  11   3  166.28   10.20
   5  11   3  125.09    8.70
   6 -11   3  138.89    6.90
   6 -11   3  138.89    8.40
   6 -11   3  159.38    9.40
   6 -11   3  151.68    9.60
  -6 -11  -3  138.99   10.90
   6  11   3  127.29    9.40
   6  11   3  152.18    9.00
   6  11   3  135.09    8.10
   6  11   3  140.89    9.30
  -7 -11  -3   36.50    6.20
   7 -11   3   49.10    5.90
   7 -11   3   43.00    4.60
   7  11   3   39.10    5.20
   7  11   3   52.99    4.80
   7  11   3   43.40    5.10
   7  11   3   38.20    4.10
   8 -11   3  101.49    8.50
   8 -11   3  101.79    6.80
  -8 -11  -3   78.99    8.20
   8  11   3  103.49    7.30
   8  11   3  114.79    7.00
   8  11   3  112.59    6.50
   8  11   3   98.99    7.90
   9  11   3   33.30    4.50
   9  11   3   47.60    3.70
   9  11   3   45.50    4.50
   9  11   3   36.00    3.70
  10  11   3    3.00    1.20
  10  11   3    3.50    1.90
  10  11   3    1.50    1.50
  10 -12  -3  143.49    7.90
  10  12  -3  118.19    7.50
  10  12  -3  157.08    8.10
  10  12  -3  140.09    7.30
   9 -12  -3   25.80    7.10
   9 -12  -3   24.60    3.70
  -9 -12   3   30.20    6.20
   9  12  -3   23.20    3.50
   9  12  -3   30.90    3.80
   9  12  -3   35.80    4.30
   9  12  -3   30.10    5.50
  -8 -12   3  117.59   11.20
   8 -12  -3  132.49    8.40
   8 -12  -3  116.19    5.90
   8 -12  -3  105.69    9.00
   8  12  -3  123.49    8.10
   8  12  -3  145.49   10.40
   8  12  -3  112.09    8.30
   8  12  -3  141.99    8.60
   7 -12  -3   11.10    2.20
   7 -12  -3   12.10    4.20
   7 -12  -3   12.00    4.10
  -7 -12   3    7.70    4.40
   7 -12  -3   13.80    3.20
   7  12  -3   11.10    3.30
   7  12  -3   10.20    4.10
  -6 -12   3   53.59    7.10
   6 -12  -3   49.99    4.70
   6 -12  -3   65.99    6.90
   6 -12  -3   45.00    5.90
   6 -12  -3   55.29    5.10
   6  12  -3   47.20    5.90
   6  12  -3   56.19    4.30
   6  12  -3   54.99    5.20
  -5 -12   3   34.90    5.60
   5 -12  -3   26.00    5.50
  -5 -12   3   25.80    5.00
   5 -12  -3   35.70    4.80
   5 -12  -3   30.70    5.40
   5 -12  -3   46.70    5.50
  -5  12   3   45.30    5.80
   5  12  -3   36.60    4.00
   5  12  -3   33.00    4.80
   5  12  -3   28.30    4.30
  -4 -12   3  118.19    7.40
   4 -12  -3  118.59    7.70
   4 -12  -3  109.89    9.10
  -4 -12   3  107.09    8.80
  -4 -12   3   99.29    8.80
   4 -12  -3  103.29    7.30
   4 -12  -3   99.69    9.00
  -4  12   3  109.29    7.50
   4  12  -3  106.89    7.30
   4  12  -3  106.89    7.80
  -4  12   3  101.69    7.50
   4  12  -3  109.69    6.90
   3 -12  -3   58.49    6.90
  -3 -12   3   58.69    5.50
   3 -12  -3   50.79    6.70
   3 -12  -3   53.89    5.30
   3 -12  -3   51.99    5.40
  -3  12   3   49.50    5.30
   3  12  -3   47.80    4.70
   3  12  -3   50.59    5.20
   3  12  -3   57.59    5.90
  -3  12   3   56.99    5.80
   2 -12  -3 1170.58   48.60
   2 -12  -3 1307.07   50.39
   2 -12  -3 1251.07   48.80
  -2 -12   3 1195.68   48.60
   2 -12  -3 1162.88   47.40
   2 -12  -3 1250.57   50.09
   2 -12  -3 1118.29   54.29
  -2  12   3 1155.48   48.60
   2  12  -3 1170.68   49.30
   2  12  -3 1189.58   48.60
  -2  12   3 1187.88   48.90
   2  12  -3 1149.89   48.80
   1 -12  -3  170.08    9.00
  -1 -12   3  164.98    9.10
  -1 -12   3  180.58    9.70
   1 -12  -3  170.08    9.30
   1 -12  -3  198.58   10.70
   1 -12  -3  172.38   10.40
  -1  12   3  185.08   10.10
   1  12  -3  177.98    9.30
  -1  12   3  161.08    9.90
   1  12  -3  188.58   10.20
   1  12  -3  170.58   11.20
   0 -12  -3 1104.09   43.70
   0 -12  -3  945.61   42.20
   0 -12  -3 1045.20   43.40
   0 -12   3 1088.09   43.00
   0  12  -3  999.20   42.10
   0  12   3 1085.49   43.20
   0  12  -3  962.90   45.50
   0  12  -3 1051.59   43.00
  -1 -12  -3  108.29    7.90
  -1 -12  -3  120.59    8.20
   1 -12   3  117.19    7.50
   1 -12   3  101.59    6.60
   1 -12   3  112.59    6.10
  -1  12  -3  110.99    7.30
   1  12   3  123.29    7.60
  -2 -12  -3  810.62   35.10
   2 -12   3  871.01   35.00
   2 -12   3  754.52   33.60
   2 -12   3  780.82   33.60
  -2 -12  -3  811.42   35.20
  -2  12  -3  837.32   34.40
   2  12   3  765.42   33.50
   2  12   3  826.22   34.40
   3 -12   3  176.38   10.00
   3 -12   3  168.98    9.70
   3 -12   3  182.48   11.00
  -3 -12  -3  164.18   10.80
  -3 -12  -3  175.28   11.20
   3  12   3  168.08    9.10
   3  12   3  183.68   10.20
   4 -12   3  120.59    8.20
   4 -12   3  143.99   10.10
   4 -12   3  136.79    8.70
  -4 -12  -3  119.69    9.60
  -4 -12  -3  124.69    9.40
   4  12   3  129.59    7.30
   4  12   3  143.89    9.30
  -5 -12  -3   10.30    4.50
   5 -12   3   10.10    2.00
   5 -12   3    4.90    2.30
   5 -12   3   12.30    3.50
   5 -12   3   10.40    4.60
   5 -12   3    9.50    3.20
   5  12   3    4.30    2.90
   5  12   3    1.70    3.00
   5  12   3    8.10    3.70
   5  12   3    7.70    1.70
   6 -12   3    6.20    2.60
   6 -12   3   11.40    3.70
   6 -12   3    5.60    1.70
  -6 -12  -3   19.20    5.00
   6  12   3    1.80    2.00
   6  12   3    5.50    2.80
   6  12   3    8.00    3.00
   7 -12   3    4.90    3.50
   7 -12   3   15.90    2.90
  -7 -12  -3   10.10    3.90
   7  12   3   17.10    3.20
  -7  12  -3   15.30    4.00
   7  12   3   12.20    3.20
   7  12   3   12.40    2.80
   7  12   3    8.40    3.30
   8 -12   3   15.50    4.20
  -8 -12  -3   15.50    4.00
   8 -12   3   15.00    2.80
   8  12   3    8.60    3.10
   8  12   3   14.60    3.30
   8  12   3   11.30    2.60
   8  12   3   11.70    2.50
   9  12   3   37.30    3.50
   9  12   3   38.00    3.40
   9  12   3   37.80    3.80
  10  12   3   58.39    4.20
  10 -13  -3   14.70    2.50
  10  13  -3   14.80    2.20
  10  13  -3   17.70    2.60
   9 -13  -3   21.00    4.50
  -9 -13   3   19.20    5.30
   9 -13  -3   23.10    3.50
   9  13  -3   23.30    3.10
   9  13  -3   19.70    3.10
   9  13  -3   15.80    4.00
   8 -13  -3   15.10    3.30
  -8 -13   3   24.50    5.90
   8 -13  -3   10.60    3.80
   8 -13  -3   15.50    1.80
   8  13  -3   17.30    3.30
   8  13  -3   18.10    4.60
   7 -13  -3  230.98   13.00
   7 -13  -3  190.68   12.60
   7 -13  -3  205.88   11.20
   7 -13  -3  209.68   10.00
   7 -13  -3  204.68   11.10
  -7 -13   3  208.98   14.20
   7  13  -3  213.58   13.00
   7  13  -3  205.78   11.30
  -6 -13   3    4.50    4.10
   6 -13  -3    0.50    2.40
   6 -13  -3    2.70    3.10
   6 -13  -3    3.20    2.40
   6 -13  -3    2.30    3.40
   6  13  -3   -2.70    2.70
   6  13  -3    0.70    1.80
   6  13  -3   -1.80    2.10
  -5 -13   3  284.67   16.80
   5 -13  -3  299.37   15.50
   5 -13  -3  285.47   14.20
   5 -13  -3  302.07   15.60
   5 -13  -3  280.47   19.50
   5 -13  -3  296.47   13.80
   5 -13  -3  300.87   14.40
   5  13  -3  299.17   14.10
   5  13  -3  307.27   14.50
   5  13  -3  314.87   15.90
  -4 -13   3    0.80    3.90
   4 -13  -3    0.20    2.20
   4 -13  -3    2.00    3.90
   4 -13  -3    7.90    3.90
  -4 -13   3    5.30    4.10
   4 -13  -3    3.00    2.30
   4  13  -3    3.90    2.30
  -4  13   3    3.00    2.90
   4  13  -3    5.10    2.60
   4  13  -3    7.80    2.80
  -4  13   3    3.70    2.90
  -3 -13   3  564.74   24.90
   3 -13  -3  606.74   26.90
   3 -13  -3  588.54   27.00
   3 -13  -3  565.44   25.20
   3 -13  -3  583.84   25.30
  -3  13   3  567.54   25.40
   3  13  -3  545.45   25.40
  -3  13   3  553.34   25.30
   3  13  -3  553.64   24.70
   3  13  -3  551.74   25.00
  -2 -13   3   14.70    3.30
   2 -13  -3   12.50    2.20
   2 -13  -3   13.60    3.60
  -2 -13   3   15.70    3.40
   2 -13  -3    9.60    3.60
   2 -13  -3   14.20    3.20
   2 -13  -3    8.70    3.00
  -2  13   3    8.50    2.90
  -2  13   3   13.20    3.40
   2  13  -3   12.20    3.40
   2  13  -3   16.60    4.20
   2  13  -3   12.20    3.10
  -1 -13   3   61.39    5.80
   1 -13  -3   64.69    6.60
  -1 -13   3   67.59    5.60
   1 -13  -3   62.89    6.50
   1 -13  -3   61.29    4.90
   1  13  -3   54.39    5.80
   1  13  -3   56.89    4.90
  -1  13   3   59.89    6.00
   0 -13   3    2.50    2.00
   0 -13  -3    1.20    2.40
   0 -13  -3   -4.80    1.80
   0 -13  -3    4.10    2.60
   0 -13   3    1.70    2.10
   0  13  -3   -1.80    2.20
   0  13   3    1.50    2.30
   1 -13   3   10.70    2.10
  -1 -13  -3    3.70    3.00
   1 -13   3    6.20    2.60
  -1 -13  -3   16.60    4.10
  -1 -13  -3   11.50    3.70
   1  13   3    9.80    2.80
  -1  13  -3    9.40    2.80
   2 -13   3    1.50    2.50
   2 -13   3    4.50    2.40
   2 -13   3   -1.20    1.90
  -2 -13  -3   -0.40    2.90
  -2 -13  -3   -0.80    2.80
   2  13   3   -0.90    2.20
  -2  13  -3    1.20    2.40
   2  13   3   -1.60    2.10
   3 -13   3  312.47   15.60
  -3 -13  -3  273.97   15.50
   3 -13   3  295.47   14.50
   3 -13   3  259.87   14.10
  -3 -13  -3  277.57   15.70
   3  13   3  306.67   15.00
  -3  13  -3  284.87   14.90
   3  13   3  276.27   13.60
   4 -13   3   13.60    3.10
   4 -13   3   15.30    3.50
   4 -13   3   15.80    4.60
   4 -13   3   19.70    4.60
  -4 -13  -3   18.10    4.60
  -4 -13  -3   19.70    5.00
   4 -13   3   17.60    3.70
   4 -13   3   14.40    2.80
   4  13   3   13.40    2.70
   4  13   3   17.60    4.20
  -4  13  -3   15.30    3.70
  -5 -13  -3  400.46   20.60
   5 -13   3  402.56   18.00
   5 -13   3  372.66   17.00
   5 -13   3  401.96   20.80
   5 -13   3  392.96   19.10
   5 -13   3  404.56   18.80
   5  13   3  383.06   17.60
  -5  13  -3  411.06   19.70
   5  13   3  382.26   18.30
   5  13   3  402.46   19.70
  -6 -13  -3   11.50    4.20
   6 -13   3   12.50    2.80
   6 -13   3   14.20    3.80
   6 -13   3   17.70    4.30
   6 -13   3   17.60    2.30
   6  13   3   16.10    3.40
   6  13   3   18.70    3.20
  -6  13  -3    9.30    4.40
   6  13   3   15.40    3.70
   7 -13   3  143.59   10.00
  -7 -13  -3  161.18   10.80
   7 -13   3  154.78    8.70
   7  13   3  140.79    8.60
   7  13   3  149.09    8.90
   7  13   3  135.89    9.50
   7  13   3  161.48    8.50
  -8 -13  -3    1.90    2.70
   8 -13   3    1.60    1.90
   8 -13   3    2.70    3.30
   8  13   3    1.50    1.80
   8  13   3    2.20    1.90
   8  13   3    2.10    2.20
   8  13   3    2.20    2.50
   9  13   3   38.30    3.30
   9  13   3   38.10    3.30
   9  13   3   39.70    3.60
  10  14  -3   58.99    4.20
  10  14  -3   58.69    3.90
   9 -14  -3   73.69    5.50
   9  14  -3   68.89    5.40
   9  14  -3   79.39    5.60
   8 -14  -3   73.89    7.20
   8 -14  -3   83.49    6.50
  -8 -14   3   71.99    8.10
   8  14  -3   91.69    8.30
   8  14  -3   90.39    6.40
   7 -14  -3   25.40    2.90
   7 -14  -3   29.50    5.40
  -7 -14   3   17.20    5.50
   7 -14  -3   16.30    3.30
   7 -14  -3   24.00    3.70
   7  14  -3   26.00    3.70
   7  14  -3   28.60    4.90
   6 -14  -3   -1.20    2.70
  -6 -14   3   -5.00    3.90
   6 -14  -3   -1.60    2.30
   6 -14  -3    0.80    3.20
   6 -14  -3    1.60    2.30
   6  14  -3    2.50    3.10
   6  14  -3   -1.70    2.20
  -5 -14   3   63.99    7.90
   5 -14  -3   83.59    6.20
   5 -14  -3   77.79    7.60
   5 -14  -3   76.69    7.30
   5 -14  -3   74.09    5.40
   5 -14  -3   77.69    6.20
   5  14  -3   79.99    7.30
   5  14  -3   74.99    6.10
   5  14  -3   62.39    5.70
   4 -14  -3    4.40    3.80
   4 -14  -3    6.20    2.50
   4 -14  -3    9.40    2.90
   4 -14  -3    7.90    3.00
   4 -14  -3   13.70    3.00
   4 -14  -3    8.90    3.40
   4  14  -3    7.40    2.70
   4  14  -3    5.00    3.10
   4  14  -3    9.10    3.10
   4  14  -3   10.30    3.20
  -4  14   3    5.00    3.30
   3 -14  -3  131.69    9.60
  -3 -14   3  114.19    7.70
   3 -14  -3  112.49    8.00
   3 -14  -3  110.59    9.20
   3 -14  -3  115.49    8.10
  -3  14   3  103.99    8.20
   3  14  -3  101.69    7.50
   3  14  -3  119.19    7.90
   3  14  -3  118.09    8.20
  -3  14   3  113.39    8.20
   2 -14  -3  242.58   13.60
   2 -14  -3  243.98   12.50
  -2 -14   3  231.08   12.50
   2 -14  -3  249.88   13.70
   2 -14  -3  230.58   12.60
   2 -14  -3  236.18   10.60
   2  14  -3  211.78   15.60
   2  14  -3  235.38   12.80
   2  14  -3  234.18   13.70
  -2  14   3  242.48   13.00
   1 -14  -3  466.85   22.10
   1 -14  -3  462.25   22.20
  -1 -14   3  483.35   21.80
  -1 -14   3  477.95   20.90
   1 -14  -3  454.05   20.20
   1  14  -3  461.15   22.20
  -1  14   3  485.35   22.10
   0 -14   3  398.66   17.40
   0 -14  -3  373.76   17.80
   0 -14  -3  393.06   19.20
   0 -14  -3  402.66   19.30
   0 -14   3  391.96   18.80
   0  14  -3  387.86   19.10
   0  14   3  397.66   19.10
  -1 -14  -3  232.88   12.70
  -1 -14  -3  238.18   13.70
   1 -14   3  242.48   13.10
   1 -14   3  245.08   10.80
  -1 -14  -3  238.48   13.70
   1  14   3  262.77   13.50
  -1  14  -3  249.28   13.60
   2 -14   3  414.76   19.80
  -2 -14  -3  441.06   21.50
   2 -14   3  465.95   21.20
   2 -14   3  380.96   19.50
  -2 -14  -3  487.85   21.70
  -2  14  -3  449.95   20.90
   2  14   3  418.06   19.70
   2  14   3  430.86   20.60
   3 -14   3  140.99    9.90
   3 -14   3  134.99   10.10
   3 -14   3  125.19    9.10
   3 -14   3  128.89    8.60
   3 -14   3  135.59    9.00
  -3 -14  -3  154.08   10.80
  -3 -14  -3  137.19   10.90
   3  14   3  151.18    8.50
  -3  14  -3  153.98   10.00
   3  14   3  161.78   10.00
   4 -14   3   30.20    5.70
   4 -14   3   33.50    4.40
  -4 -14  -3   18.00    4.70
   4 -14   3   33.80    3.70
   4 -14   3   27.60    4.60
   4 -14   3   25.30    3.70
   4  14   3   29.10    5.00
  -4  14  -3   35.80    5.60
   4  14   3   29.50    3.50
   4  14   3   30.80    4.30
   5 -14   3    2.40    1.70
   5 -14   3   -3.00    3.60
   5 -14   3   -0.70    2.20
   5 -14   3    1.20    2.80
   5 -14   3    0.60    2.50
  -5 -14  -3    1.20    3.40
   5  14   3    8.80    3.00
  -5  14  -3   -5.80    3.20
   5  14   3    1.80    3.20
   6 -14   3    7.20    1.80
   6 -14   3    9.10    3.10
   6 -14   3    5.20    2.60
   6 -14   3    0.00    3.50
  -6 -14  -3    3.90    3.40
  -6  14  -3    0.30    3.40
   6  14   3   12.40    3.10
   7 -14   3    2.30    3.30
   7 -14   3   -0.90    1.90
  -7 -14  -3   -0.60    3.00
   7  14   3    0.40    2.00
   7  14   3    4.30    2.80
   7  14   3    4.80    2.40
   8 -14   3   40.60    3.80
   8  14   3   39.40    3.50
   8  14   3   38.30    3.90
   8  14   3   34.70    3.50
   9  14   3   12.20    1.80
   9  14   3   11.00    1.90
   9  14   3   11.50    2.00
   9 -15  -3    8.00    2.10
   9  15  -3    6.30    2.10
   9  15  -3    9.80    2.10
  -8 -15   3   75.49    7.90
   8 -15  -3   71.69    5.50
   8 -15  -3   67.99    6.60
   8  15  -3   64.69    6.60
   8  15  -3   69.29    5.40
  -7 -15   3   10.80    4.60
   7 -15  -3    5.20    2.40
   7 -15  -3    6.00    1.80
   7 -15  -3    4.50    2.30
   7 -15  -3    3.10    3.60
   7  15  -3    6.20    3.20
   7  15  -3    4.30    2.60
   6 -15  -3  163.88   10.40
  -6 -15   3  169.78   12.30
   6 -15  -3  163.38    9.60
   6 -15  -3  166.08   10.90
   6 -15  -3  168.18    9.30
   6  15  -3  167.58   11.00
   6  15  -3  152.58    9.30
   5 -15  -3   30.20    3.60
   5 -15  -3   37.00    4.20
   5 -15  -3   26.60    4.70
   5 -15  -3   31.50    5.30
   5 -15  -3   24.40    3.80
  -5 -15   3   23.30    5.50
   5  15  -3   32.30    4.10
   5  15  -3   40.30    4.50
   5  15  -3   30.50    5.10
   4 -15  -3  245.78   12.60
   4 -15  -3  241.98   12.20
   4 -15  -3  253.47   13.70
   4 -15  -3  222.98   15.20
   4 -15  -3  242.88   13.60
   4 -15  -3  252.27   12.30
   4  15  -3  255.17   12.80
  -4  15   3  236.48   13.50
   4  15  -3  248.78   12.50
   4  15  -3  253.97   13.70
   3 -15  -3   53.99    5.80
   3 -15  -3   45.20    4.40
   3 -15  -3   53.39    5.20
   3 -15  -3   63.09    7.30
  -3 -15   3   45.30    5.20
   3 -15  -3   48.90    5.60
   3 -15  -3   65.29    6.40
  -3  15   3   40.00    5.20
   3  15  -3   44.60    5.80
   3  15  -3   52.69    5.90
   3  15  -3   52.79    5.70
   2 -15  -3   89.39    8.00
  -2 -15   3   85.59    7.00
   2 -15  -3   88.99    7.00
   2 -15  -3   89.59    8.10
  -2 -15   3   97.99    7.50
  -2  15   3  101.39    7.90
  -1 -15   3   64.49    6.50
  -1 -15   3   45.70    4.70
   1 -15  -3   56.39    6.60
   1 -15  -3   66.29    6.90
   1 -15  -3   53.69    4.50
   1  15  -3   61.89    7.30
  -1  15   3   45.60    5.70
   0 -15  -3   19.00    3.30
   0 -15   3   14.50    3.40
   0 -15   3   14.20    2.70
   0 -15  -3   16.60    4.10
   0 -15  -3   17.90    4.20
   0  15   3   19.50    4.10
   0  15  -3   21.70    4.70
  -1 -15  -3   24.70    4.80
   1 -15   3   29.30    4.50
  -1 -15  -3   31.30    5.30
  -1 -15  -3   24.70    4.20
   1  15   3   30.30    4.70
  -1  15  -3   24.40    4.80
   2 -15   3   22.40    3.70
   2 -15   3   24.60    3.50
   2 -15   3   23.80    4.20
   2 -15   3   25.30    4.70
  -2 -15  -3   26.30    4.80
  -2 -15  -3   29.80    4.60
   2 -15   3   29.20    4.10
   2  15   3   21.90    3.70
   2  15   3   25.30    4.70
  -2  15  -3   34.20    5.60
   3 -15   3    2.00    2.60
   3 -15   3   -2.70    2.50
   3 -15   3    2.20    2.20
   3 -15   3    1.20    2.60
   3 -15   3    6.30    4.10
  -3 -15  -3    3.60    3.60
  -3  15  -3    2.00    3.50
   3  15   3    2.30    2.60
   3  15   3    4.10    3.50
   4 -15   3  284.67   13.40
   4 -15   3  283.37   14.10
   4 -15   3  297.27   16.40
   4 -15   3  287.67   14.90
   4 -15   3  279.77   14.30
  -4 -15  -3  310.47   16.40
   4  15   3  293.87   13.70
   4  15   3  283.07   15.50
  -4  15  -3  284.77   15.70
   5 -15   3    2.10    2.90
   5 -15   3    0.20    1.60
   5 -15   3    2.50    2.60
   5 -15   3    0.00    3.60
  -5 -15  -3    1.20    3.40
   5 -15   3    0.20    2.40
  -5  15  -3   -2.20    3.20
   5  15   3    1.20    3.50
   5  15   3    1.60    2.60
   6 -15   3  187.08   11.60
  -6 -15  -3  180.28   11.80
   6 -15   3  181.28    8.90
   6 -15   3  193.28   10.10
   6 -15   3  207.38   10.90
   6  15   3  188.58   10.20
   7 -15   3    5.10    2.20
   7 -15   3    6.00    3.30
  -7 -15  -3    1.80    2.90
   7  15   3    4.90    2.20
   8 -15   3   55.99    4.30
   8  15   3   59.79    4.30
   8  15   3   46.20    3.80
   8  15   3   58.09    4.30
   9 -16  -3   92.09    5.10
   9  16  -3   82.09    4.90
   8 -16  -3    4.70    2.10
   8 -16  -3    6.40    2.00
   8  16  -3   11.10    2.30
   7 -16  -3   40.30    3.30
   7 -16  -3   33.70    3.90
   7 -16  -3   27.10    3.60
  -7 -16   3   30.50    5.10
   7 -16  -3   29.00    4.90
   7  16  -3   26.00    4.40
   7  16  -3   31.00    3.60
   6 -16  -3   -5.20    2.60
   6 -16  -3   -0.40    1.70
   6 -16  -3   -4.60    1.80
   6 -16  -3   -0.60    2.10
  -6 -16   3    3.30    3.80
   6  16  -3    1.60    3.00
   6  16  -3   -4.80    1.90
   5 -16  -3    5.00    3.20
   5 -16  -3    3.60    2.40
   5 -16  -3   -3.20    2.50
   5 -16  -3   -4.10    1.60
   5 -16  -3   -0.20    2.20
   5  16  -3    3.30    3.10
   5  16  -3   -0.60    2.60
   5  16  -3   -1.40    2.10
   4 -16  -3   36.80    5.40
   4 -16  -3   43.20    4.70
   4 -16  -3   41.60    4.50
   4 -16  -3   37.80    5.10
   4 -16  -3   31.40    3.90
  -4  16   3   36.00    5.40
   4  16  -3   40.20    5.60
   4  16  -3   37.40    4.50
   4  16  -3   37.50    4.70
   3 -16  -3   22.60    3.80
   3 -16  -3   14.70    3.00
   3 -16  -3   20.30    4.20
  -3 -16   3   20.60    4.10
   3 -16  -3   15.70    4.50
   3 -16  -3   14.10    3.50
   3  16  -3   19.00    3.80
  -3  16   3   18.80    4.10
  -2 -16   3  177.78   10.30
  -2 -16   3  158.58    9.10
  -2 -16   3  163.38   10.20
   2 -16  -3  173.18   10.00
   2 -16  -3  183.68   11.60
  -2  16   3  172.98   11.10
   1 -16  -3  302.67   13.60
  -1 -16   3  303.47   15.70
   1 -16  -3  318.37   15.10
  -1 -16   3  304.17   14.40
  -1 -16   3  308.17   14.60
   1 -16  -3  295.97   16.00
   1  16  -3  308.57   16.80
  -1  16   3  302.57   16.20
   0 -16  -3    8.10    2.80
   0 -16  -3   16.30    3.60
   0 -16   3   13.50    3.80
   0 -16   3   15.60    3.20
   0 -16  -3   14.60    3.80
   0 -16   3   11.60    2.40
   0  16   3   10.00    3.50
   0  16  -3   11.10    4.40
   1 -16   3  269.87   13.40
  -1 -16  -3  262.17   14.70
  -1 -16  -3  279.27   14.00
   1 -16   3  273.67   14.70
  -1  16  -3  276.67   15.60
   1  16   3  270.87   14.90
  -2 -16  -3    6.70    3.90
   2 -16   3   16.50    3.00
   2 -16   3   17.60    4.10
  -2 -16  -3    8.20    3.20
   2 -16   3   14.90    3.20
   2 -16   3    8.40    2.90
  -2  16  -3   13.50    4.60
   2  16   3   22.30    4.70
   2  16   3    9.90    3.20
   3 -16   3  113.99    9.20
   3 -16   3  106.49    7.50
   3 -16   3   91.69    7.10
   3 -16   3  103.09    8.00
  -3 -16  -3  111.79    9.20
   3 -16   3  106.09    6.80
  -3  16  -3  114.49    9.30
   3  16   3  111.19    7.60
   3  16   3   95.39    8.50
   4 -16   3   10.60    2.90
   4 -16   3   18.00    3.00
   4 -16   3   12.20    3.80
  -4 -16  -3   11.00    4.30
   4 -16   3   13.50    4.40
   4 -16   3   12.60    3.10
   4  16   3   19.00    3.10
  -4  16  -3    9.70    4.10
   4  16   3   14.90    4.10
   5 -16   3   -1.50    2.20
   5 -16   3    0.80    1.70
  -5 -16  -3    2.30    3.20
   5 -16   3    0.60    2.30
   5 -16   3   -4.00    2.80
   6 -16   3    2.80    2.40
   6 -16   3    0.10    1.90
   6 -16   3   -3.80    2.60
  -6 -16  -3    1.30    2.90
   6 -16   3   -2.10    1.20
   7 -16   3    3.50    2.00
  -8 -16  -3   -1.50    1.70
   8 -16   3   -0.50    1.40
   8  16   3   -0.90    2.00
   8 -17  -3    1.40    1.50
   8 -17  -3    3.20    1.70
   8  17  -3    1.80    1.60
   7 -17  -3   35.50    3.70
   7 -17  -3   39.60    3.00
   7 -17  -3   30.40    3.40
   7 -17  -3   34.70    5.80
   7  17  -3   37.10    3.70
   6 -17  -3   18.10    2.80
   6 -17  -3   13.00    3.00
   6 -17  -3   16.40    4.10
   6 -17  -3   16.80    2.50
   6  17  -3   20.10    3.10
   6  17  -3   17.40    3.90
   5 -17  -3   61.49    5.50
   5 -17  -3   65.89    6.90
   5 -17  -3   63.19    5.20
   5  17  -3   39.90    5.40
   5  17  -3   54.49    4.70
   5  17  -3   50.49    4.80
   4 -17  -3   69.69    7.10
   4 -17  -3   78.69    6.10
   4 -17  -3   82.19    7.60
  -4 -17   3   63.89    6.60
   4 -17  -3   76.79    6.60
   4 -17  -3   76.79    5.90
   4  17  -3   83.49    7.20
   4  17  -3   78.29    8.90
   3 -17  -3  220.58   12.70
   3 -17  -3  228.88   11.50
   3 -17  -3  225.58   13.00
  -3 -17   3  236.38   12.80
   3 -17  -3  237.78   12.30
   3 -17  -3  235.98   17.50
   3  17  -3  242.18   12.90
  -3  17   3  214.98   13.10
  -2 -17   3   35.70    4.70
   2 -17  -3   43.80    6.20
   2 -17  -3   46.50    5.00
  -2 -17   3   34.60    3.90
  -2 -17   3   44.00    4.80
  -2  17   3   43.90    5.80
   1 -17  -3   32.50    5.00
  -1 -17   3   35.10    5.00
  -1 -17   3   37.90    4.30
  -1 -17   3   31.40    3.80
   1 -17  -3   27.80    2.80
   1 -17  -3   42.20    4.70
  -1  17   3   34.20    5.60
   1  17  -3   25.70    5.60
   0 -17   3    2.00    2.90
   0 -17   3    1.70    2.20
   0 -17   3   -2.20    1.60
   0 -17  -3   -3.70    2.10
   0 -17  -3   -4.70    2.50
   0 -17  -3    2.10    3.00
   0  17  -3   -1.30    3.70
   0  17   3    2.30    3.40
   1 -17   3   -1.20    2.80
   1 -17   3   -3.40    1.90
  -1 -17  -3    1.90    2.60
  -1 -17  -3    2.30    3.30
   1  17   3   -4.70    3.00
  -1  17  -3    6.30    4.10
   2 -17   3   42.90    4.50
   2 -17   3   50.59    5.30
  -2 -17  -3   33.60    4.70
   2 -17   3   36.70    5.40
   2 -17   3   45.40    4.80
  -2 -17  -3   42.50    5.60
   2  17   3   43.50    5.20
  -2  17  -3   36.80    6.00
   2  17   3   58.99    6.80
   3 -17   3   60.89    6.90
   3 -17   3   81.09    6.10
  -3 -17  -3   58.59    6.10
   3 -17   3   72.79    6.10
   3 -17   3   73.39    6.10
  -3 -17  -3   90.69    8.20
   3 -17   3   63.29    6.30
   3  17   3   57.59    6.50
  -3  17  -3   56.79    6.80
   3  17   3   84.79    6.50
   4 -17   3   87.69    5.90
   4 -17   3   94.49    6.60
  -4 -17  -3  100.79    8.90
   4 -17   3   70.09    6.80
   4 -17   3   84.79    6.70
   4  17   3   90.19    6.00
   5 -17   3  120.99    7.40
   5 -17   3   98.59    8.00
   5 -17   3  119.69    7.40
   5 -17   3  111.19    6.30
  -5 -17  -3  103.59    8.80
   6 -17   3   20.90    3.30
   6 -17   3   19.30    2.90
  -6 -17  -3   16.10    3.70
   6 -17   3   13.00    3.30
   6 -17   3   21.30    2.10
   7 -17   3   31.20    3.20
   7 -18  -3   -0.60    0.90
   7 -18  -3    1.70    1.50
   7 -18  -3    0.90    1.70
   7  18  -3    2.20    1.60
   6 -18  -3    3.00    1.80
   6 -18  -3    2.30    2.60
   6 -18  -3    1.80    1.50
   6 -18  -3    4.80    2.20
   6  18  -3    2.10    1.90
  -5 -18   3   -0.60    3.00
   5 -18  -3    1.10    2.30
   5 -18  -3   -4.50    2.80
   5 -18  -3   -0.10    1.70
   5 -18  -3   -1.60    1.60
   5  18  -3    1.10    2.10
   5  18  -3    1.60    2.00
   4 -18  -3   39.80    4.00
   4 -18  -3   33.70    4.90
   4 -18  -3   28.30    3.80
  -4 -18   3   27.80    4.40
   4 -18  -3   37.10    4.30
   4  18  -3   34.30    4.20
   3 -18  -3    7.20    3.00
  -3 -18   3    5.30    3.00
   3 -18  -3    5.10    2.60
   3  18  -3    7.00    3.50
   2 -18  -3  233.28   13.60
   2 -18  -3  260.97   12.90
  -2 -18   3  276.27   12.70
  -2 -18   3  230.78   12.10
  -2  18   3  235.08   13.70
  -1 -18   3    8.40    3.30
   1 -18  -3   19.00    4.50
  -1 -18   3   16.80    3.00
  -1 -18   3   13.40    2.80
   1 -18  -3   14.30    3.40
   1  18  -3   12.40    5.10
  -1  18   3   14.90    4.20
   0 -18  -3  234.38   13.40
   0 -18   3  230.98   11.90
   0 -18  -3  254.07   11.40
   0 -18   3  223.68   13.00
   0  18  -3  224.98   14.10
   0  18   3  241.98   13.60
  -1 -18  -3   10.10    3.60
   1 -18   3   13.30    3.00
  -1 -18  -3   11.70    2.90
   1 -18   3   14.10    3.90
  -1  18  -3   17.30    5.20
   1  18   3   11.50    3.90
  -2 -18  -3  186.08   11.60
   2 -18   3  186.18   10.00
   2 -18   3  171.38   10.00
   2 -18   3  185.68   10.50
  -2 -18  -3  186.58   10.50
   2  18   3  171.88   10.80
   3 -18   3    1.70    2.30
   3 -18   3    0.00    2.00
  -3 -18  -3    3.80    3.40
  -3 -18  -3    4.00    3.00
   3 -18   3    4.20    2.40
   3  18   3   -2.80    2.20
   4 -18   3   71.59    5.70
   4 -18   3   73.89    5.20
  -4 -18  -3   65.39    6.90
  -4 -18  -3   57.59    6.20
   4 -18   3   67.89    6.20
   4 -18   3   70.19    5.70
   4  18   3   66.09    4.70
   5 -18   3   -0.80    2.00
   5 -18   3    0.50    1.40
   5 -18   3    0.50    1.80
  -5 -18  -3   -2.40    2.80
   5 -18   3   -0.50    2.40
   6 -18   3   -1.90    1.70
   6 -18   3   -0.30    1.70
   7 -18   3    0.20    1.40
   7 -19  -3   17.90    2.50
   7 -19  -3   18.80    2.00
   6 -19  -3   34.50    3.30
   6 -19  -3   36.40    3.10
   6 -19  -3   34.10    3.20
   5 -19  -3   45.70    4.10
   5 -19  -3   37.60    3.50
  -5 -19   3   33.70    5.10
   5 -19  -3   43.30    4.10
   4 -19  -3   44.90    4.40
  -4 -19   3   55.19    5.10
   4 -19  -3   57.19    4.50
   4  19  -3   54.49    4.90
   3 -19  -3   48.90    4.40
  -3 -19   3   50.79    4.60
   3 -19  -3   47.50    4.70
   3  19  -3   48.60    5.20
  -2 -19   3   21.90    3.20
  -2 -19   3   15.60    3.10
   2 -19  -3   19.50    3.40
  -1 -19   3   22.40    3.40
   1 -19  -3   14.80    3.90
   0 -19   3    2.20    2.20
   0 -19  -3    1.00    2.90
  -1 -19  -3    5.50    2.50
   1 -19   3   12.60    2.90
  -1 -19  -3    0.80    2.90
   1  19   3    4.90    3.80
  -2 -19  -3    1.90    2.90
   2 -19   3   -0.70    2.20
  -2 -19  -3   -0.40    2.20
   2 -19   3   -0.70    2.20
   2  19   3    0.60    2.70
   3 -19   3   41.90    4.10
   3 -19   3   42.30    4.20
  -3 -19  -3   47.20    4.50
   3 -19   3   56.19    4.70
  -3 -19  -3   38.30    5.00
   3  19   3   45.30    4.10
  -4 -19  -3   36.80    4.90
   4 -19   3   28.20    3.30
  -4 -19  -3   28.70    3.80
   4 -19   3   24.10    3.20
   4 -19   3   25.10    3.00
   5 -19   3   19.60    2.80
   5 -19   3   24.30    2.40
   5 -19   3   30.80    3.30
   6 -19   3   21.20    2.50
   6 -19   3   25.00    2.70
   6 -20  -3    3.10    1.10
   6 -20  -3    2.40    1.60
   6 -20  -3    1.20    1.20
   5 -20  -3   -0.50    1.40
   5 -20  -3   -0.30    1.30
   5 -20  -3   -1.30    1.60
   4 -20  -3   -0.70    1.80
   4 -20  -3    1.00    1.50
   4 -20  -3    1.20    1.90
   3 -20  -3   41.50    4.10
  -3 -20   3   36.40    3.60
   3  20  -3   38.60    4.50
   2  20  -3    9.90    3.70
  -1 -20   3   71.89    5.20
   0 -20  -3   18.50    4.00
   0 -20   3   14.70    2.50
   1 -20   3   72.19    5.10
  -1 -20  -3   63.19    6.10
  -1 -20  -3   64.99    4.60
   1  20   3   66.69    6.10
  -2 -20  -3   11.10    2.70
   2 -20   3   14.50    3.10
   2 -20   3   16.00    2.60
  -2 -20  -3    6.90    3.30
   2  20   3   12.60    3.10
   3 -20   3   43.90    4.10
   3 -20   3   58.79    4.60
   3 -20   3   47.30    4.20
   4 -20   3    0.60    1.70
   4 -20   3   -1.20    1.30
   4 -20   3    1.90    1.70
   5 -20   3    3.70    1.10
   5 -20   3    2.20    1.50
   5 -20   3   -1.00    1.40
   5 -21  -3    3.70    1.40
   4 -21  -3   48.40    3.50
   4 -21  -3   48.70    4.00
   3 -21  -3    7.50    2.50
  -2  21   3   32.80    3.50
  -1 -21   3    4.00    1.70
   0 -21   3    2.50    1.60
   1 -21   3    1.80    1.40
   2 -21   3   13.70    2.60
   2 -21   3    9.70    2.10
   3 -21   3    1.80    1.40
   3 -21   3    2.00    1.80
   4 -21   3   31.80    2.90
   4 -21   3   40.80    2.80
  -2  22   3   23.50    2.90
   0 -22   3   20.80    2.30
   1 -22   3   16.80    2.10
   2 -22   3   19.50    2.10
  12   0  -4  102.59    6.50
  11   0  -4    3.30    3.20
  11   0  -4    2.70    2.20
  10   0  -4  403.26   17.60
  10   0  -4  357.16   18.80
  10   0  -4  398.66   19.40
   9   0  -4    2.30    2.10
   9   0  -4   -0.60    2.60
   9   0  -4    1.00    1.00
   9   0  -4    9.70    3.30
   8   0  -4   90.99    6.80
   8   0  -4   84.79    7.10
   8   0  -4   88.29    7.10
   7   0  -4    1.10    2.10
   7   0  -4   -0.50    1.50
   7   0  -4   -1.60    1.90
   7   0  -4    3.30    2.10
   6   0  -4  127.19    7.20
  -6   0   4  125.99    8.50
   6   0  -4  125.69    8.00
   6   0  -4  128.29    7.50
   6   0  -4  140.39    7.60
   5   0  -4    4.50    1.60
  -5   0   4    3.50    2.00
   5   0  -4    4.00    1.70
   5   0  -4    3.80    1.50
   5   0  -4    2.60    1.70
   4   0  -4 1089.89   44.00
  -4   0   4 1110.59   44.30
   4   0  -4 1125.89   43.40
  -4   0   4 1007.40   42.90
   3   0  -4    4.40    1.50
  -3   0   4    3.90    1.70
  -3   0   4    3.10    1.10
   3   0  -4    2.40    0.90
   3   0  -4    2.10    1.10
  -2   0   4 1995.10   85.99
  -2   0   4 2174.38   86.89
   2   0  -4 2240.58   87.69
  -2   0   4 2426.46   87.59
   2   0  -4 2354.46   86.79
  -1   0   4    3.40    1.00
  -1   0   4    5.60    1.10
   1   0  -4    3.80    1.50
  -1   0   4    4.60    0.80
   0   0   4 1748.23   63.79
   0   0  -4 1621.44   64.89
   0   0  -4 1512.15   63.59
   0   0   4 1667.03   63.59
   0   0   4 1606.14   63.59
   1   0   4    2.90    1.00
  -1   0  -4    3.60    1.90
   1   0   4    2.20    0.80
   1   0   4    2.10    0.90
   1   0   4    1.10    1.00
   2   0   4 8388.76  323.87
   2   0   4 8522.65  323.37
   2   0   4 8267.67  323.17
  -3   0  -4    7.20    2.20
   3   0   4    1.70    1.50
   3   0   4    1.10    1.10
   3   0   4    2.10    1.10
   4   0   4  289.07   12.70
   4   0   4  271.47   13.20
   4   0   4  256.17   12.50
  -4   0  -4  262.77   13.90
   4   0   4  283.87   12.40
   5   0   4    6.10    1.80
  -5   0  -4    1.00    2.40
   5   0   4   13.10    2.50
   5   0   4    2.90    1.90
   5   0   4    2.30    1.90
   6   0   4    0.40    2.00
   6   0   4    0.10    1.80
   6   0   4   -2.40    1.60
   6   0   4   -1.40    1.90
   7   0   4    0.90    2.50
   7   0   4    0.80    2.40
   7   0   4    3.80    2.50
   7   0   4    4.30    2.70
   8   0   4  112.49    5.40
   8   0   4  121.19    8.90
   8   0   4  116.69    7.50
   9   0   4    4.60    2.40
   9   0   4    0.10    3.40
  10   0   4  192.68   10.10
  10   0   4  201.58   12.30
  12  -1  -4   23.80    3.20
  12   1  -4   29.20    3.50
  11  -1  -4   47.40    4.60
  11  -1  -4   42.00    5.60
  11   1  -4   35.50    5.20
  11   1  -4   37.10    4.10
  10  -1  -4    6.50    2.30
  10  -1  -4    4.80    3.20
  10  -1  -4   10.40    5.90
  10   1  -4    7.60    3.70
  10   1  -4    6.50    1.40
  10   1  -4   11.10    2.50
  10   1  -4    9.80    3.40
   9  -1  -4   65.29    5.60
   9  -1  -4   59.39    6.20
   9  -1  -4   70.09    7.20
   9  -1  -4   58.99    3.60
   9   1  -4   64.79    3.90
   9   1  -4   62.59    5.40
   9   1  -4   70.09    7.00
   9   1  -4   75.89    7.30
   8  -1  -4  208.28   11.60
   8  -1  -4  192.48   10.80
  -8  -1   4  205.28   11.60
   8  -1  -4  197.28   11.50
   8  -1  -4  203.28   11.50
   8   1  -4  181.38   11.20
   8   1  -4  197.98   11.00
   8   1  -4  213.28   11.60
   7  -1  -4  331.77   15.90
   7  -1  -4  316.87   15.30
   7  -1  -4  335.87   15.90
   7  -1  -4  343.67   15.90
   7   1  -4  323.07   15.30
   7   1  -4  315.47   15.70
   7   1  -4  320.97   15.70
   6  -1  -4  102.39    6.90
   6  -1  -4  117.99    6.90
   6  -1  -4   96.39    6.10
   6  -1  -4  109.89    6.60
  -6  -1   4   98.89    7.30
   6   1  -4  105.69    6.50
   6   1  -4  103.19    6.30
  -6   1   4  104.49    7.60
   6   1  -4  104.29    6.40
   6   1  -4  107.79    7.10
   5  -1  -4 2273.67   89.59
   5  -1  -4 2396.06   89.69
   5  -1  -4 2202.88   90.19
   5  -1  -4 2199.88   89.19
  -5  -1   4 2354.86   90.79
   5   1  -4 2245.78   90.29
  -5   1   4 2275.67   90.79
   5   1  -4 2031.90   89.19
   5   1  -4 2274.87   89.29
   5   1  -4 2315.57   89.49
   5   1  -4 2468.85   89.69
   4  -1  -4 2503.35   93.89
   4  -1  -4 2337.67   94.39
  -4  -1   4 2513.55   94.79
   4   1  -4 2539.05   93.79
  -4   1   4 2339.87   93.49
   4   1  -4 2427.76   94.49
  -4   1   4 2365.86   94.69
   4   1  -4 2154.28   93.19
  -3  -1   4 4200.68  153.98
  -3  -1   4 3913.31  152.78
   3  -1  -4 4110.59  153.18
   3  -1  -4 3801.12  153.68
   3   1  -4 3934.71  153.68
   3   1  -4 3568.64  152.68
   3   1  -4 4101.19  152.98
  -3   1   4 4040.60  153.08
  -3   1   4 3907.21  153.78
  -2  -1   4  148.99    7.00
  -2  -1   4  165.48    7.70
   2  -1  -4  155.98    7.10
   2  -1  -4  163.08    8.00
  -2   1   4  153.28    6.50
   2   1  -4  150.18    6.90
   2   1  -4  140.59    7.00
   2   1  -4  163.98    7.80
  -2   1   4  167.58    7.70
  -2   1   4  151.28    7.20
   1  -1  -4 1131.29   44.50
  -1  -1   4 1066.59   43.10
  -1  -1   4 1126.59   43.60
  -1  -1   4 1084.89   42.90
  -1   1   4 1087.29   43.30
  -1   1   4 1138.89   43.00
   1   1  -4 1005.20   43.20
  -1   1   4 1099.99   43.40
   1   1  -4 1140.29   44.00
   0  -1   4  216.58    9.20
   0  -1   4  214.48    9.50
   0  -1   4  222.78    9.40
   0  -1  -4  216.38   10.60
   0   1   4  211.18    9.30
   0   1  -4  199.58    9.40
   0   1   4  223.98    9.50
   0   1   4  207.48    9.10
   0   1  -4  211.58   10.20
   1  -1   4  185.98    8.40
  -1  -1  -4  180.18    9.60
   1  -1   4  199.98    8.70
   1  -1   4  173.48    8.40
   1  -1   4  190.78    8.30
  -1   1  -4  184.68    9.40
   1   1   4  193.28    8.30
   1   1   4  187.48    8.30
   2  -1   4   98.59    5.40
   2  -1   4   99.29    5.20
  -2  -1  -4  111.69    6.70
   2  -1   4  110.39    5.90
   2   1   4  108.79    6.00
  -2   1  -4   94.59    6.30
   2   1   4  107.59    5.30
   2   1   4  112.49    5.50
   3  -1   4 2921.21  111.09
   3  -1   4 2747.33  110.39
   3  -1   4 2920.11  110.79
  -3  -1  -4 2760.62  112.09
   3  -1   4 2923.21  111.39
  -3   1  -4 2603.44  111.79
   3   1   4 2833.82  110.99
   3   1   4 3038.50  111.59
   3   1   4 2658.63  110.19
   3   1   4 2991.80  110.79
   4  -1   4  726.83   32.30
  -4  -1  -4  813.82   34.20
   4  -1   4  796.02   32.20
   4  -1   4  787.72   33.20
   4  -1   4  818.22   32.50
   4  -1   4  749.33   32.00
   4   1   4  813.32   33.40
   4   1   4  835.02   32.50
   4   1   4  807.62   32.60
   4   1   4  774.82   32.20
  -4   1  -4  778.22   33.90
   5  -1   4  574.44   23.90
   5  -1   4  539.05   24.80
  -5  -1  -4  566.34   26.00
   5  -1   4  587.04   24.20
   5  -1   4  536.75   24.00
  -5   1  -4  544.05   25.60
   5   1   4  555.64   24.10
   5   1   4  588.84   24.20
   5   1   4  550.44   25.00
   5   1   4  579.64   23.90
   6  -1   4  129.99    8.50
   6  -1   4  127.59    7.90
   6  -1   4  129.29    8.10
   6  -1   4  136.29    7.70
   6   1   4  138.19    7.70
   6   1   4  144.99    8.30
   6   1   4  130.69    8.50
   6   1   4  128.19    8.00
   7  -1   4  210.88   12.20
   7  -1   4  219.38   11.50
   7  -1   4  210.58   11.60
   7   1   4  221.28   11.60
   7   1   4  225.28   12.30
   7   1   4  210.68   12.00
   7   1   4  222.48   11.90
   8  -1   4  142.89   10.10
   8  -1   4  142.59    8.70
   8   1   4  143.69    9.70
   8   1   4  156.78   10.00
   8   1   4  142.79    6.60
   8   1   4  138.89    8.40
   9  -1   4   99.69    8.80
   9  -1   4   99.79    6.90
   9   1   4  106.09    7.10
   9   1   4  100.39    8.80
  10   1   4    5.90    2.20
  10   1   4    5.60    3.60
  12   2  -4   10.50    2.50
  11  -2  -4  171.88   11.00
  11  -2  -4  182.88    9.60
  11   2  -4  189.98    9.80
  11   2  -4  170.38   11.10
  10  -2  -4   13.50    4.00
  10  -2  -4   13.10    2.70
  10   2  -4    5.30    3.40
  10   2  -4   11.30    1.70
  10   2  -4   10.70    2.70
  10   2  -4   12.30    3.80
   9  -2  -4  380.06   18.30
   9  -2  -4  346.17   14.60
   9  -2  -4  300.87   17.90
   9  -2  -4  350.76   16.40
   9   2  -4  388.36   18.40
   9   2  -4  359.36   16.40
   9   2  -4  375.96   17.80
   9   2  -4  365.16   15.30
   8  -2  -4    7.00    2.70
   8  -2  -4    6.30    3.10
   8  -2  -4    2.90    3.00
   8  -2  -4    7.50    2.90
   8   2  -4    6.00    2.60
   8   2  -4    5.50    2.60
   7  -2  -4  170.88    9.90
   7  -2  -4  174.18   10.00
   7  -2  -4  166.18    9.40
  -7  -2   4  186.28   10.10
   7  -2  -4  173.38    9.90
   7   2  -4  186.18    9.80
   7   2  -4  169.68    9.90
   7   2  -4  183.18   10.10
  -6  -2   4   45.40    5.40
   6  -2  -4   45.60    4.50
   6  -2  -4   44.10    4.50
   6  -2  -4   45.60    4.00
   6  -2  -4   45.10    4.10
  -6  -2   4   52.39    4.90
   6   2  -4   46.90    4.00
  -6   2   4   40.00    5.10
   6   2  -4   45.90    4.50
   6   2  -4   47.90    4.00
   6   2  -4   44.00    5.60
  -5  -2   4 1090.39   44.00
   5  -2  -4 1047.50   42.90
   5  -2  -4 1088.29   43.00
   5  -2  -4 1006.10   42.40
   5  -2  -4 1024.60   43.40
  -5   2   4 1045.80   42.60
  -5   2   4 1070.19   44.20
   5   2  -4 1122.69   42.90
   5   2  -4  967.60   42.30
   5   2  -4 1077.69   43.70
   5   2  -4 1089.19   42.60
   4  -2  -4   63.09    4.40
  -4  -2   4   62.89    4.80
   4  -2  -4   66.39    4.30
   4  -2  -4   52.49    4.00
   4   2  -4   58.79    4.00
   4   2  -4   49.80    3.80
   4   2  -4   65.89    4.50
   4   2  -4   54.39    3.80
  -4   2   4   67.49    4.10
  -4   2   4   59.59    4.80
  -3  -2   4 1539.45   57.79
   3  -2  -4 1504.55   57.09
  -3  -2   4 1332.17   56.29
   3  -2  -4 1396.26   57.49
   3   2  -4 1482.25   56.69
  -3   2   4 1470.35   56.89
  -3   2   4 1436.06   57.59
   3   2  -4 1358.96   56.69
   3   2  -4 1475.15   57.49
   2  -2  -4 1092.09   42.50
  -2  -2   4 1092.19   43.00
   2  -2  -4 1094.59   43.40
  -2  -2   4 1010.90   42.00
  -2   2   4 1068.69   42.80
  -2   2   4 1034.40   41.90
   2   2  -4 1089.19   42.10
  -2   2   4 1088.79   42.50
   2   2  -4 1022.20   42.30
   2   2  -4 1129.19   43.00
   1  -2  -4 1952.90   78.49
  -1  -2   4 2063.89   78.39
  -1  -2   4 2001.90   78.99
   1  -2  -4 1911.01   79.79
  -1   2   4 2097.29   78.69
   1   2  -4 2128.49   79.19
   1   2  -4 1944.61   78.59
  -1   2   4 2051.39   78.59
  -1   2   4 2004.10   78.69
   0  -2  -4 1140.99   45.20
   0  -2   4 1104.69   44.20
   0  -2   4 1115.09   43.60
   0  -2   4 1157.48   43.90
   0   2   4  993.40   43.30
   0   2  -4 1151.58   44.50
   0   2   4 1098.39   43.80
   0   2   4 1157.68   44.10
   0   2  -4 1077.29   43.90
  -1  -2  -4 2803.32  120.19
  -1  -2  -4 2877.31  121.69
   1  -2   4 3339.77  120.39
   1  -2   4 3432.06  120.89
   1  -2   4 2752.92  120.69
  -1   2  -4 3162.78  120.59
   1   2   4 3434.96  121.19
  -1   2  -4 2926.71  121.29
   1   2   4 3146.99  120.29
   1   2   4 3182.88  120.39
  -2  -2  -4  433.26   19.30
   2  -2   4  445.56   17.80
   2  -2   4  459.95   18.50
   2  -2   4  397.56   18.00
   2  -2   4  432.86   18.00
  -2  -2  -4  385.36   17.70
   2   2   4  413.26   17.60
   2   2   4  456.65   17.90
  -2   2  -4  391.36   18.80
   2   2   4  468.75   18.80
   3  -2   4 1581.14   62.79
   3  -2   4 1602.24   62.69
   3  -2   4 1642.34   63.09
  -3  -2  -4 1622.54   64.59
   3  -2   4 1603.04   63.59
  -3  -2  -4 1481.65   63.69
   3   2   4 1688.33   62.99
   3   2   4 1668.73   63.99
   3   2   4 1606.84   63.19
  -3   2  -4 1439.26   63.99
   3   2   4 1607.94   62.89
   4  -2   4  129.39    6.90
   4  -2   4  112.69    6.80
   4  -2   4  117.99    6.60
   4  -2   4  120.09    7.30
  -4  -2  -4  125.09    8.20
   4  -2   4  119.29    6.50
   4   2   4  131.39    7.00
   4   2   4  125.09    6.80
  -4   2  -4  117.79    7.90
   4   2   4  144.49    7.00
   4   2   4  126.79    7.70
  -5  -2  -4   28.60    4.70
   5  -2   4   24.80    3.00
   5  -2   4   30.80    3.60
   5  -2   4   25.10    3.70
   5   2   4   22.40    3.10
   5   2   4   27.80    3.50
   5   2   4   26.40    3.90
   5   2   4   29.90    3.60
   6  -2   4    0.20    1.90
   6  -2   4    6.00    2.20
   6  -2   4    2.20    2.50
   6   2   4    2.20    2.30
   6   2   4    1.10    1.80
   6   2   4    2.80    2.10
   6   2   4    1.90    2.10
   7  -2   4    1.20    2.40
   7  -2   4    0.60    2.80
   7  -2   4    3.80    2.80
   7   2   4   10.00    3.10
   7   2   4    7.70    3.20
   7   2   4    1.40    2.70
   7   2   4    5.90    2.90
   8  -2   4   19.70    3.40
   8  -2   4   21.40    4.40
   8   2   4   22.40    2.30
   8   2   4   26.70    4.60
   8   2   4   22.00    3.40
   8   2   4   19.30    4.30
   9   2   4  264.27   13.10
   9   2   4  270.07   15.10
  10   2   4   42.90    5.90
  10   2   4   39.30    4.10
  11   2   4  107.39    6.10
  12   3  -4   75.99    5.60
  11  -3  -4    7.20    3.50
  11   3  -4    7.90    2.50
  11   3  -4    5.70    3.20
  10  -3  -4    0.60    2.10
  10  -3  -4    5.70    3.40
  10   3  -4    3.40    3.00
  10   3  -4    1.00    2.00
  10   3  -4   -4.00    2.80
  10   3  -4   -1.20    1.10
   9  -3  -4   33.50    4.00
   9  -3  -4   26.80    2.20
   9  -3  -4   30.50    5.10
   9   3  -4   29.10    4.60
   9   3  -4   38.20    4.10
   9   3  -4   33.20    5.10
   9   3  -4   36.00    3.20
   8  -3  -4  332.47   17.20
   8  -3  -4  352.76   17.40
   8  -3  -4  358.36   17.50
   8   3  -4  356.16   16.90
   8   3  -4  339.07   17.20
   7  -3  -4    2.60    1.90
   7  -3  -4    3.90    2.30
   7  -3  -4    2.60    2.20
   7  -3  -4    6.30    2.60
  -7  -3   4    7.30    2.90
   7   3  -4    3.50    2.10
   7   3  -4    5.80    2.30
   6  -3  -4 1258.17   49.90
   6  -3  -4 1151.08   48.90
   6  -3  -4 1286.97   49.90
   6  -3  -4 1101.79   49.80
  -6  -3   4 1272.57   50.99
  -6  -3   4 1318.37   49.80
  -6   3   4 1155.28   51.09
   6   3  -4 1137.19   49.20
   6   3  -4 1268.27   49.60
   6   3  -4 1159.48   50.29
   6   3  -4 1301.87   49.40
   5  -3  -4  154.18    8.00
   5  -3  -4  169.88    8.70
   5  -3  -4  175.48    8.80
   5  -3  -4  158.58    8.80
  -5  -3   4  162.58    8.50
  -5  -3   4  164.48    9.30
   5   3  -4  156.68    8.20
   5   3  -4  172.38    8.50
  -5   3   4  158.38    9.50
   5   3  -4  146.69    8.20
   5   3  -4  158.58    9.00
  -5   3   4  164.18    8.30
   4  -3  -4 4177.98  163.68
  -4  -3   4 4277.67  164.58
   4  -3  -4 3872.61  163.98
   4  -3  -4 4434.76  163.98
  -4  -3   4 4240.98  163.68
  -4   3   4 4270.57  163.58
   4   3  -4 4284.47  164.28
  -4   3   4 4135.79  164.78
   4   3  -4 4281.17  163.38
   4   3  -4 4175.48  163.48
   3  -3  -4   69.69    4.60
   3  -3  -4   71.59    4.40
  -3  -3   4   71.39    4.90
   3   3  -4   76.79    4.70
   3   3  -4   66.59    4.00
  -3   3   4   72.09    4.20
   3   3  -4   71.79    4.20
  -3   3   4   73.49    4.90
  -2  -3   4  397.26   17.00
  -2  -3   4  431.86   18.30
   2  -3  -4  425.46   17.80
   2  -3  -4  435.46   18.60
  -2   3   4  423.36   18.00
  -2   3   4  447.86   17.50
  -2   3   4  444.76   17.70
   2   3  -4  386.06   17.50
   2   3  -4  436.06   17.90
   2   3  -4  412.86   17.20
   2   3  -4  408.46   17.60
  -1  -3   4   10.20    1.30
   1  -3  -4    8.80    2.20
   1  -3  -4   13.70    1.80
  -1  -3   4   16.70    2.30
  -1   3   4    9.40    1.50
  -1   3   4   12.60    1.70
   1   3  -4    8.90    1.50
   1   3  -4    9.80    1.60
  -1   3   4    9.40    1.50
   1   3  -4   14.00    1.50
   0  -3   4   45.20    2.70
   0  -3   4   44.20    2.90
   0  -3   4   48.10    3.30
   0  -3  -4   41.60    3.00
   0   3  -4   40.60    3.00
   0   3  -4   45.80    3.20
   0   3   4   45.00    3.00
   0   3   4   45.10    2.60
   0   3   4   42.20    3.10
   1  -3   4  223.28    9.80
   1  -3   4  218.58    9.30
   1  -3   4  215.98   10.00
  -1  -3  -4  200.98   10.60
  -1  -3  -4  196.18    9.40
   1   3   4  196.38    9.30
   1   3   4  216.98   10.00
  -1   3  -4  209.28   10.00
  -1   3  -4  218.08    9.70
   1   3   4  203.48    9.10
   2  -3   4  211.98    9.90
   2  -3   4  209.18    9.20
  -2  -3  -4  207.08   10.70
  -2  -3  -4  189.68    9.40
   2  -3   4  186.48    9.80
  -2   3  -4  210.58    9.60
   2   3   4  221.28   10.20
  -2   3  -4  194.18   10.10
   2   3   4  213.88    9.20
   2   3   4  195.48    9.10
   3  -3   4  165.28    8.20
   3  -3   4  167.98    8.90
  -3  -3  -4  155.28    8.30
  -3  -3  -4  174.78    9.80
   3  -3   4  168.98    8.20
   3  -3   4  171.98    8.50
   3   3   4  171.38    8.50
  -3   3  -4  198.68    9.70
   3   3   4  184.58    8.40
   3   3   4  166.88    8.60
   3   3   4  175.78    9.40
  -4  -3  -4 2936.11  120.29
   4  -3   4 2940.91  119.29
   4  -3   4 3126.99  118.69
   4  -3   4 3075.79  118.39
   4  -3   4 2904.41  118.19
   4   3   4 2983.10  119.59
   4   3   4 3034.30  118.49
   4   3   4 3042.90  118.69
   4   3   4 3241.78  118.59
   5  -3   4   85.79    5.70
  -5  -3  -4   78.89    6.80
   5  -3   4   76.79    5.30
   5  -3   4   86.69    5.50
   5  -3   4   76.09    6.10
   5   3   4   81.19    5.60
   5   3   4   86.19    5.50
   5   3   4   87.39    5.80
   5   3   4   87.19    6.60
   6  -3   4  466.65   20.40
   6  -3   4  419.96   20.90
   6  -3   4  465.45   20.80
   6   3   4  448.06   20.40
   6   3   4  467.45   21.10
   6   3   4  461.35   20.90
   6   3   4  475.45   20.70
   7  -3   4   76.39    6.10
   7  -3   4   62.49    6.40
   7   3   4   78.79    6.90
   7   3   4   77.19    6.70
   7   3   4   80.19    6.40
   7   3   4   80.29    6.60
   8  -3   4  274.57   15.60
   8   3   4  289.67   12.40
   8   3   4  300.77   15.50
   8   3   4  289.27   15.40
   8   3   4  282.07   13.80
   9   3   4   39.40    4.30
   9   3   4   51.99    6.30
   9   3   4   44.90    2.80
  10   3   4    5.10    2.30
  10   3   4    5.60    3.60
  11   3   4    4.60    1.70
  12   4  -4   77.49    5.50
  11   4  -4  114.49    7.20
  11   4  -4  108.59    8.70
  10  -4  -4  258.77   15.10
  10   4  -4  258.37   14.60
  10   4  -4  279.67   12.20
  10   4  -4  284.67   13.50
  10   4  -4  297.27   15.50
   9  -4  -4  108.39    9.40
   9  -4  -4  139.99    9.50
   9  -4  -4  122.49    7.60
   9  -4  -4  132.29    9.40
   9   4  -4  127.19    7.70
   9   4  -4  129.29    6.80
   9   4  -4  135.89    9.60
   9   4  -4  128.69    9.10
   8  -4  -4  236.38   13.30
   8  -4  -4  214.78   12.80
   8  -4  -4  244.98   13.60
   8   4  -4  260.17   13.50
   8   4  -4  246.68   12.80
  -7  -4   4   17.60    3.40
   7  -4  -4   14.00    3.20
  -7  -4   4   20.90    4.20
   7  -4  -4   19.40    3.80
   7  -4  -4   14.30    3.20
   7   4  -4   23.40    3.50
   7   4  -4   21.60    4.70
   7   4  -4   21.10    3.80
   7   4  -4   16.70    3.60
  -6  -4   4   65.99    6.00
  -6  -4   4   59.09    5.00
   6  -4  -4   59.09    5.10
   6  -4  -4   57.09    5.20
  -6   4   4   47.00    5.80
  -6   4   4   67.19    5.00
   6   4  -4   64.19    4.70
   6   4  -4   61.59    5.30
   6   4  -4   58.49    4.80
   5  -4  -4  113.99    7.00
   5  -4  -4  116.59    7.10
   5  -4  -4  116.79    7.10
  -5  -4   4  127.49    7.00
   5  -4  -4  111.19    6.40
  -5  -4   4  122.79    7.90
  -5   4   4  126.89    7.00
   5   4  -4  120.49    6.90
   5   4  -4  124.09    6.70
   5   4  -4  123.29    7.40
  -5   4   4  119.79    8.00
   4  -4  -4  503.15   22.60
  -4  -4   4  510.65   22.20
   4  -4  -4  526.45   22.40
  -4  -4   4  552.34   23.30
   4  -4  -4  546.95   22.70
   4   4  -4  515.55   21.90
   4   4  -4  524.05   22.80
   4   4  -4  518.05   22.00
  -4   4   4  542.65   22.30
   4   4  -4  530.35   22.30
  -4   4   4  534.75   23.50
  -3  -4   4   45.70    3.90
   3  -4  -4   46.70    3.70
   3  -4  -4   44.10    3.50
  -3   4   4   44.00    3.30
   3   4  -4   45.00    3.10
   3   4  -4   48.10    3.50
   3   4  -4   45.10    3.30
   2  -4  -4 2213.88   84.69
   2  -4  -4 2151.98   85.29
  -2  -4   4 2214.88   85.09
   2  -4  -4 2169.58   84.59
  -2  -4   4 2107.99   83.59
   2   4  -4 2153.98   84.29
  -2   4   4 2215.38   84.29
  -2   4   4 2126.49   84.19
   2   4  -4 1959.20   84.09
   2   4  -4 2257.07   84.49
   1  -4  -4 1073.09   48.90
  -1  -4   4 1240.98   48.60
   1  -4  -4 1135.89   47.90
  -1  -4   4 1241.18   47.40
   1  -4  -4 1262.37   47.90
   1   4  -4 1219.48   47.90
  -1   4   4 1255.77   47.90
  -1   4   4 1230.78   48.10
   1   4  -4 1138.39   47.60
   1   4  -4 1282.77   47.90
   0  -4   4 1155.08   44.30
   0  -4  -4 1100.69   44.70
   0  -4   4 1131.99   45.30
   0  -4  -4 1128.09   45.90
   0   4  -4 1126.49   44.50
   0   4   4 1163.28   45.10
   0   4  -4 1094.99   44.70
   0   4   4 1119.79   44.50
   0   4  -4 1095.59   44.60
   1  -4   4 1184.08   48.70
  -1  -4  -4 1120.29   48.00
  -1  -4  -4 1133.99   49.20
   1  -4   4 1280.47   48.40
   1  -4   4 1316.47   47.80
   1   4   4 1263.47   48.70
   1   4   4 1180.18   47.80
   1   4   4 1212.28   47.50
  -1   4  -4 1213.88   48.10
  -1   4  -4 1177.58   48.00
  -2  -4  -4 2394.76  100.09
   2  -4   4 2699.33   99.29
  -2  -4  -4 2294.17   98.69
   2  -4   4 2747.53   98.49
  -2   4  -4 2595.54   98.89
   2   4   4 2671.53   99.69
   2   4   4 2598.74   98.39
   2   4   4 2469.05   98.29
  -2   4  -4 2266.47   98.89
  -3  -4  -4  946.51   41.20
  -3  -4  -4 1010.80   42.80
   3  -4   4 1024.30   40.90
   3  -4   4 1047.90   41.00
   3  -4   4 1031.20   41.80
   3   4   4 1042.80   41.00
   3   4   4 1009.30   41.30
  -3   4  -4 1045.20   41.30
   3   4   4 1057.59   42.40
   3   4   4  990.20   41.10
   4  -4   4   23.40    2.90
   4  -4   4   22.80    2.80
  -4  -4  -4   24.90    4.00
   4  -4   4   19.20    3.10
  -4  -4  -4   18.70    3.00
   4   4   4   22.20    3.70
   4   4   4   23.70    3.10
   4   4   4   24.10    3.20
   4   4   4   26.10    3.00
   5  -4   4   60.49    4.70
   5  -4   4   66.49    5.80
  -5  -4  -4   64.49    6.70
   5  -4   4   70.19    5.00
   5   4   4   76.99    5.20
   5   4   4   65.59    6.10
   5   4   4   69.49    5.20
   5   4   4   70.59    5.50
   6  -4   4    4.60    2.80
   6  -4   4    8.20    2.40
   6   4   4   10.00    2.80
   6   4   4    9.40    3.00
   6   4   4    9.20    2.50
   6   4   4    8.50    2.50
   7  -4   4    7.70    2.60
   7  -4   4   14.50    4.00
   7   4   4   11.10    3.20
   7   4   4   14.00    3.40
   7   4   4   10.90    4.70
   7   4   4   12.20    3.20
   8   4   4   26.90    3.60
   8   4   4   24.30    4.70
   8   4   4   20.70    3.20
   8   4   4   22.80    4.40
   8   4   4   23.20    2.60
   9   4   4  130.29    6.20
   9   4   4  128.09    7.90
   9   4   4  125.69    8.50
   9   4   4  138.79    9.90
  10   4   4  145.89    8.20
  10   4   4  138.89    9.90
  11   4   4   33.20    3.20
  12   5  -4    3.50    2.10
  11   5  -4   35.80    4.10
  11   5  -4   30.00    2.60
  11   5  -4   24.50    4.80
  10  -5  -4   43.80    6.20
  10   5  -4   43.40    5.90
  10   5  -4   47.50    3.80
  10   5  -4   54.09    5.00
   9  -5  -4   70.39    7.30
   9  -5  -4   55.89    7.00
   9  -5  -4   57.39    5.70
   9   5  -4   66.29    4.60
   9   5  -4   76.79    7.60
   9   5  -4   71.29    7.00
   9   5  -4   66.09    5.60
  -8  -5   4   -1.70    3.10
   8  -5  -4    2.90    2.90
   8  -5  -4   -0.20    2.50
   8  -5  -4    1.00    2.60
   8   5  -4    1.70    2.30
   8   5  -4    2.40    2.90
   8   5  -4    4.00    3.30
   7  -5  -4  345.07   16.90
  -7  -5   4  343.97   16.90
  -7  -5   4  307.87   18.90
   7  -5  -4  332.27   16.70
   7  -5  -4  336.67   16.80
   7   5  -4  329.97   16.60
   7   5  -4  360.96   16.20
   7   5  -4  324.67   17.10
   7   5  -4  330.47   16.30
  -6  -5   4    9.10    2.50
  -6  -5   4    9.10    2.60
   6  -5  -4    6.00    2.40
   6  -5  -4   10.70    2.90
  -6  -5   4    5.30    2.90
   6  -5  -4    7.80    4.10
   6   5  -4    8.50    2.70
   6   5  -4    6.60    2.40
   6   5  -4    8.40    2.60
  -6   5   4    9.00    2.80
  -6   5   4    8.10    2.50
   6   5  -4    8.90    2.30
  -5  -5   4 1994.20   80.29
   5  -5  -4 2092.59   80.79
  -5  -5   4 1961.30   81.49
   5  -5  -4 2075.49   80.99
  -5  -5   4 2115.89   80.59
  -5   5   4 1982.30   81.99
  -5   5   4 2056.19   80.49
   5   5  -4 2043.20   80.09
   5   5  -4 1948.61   80.99
   4  -5  -4   25.90    3.10
   4  -5  -4   23.30    3.20
  -4  -5   4   28.90    3.30
   4  -5  -4   23.20    3.00
  -4  -5   4   26.70    3.70
  -4  -5   4   22.00    2.80
   4   5  -4   25.90    3.30
   4   5  -4   21.10    2.80
  -4   5   4   24.40    2.90
   4   5  -4   23.70    2.70
   3  -5  -4 3134.29  131.99
   3  -5  -4 3526.25  132.29
  -3  -5   4 3286.27  131.29
   3  -5  -4 3500.75  132.59
  -3  -5   4 3246.98  132.49
  -3  -5   4 3320.87  132.29
  -3   5   4 3590.14  131.79
   3   5  -4 3366.36  131.89
   3   5  -4 3542.35  131.79
  -3   5   4 3322.57  131.99
   2  -5  -4  491.35   21.20
   2  -5  -4  518.55   21.20
  -2  -5   4  479.35   19.90
  -2  -5   4  459.05   20.20
   2  -5  -4  511.75   21.70
  -2  -5   4  510.75   21.60
  -2   5   4  505.05   20.90
   2   5  -4  527.55   20.80
   2   5  -4  449.86   21.00
   2   5  -4  497.55   20.80
  -2   5   4  515.85   20.80
   1  -5  -4  592.64   23.80
   1  -5  -4  528.25   24.80
  -1  -5   4  585.24   23.10
   1  -5  -4  583.64   24.10
  -1  -5   4  592.34   24.50
   1   5  -4  538.95   23.70
   1   5  -4  600.64   23.50
   1   5  -4  583.14   23.70
  -1   5   4  581.44   23.70
  -1   5   4  573.54   24.10
   0  -5  -4   49.00    3.60
   0  -5  -4   50.39    4.40
   0  -5   4   45.50    3.70
   0  -5   4   50.49    3.00
   0  -5  -4   51.19    3.00
   0   5   4   46.90    3.30
   0   5  -4   43.00    3.40
   0   5  -4   47.80    3.00
   0   5  -4   49.30    3.30
   0   5   4   49.10    3.70
  -1  -5  -4   11.30    2.70
   1  -5   4   17.80    2.70
   1  -5   4   15.70    1.80
  -1  -5  -4   13.60    2.30
  -1   5  -4   13.00    2.00
   1   5   4   13.20    2.40
   1   5   4   12.20    1.60
   1   5   4   11.90    1.90
  -1   5  -4   15.20    2.20
   2  -5   4   70.39    4.20
   2  -5   4   60.59    5.10
   2  -5   4   68.09    4.10
  -2  -5  -4   67.49    5.50
  -2  -5  -4   65.79    4.60
   2   5   4   63.69    4.30
  -2   5  -4   68.49    4.80
   2   5   4   62.19    3.90
   2   5   4   72.49    5.10
  -2   5  -4   74.39    4.60
  -3  -5  -4 1765.22   74.39
  -3  -5  -4 1853.21   75.99
   3  -5   4 1927.31   73.99
   3  -5   4 1928.51   73.99
  -3   5  -4 1944.21   74.39
   3   5   4 1902.81   75.49
   3   5   4 1817.92   74.29
   3   5   4 1821.82   74.19
   3   5   4 1941.31   73.89
   4  -5   4    8.10    2.00
  -4  -5  -4    3.60    2.10
  -4  -5  -4    6.00    2.70
   4  -5   4    6.60    1.90
   4   5   4    2.20    2.10
   4   5   4    2.20    1.60
   4   5   4    4.90    1.90
   4   5   4    3.90    2.00
  -4   5  -4    3.50    2.00
   5  -5   4  676.13   30.50
   5  -5   4  749.42   30.70
   5   5   4  775.82   31.00
   5   5   4  676.63   32.30
   5   5   4  751.32   31.30
  -5   5  -4  712.73   32.40
  -5   5  -4  795.02   31.40
   5   5   4  720.03   31.20
   5   5   4  750.82   31.10
   6  -5   4   12.90    2.60
   6   5   4   15.20    3.50
   6   5   4   12.60    2.80
  -6   5  -4   12.70    3.40
   6   5   4   12.30    3.00
   6   5   4   13.50    3.20
   7  -5   4  507.65   22.80
   7   5   4  487.05   22.80
   7   5   4  504.35   23.60
   7   5   4  535.85   23.80
   8   5   4    3.80    3.50
   8   5   4    1.70    1.30
   8   5   4    6.40    2.70
   8   5   4    3.70    2.20
   8   5   4   -0.20    3.10
   9   5   4  148.89    7.10
   9   5   4  153.18   10.30
   9   5   4  154.08    8.70
   9   5   4  145.79    9.00
  10   5   4   11.60    2.70
  10   5   4    8.30    3.60
  10   5   4   10.30    2.30
  11   5   4    5.30    1.90
  12   6  -4   59.49    4.70
  11   6  -4   99.99    5.20
  11   6  -4   85.19    6.30
  11   6  -4  100.39    8.40
  10  -6  -4  278.27   19.60
  10   6  -4  289.97   13.60
  10   6  -4  275.67   15.40
  10   6  -4  272.37   12.60
   9  -6  -4   30.70    4.40
   9  -6  -4   35.70    5.80
   9  -6  -4   29.50    5.20
   9   6  -4   34.50    4.00
   9   6  -4   35.10    3.50
   9   6  -4   37.80    5.40
   9   6  -4   32.60    5.90
   9   6  -4   41.50    5.70
   9   6  -4   49.50    7.40
   8  -6  -4  148.69   10.20
  -8  -6   4  172.48   12.10
   8  -6  -4  128.09    9.60
   8  -6  -4  133.59    6.80
   8  -6  -4  157.58   10.60
   8  -6  -4  147.59    9.80
   8   6  -4  144.29   11.50
   8   6  -4  155.98    9.20
   8   6  -4  147.79    8.20
   8   6  -4  143.29   10.60
   8   6  -4  168.48   10.00
   8   6  -4  146.29   10.90
   8   6  -4  150.28    8.60
  -7  -6   4  150.38    9.80
   7  -6  -4  150.78    9.80
   7  -6  -4  131.39    9.40
   7  -6  -4  140.39    9.50
   7   6  -4  162.88   10.40
   7   6  -4  132.69    9.00
   7   6  -4  154.98    9.80
   7   6  -4  146.89    8.60
  -6  -6   4  164.18    9.40
   6  -6  -4  179.68   10.10
  -6  -6   4  170.28    9.90
   6  -6  -4  162.28    9.50
   6  -6  -4  166.38    9.90
   6  -6  -4  154.58    9.90
  -6  -6   4  167.08   10.60
  -6   6   4  174.48    9.60
   6   6  -4  174.28    9.80
   6   6  -4  174.48    9.10
   6   6  -4  169.78    9.50
   6   6  -4  161.18   10.10
   5  -6  -4   24.00    3.70
   5  -6  -4   24.30    3.50
  -5  -6   4   24.90    3.50
  -5  -6   4   28.20    4.20
  -5  -6   4   26.30    3.60
   5   6  -4   26.80    3.60
  -5   6   4   26.80    3.50
   5   6  -4   27.30    3.60
  -5   6   4   20.60    3.70
   5   6  -4   29.90    3.30
  -4  -6   4   38.10    3.80
   4  -6  -4   39.40    4.40
   4  -6  -4   37.30    3.80
  -4  -6   4   38.40    3.40
  -4  -6   4   35.70    4.30
   4  -6  -4   37.40    4.40
   4   6  -4   44.00    3.70
   4   6  -4   32.70    3.00
  -4   6   4   36.80    3.80
   4   6  -4   37.60    3.60
  -3  -6   4  669.63   29.50
  -3  -6   4  738.83   30.70
  -3  -6   4  689.13   29.30
   3  -6  -4  731.03   30.40
   3  -6  -4  742.13   30.40
   3  -6  -4  701.93   29.50
   3   6  -4  740.83   29.70
  -3   6   4  710.13   29.70
  -3   6   4  756.72   29.70
   3   6  -4  707.23   29.70
  -2  -6   4 1171.98   46.50
   2  -6  -4 1175.08   46.00
   2  -6  -4 1122.09   46.10
   2  -6  -4 1132.09   46.30
  -2  -6   4 1063.49   45.10
   2   6  -4 1207.58   45.70
   2   6  -4 1166.58   45.40
   2   6  -4 1033.60   48.00
  -2   6   4 1142.49   45.90
  -2   6   4 1157.88   45.50
   1  -6  -4  235.88   12.20
   1  -6  -4  254.27   11.60
  -1  -6   4  244.08   10.40
   1  -6  -4  249.48   11.20
  -1  -6   4  250.27   11.90
  -1   6   4  241.08   11.00
   1   6  -4  244.48   10.60
   1   6  -4  242.18   11.00
   1   6  -4  231.68   11.20
  -1   6   4  243.28   11.50
   0  -6   4  881.91   34.90
   0  -6  -4  867.41   35.00
   0  -6   4  919.11   36.40
   0  -6  -4  860.81   36.50
   0  -6  -4  890.11   35.80
   0   6   4  822.12   35.10
   0   6  -4  876.21   35.30
   0   6  -4  869.61   35.70
   0   6   4  895.71   36.10
   1  -6   4  196.18    8.70
  -1  -6  -4  180.48    9.30
   1  -6   4  198.28    9.90
  -1  -6  -4  168.78    9.90
  -1   6  -4  184.48    8.90
   1   6   4  178.28    8.20
   1   6   4  193.18    9.70
  -1   6  -4  179.88    9.30
   1   6   4  187.88    8.70
  -2  -6  -4 2151.08   91.69
   2  -6   4 2354.16   89.99
  -2  -6  -4 2196.08   90.59
   2  -6   4 2085.19   91.49
   2  -6   4 2485.75   90.09
  -2   6  -4 2343.87   90.99
  -2   6  -4 2384.86   90.29
   2   6   4 2382.36   89.69
   2   6   4 2372.06   91.39
   2   6   4 2209.78   90.09
  -3  -6  -4 1269.57   52.49
   3  -6   4 1132.49   53.49
   3  -6   4 1306.17   51.69
  -3  -6  -4 1247.08   53.79
   3  -6   4 1369.66   51.89
   3   6   4 1280.57   51.99
  -3   6  -4 1348.86   52.09
   3   6   4 1313.87   53.29
  -3   6  -4 1322.57   52.99
   3   6   4 1333.57   51.59
   3   6   4 1309.27   52.19
   4  -6   4  116.99    6.80
   4  -6   4  133.59    7.00
  -4  -6  -4  108.79    8.40
  -4  -6  -4  114.89    7.40
   4   6   4  119.79    7.30
  -4   6  -4  118.19    7.90
   4   6   4  120.89    6.80
   4   6   4  130.79    7.40
   4   6   4  110.19    8.10
  -4   6  -4  120.09    7.20
   5  -6   4    6.10    2.30
   5  -6   4    7.60    2.00
   5  -6   4    8.00    2.50
  -5  -6  -4    2.30    2.50
  -5   6  -4    7.80    2.60
   5   6   4    4.10    1.90
   5   6   4    7.80    2.60
   5   6   4    4.80    2.20
   5   6   4    4.90    2.20
   6  -6   4   -1.00    2.10
   6  -6   4   -1.80    1.90
   6  -6   4    1.50    2.10
   6   6   4    4.00    2.50
   6   6   4    0.70    2.50
   6   6   4    0.20    1.90
   6   6   4    2.10    2.30
   7  -6   4    2.60    2.50
   7   6   4    3.70    1.80
   7   6   4    4.40    2.30
   7   6   4    7.90    2.80
   7   6   4    0.30    2.30
   7   6   4   10.40    3.30
   8   6   4   93.79    6.90
   8   6   4   89.39    5.50
   8   6   4   97.69    7.90
   8   6   4   82.29    8.10
   8   6   4   91.89    6.40
   9   6   4   68.39    4.30
   9   6   4   72.69    6.20
   9   6   4   70.19    5.60
   9   6   4   83.79    7.80
  10   6   4  115.29    7.20
  10   6   4  125.09    7.20
  10   6   4  119.99    8.80
  11   6   4   25.50    2.80
  12   7  -4   40.80    3.60
  11   7  -4   20.30    3.10
  11   7  -4   21.70    2.40
  11   7  -4   19.20    4.40
  10  -7  -4    8.10    3.10
  10   7  -4    2.70    3.40
  10   7  -4    3.30    2.90
  10   7  -4    0.40    2.40
  10   7  -4    2.90    1.80
   9  -7  -4   19.10    4.90
   9  -7  -4   18.40    4.90
   9  -7  -4   16.00    3.60
   9   7  -4   16.00    3.10
   9   7  -4   16.10    4.90
   9   7  -4   14.50    3.90
   9   7  -4   16.00    2.50
   9   7  -4   11.40    3.40
   9   7  -4   13.60    3.50
   8  -7  -4  196.38    9.30
   8  -7  -4  224.98   13.30
   8  -7  -4  204.68   11.60
   8  -7  -4  209.38   12.70
   8   7  -4  210.28   13.50
   8   7  -4  214.08   11.90
   8   7  -4  200.98   11.70
   8   7  -4  235.38   12.80
   8   7  -4  225.88   10.60
   8   7  -4  209.28   10.80
  -7  -7   4   57.49    6.80
   7  -7  -4   47.10    6.00
   7  -7  -4   53.79    6.00
   7  -7  -4   59.09    6.70
   7  -7  -4   55.29    6.80
  -7   7   4   54.69    6.10
   7   7  -4   56.49    6.60
   7   7  -4   57.69    6.20
   7   7  -4   48.40    5.10
   7   7  -4   46.20    5.80
   6  -7  -4  710.83   32.40
  -6  -7   4  728.93   31.50
   6  -7  -4  729.43   31.50
  -6  -7   4  742.63   32.10
   6  -7  -4  770.52   32.10
   6  -7  -4  714.93   32.30
   6   7  -4  712.23   32.20
   6   7  -4  751.72   31.90
  -6   7   4  750.92   31.80
   6   7  -4  726.23   31.70
   6   7  -4  771.82   31.20
  -5  -7   4  206.18   10.90
   5  -7  -4  229.68   11.40
  -5  -7   4  199.88   11.90
  -5  -7   4  195.28   10.70
   5  -7  -4  213.88   11.80
   5   7  -4  192.88   11.00
  -5   7   4  216.98   11.00
   5   7  -4  213.78   10.30
   5   7  -4  223.68   11.20
   4  -7  -4 2266.77   85.59
  -4  -7   4 2052.39   85.29
   4  -7  -4 2275.17   86.59
  -4  -7   4 2108.49   85.29
   4  -7  -4 2151.48   86.69
  -4  -7   4 2115.89   86.59
  -4   7   4 2266.77   85.59
   4   7  -4 2267.07   85.69
   4   7  -4 2095.19   84.69
   4   7  -4 2022.40   85.49
   3  -7  -4  874.51   36.20
   3  -7  -4  883.61   36.20
  -3  -7   4  845.82   35.30
  -3  -7   4  811.62   35.10
  -3  -7   4  876.81   36.40
   3  -7  -4  865.21   35.30
  -3   7   4  876.61   35.30
   3   7  -4  837.92   35.20
   3   7  -4  916.21   35.50
  -3   7   4  839.72   35.50
   2  -7  -4  992.40   39.50
   2  -7  -4  991.50   39.80
  -2  -7   4  957.00   39.00
  -2  -7   4  980.40   40.00
  -2  -7   4  867.71   38.70
  -2   7   4  926.51   39.40
  -2   7   4  976.70   38.90
   2   7  -4 1011.30   39.10
  -1  -7   4    8.50    1.50
   1  -7  -4    9.30    1.80
   1  -7  -4    6.90    2.00
   1  -7  -4   10.10    2.50
  -1  -7   4    6.70    1.70
  -1  -7   4    6.60    2.00
  -1   7   4    8.20    1.90
  -1   7   4    7.90    1.70
   1   7  -4    8.00    1.90
   1   7  -4    8.70    1.90
   0  -7  -4    8.30    2.20
   0  -7   4    7.30    1.40
   0  -7   4   16.80    2.80
   0  -7   4   17.20    2.40
   0  -7  -4    8.20    2.20
   0   7  -4    8.10    2.00
   0   7   4   12.60    2.50
   0   7  -4    8.30    1.70
   0   7   4   13.20    2.10
   0   7   4    6.20    1.50
   1  -7   4  200.88   10.10
  -1  -7  -4  201.68   11.20
   1  -7   4  220.88    9.80
  -1  -7  -4  215.28   10.60
   1  -7   4  222.78   11.40
   1  -7   4  210.78    9.80
  -1   7  -4  215.58   10.00
   1   7   4  204.38   10.00
   1   7   4  214.88   11.00
  -1   7  -4  202.38   10.60
   2  -7   4  269.17   11.70
   2  -7   4  256.87   13.50
   2  -7   4  243.98   12.30
   2  -7   4  259.67   11.70
  -2  -7  -4  246.28   12.50
  -2  -7  -4  235.38   13.20
   2   7   4  254.87   12.90
  -2   7  -4  268.17   12.00
   2   7   4  237.58   11.70
   2   7   4  245.08   11.30
  -2   7  -4  266.67   12.80
   3  -7   4  242.08   13.30
  -3  -7  -4  260.37   13.40
   3  -7   4  279.97   12.70
  -3  -7  -4  260.57   14.60
   3  -7   4  275.27   12.70
   3  -7   4  249.18   14.70
  -3   7  -4  287.77   14.00
  -3   7  -4  284.17   12.90
   3   7   4  267.87   12.30
   3   7   4  293.97   13.10
   3   7   4  270.47   13.10
   3   7   4  282.77   14.30
   4  -7   4 1493.25   57.39
   4  -7   4 1434.86   57.39
  -4  -7  -4 1336.57   59.69
  -4  -7  -4 1367.56   58.19
   4   7   4 1412.86   59.29
   4   7   4 1461.75   57.79
   4   7   4 1454.25   57.19
  -4   7  -4 1439.56   57.59
  -4   7  -4 1424.36   58.99
   4   7   4 1449.65   57.89
   5  -7   4  136.49    7.90
  -5  -7  -4  135.89    9.20
  -5  -7  -4  136.09    9.00
   5  -7   4  130.49    8.20
   5  -7   4  127.79    7.90
   5   7   4  152.58    8.80
   5   7   4  133.29    7.80
   5   7   4  144.99    8.70
   5   7   4  138.89    8.50
   6  -7   4  114.19    8.00
   6  -7   4  124.39    7.70
   6  -7   4  112.99    7.70
   6   7   4  131.89    8.40
   6   7   4  112.79    7.50
   6   7   4  113.09    8.30
   6   7   4  131.19    8.60
   7  -7   4   78.99    5.90
   7  -7   4   77.89    6.40
   7   7   4   92.29    8.30
   7   7   4   76.79    6.80
   7   7   4   78.99    5.40
   7   7   4   79.19    6.00
   7   7   4   83.89    6.50
   8   7   4  237.68   10.90
   8   7   4  212.58   13.30
   8   7   4  239.38   11.80
   8   7   4  230.28   12.20
   8   7   4  238.38   13.10
   9   7   4   11.60    2.90
   9   7   4    9.80    1.70
   9   7   4   11.50    3.50
   9   7   4   10.40    2.50
  10   7   4   16.20    2.70
  10   7   4   14.30    2.80
  11   8  -4  147.99    8.00
  11   8  -4  141.99    7.10
  10  -8  -4   33.50    4.50
  10   8  -4   25.20    4.80
  10   8  -4   23.00    3.10
  10   8  -4   27.10    6.20
  10   8  -4   24.50    3.70
  10   8  -4   31.80    4.60
   9  -8  -4  379.16   20.30
   9  -8  -4  358.86   19.80
   9  -8  -4  383.76   18.20
   9   8  -4  398.46   18.50
   9   8  -4  394.56   20.80
   9   8  -4  393.56   17.50
   9   8  -4  347.27   18.30
   9   8  -4  390.26   17.10
   9   8  -4  402.26   19.70
   8  -8  -4   10.50    4.00
   8  -8  -4    8.90    4.10
   8  -8  -4    9.30    3.10
   8  -8  -4   10.40    1.80
   8   8  -4    7.20    3.10
   8   8  -4   12.00    3.30
   8   8  -4    9.30    2.80
   8   8  -4    9.70    3.70
   8   8  -4    8.60    2.40
   8   8  -4    5.20    3.80
   7  -8  -4   29.40    4.70
   7  -8  -4   19.60    4.50
   7  -8  -4   17.60    4.40
  -7  -8   4   24.80    5.00
   7  -8  -4   27.80    4.90
   7   8  -4   25.10    4.20
   7   8  -4   26.10    4.90
   7   8  -4   26.80    5.30
   7   8  -4   24.90    3.90
  -7   8   4   25.20    4.60
   6  -8  -4   69.99    7.60
  -6  -8   4   61.49    5.90
   6  -8  -4   56.69    5.60
  -6  -8   4   54.59    6.10
   6  -8  -4   67.39    7.30
   6  -8  -4   72.99    6.70
  -6   8   4   54.69    5.60
   6   8  -4   51.89    6.00
   6   8  -4   51.29    5.00
   6   8  -4   57.09    5.90
   6   8  -4   55.09    5.70
   5  -8  -4    2.90    2.70
  -5  -8   4    3.80    2.30
  -5  -8   4    1.50    2.40
   5  -8  -4    1.70    2.60
   5  -8  -4    5.40    2.30
   5  -8  -4    3.20    2.40
  -5  -8   4    2.10    2.60
   5   8  -4    5.60    2.60
   5   8  -4    2.90    2.30
  -5   8   4    1.30    1.90
   5   8  -4    5.60    2.30
   5   8  -4    7.70    2.20
   5   8  -4    0.70    1.50
   4  -8  -4  138.89    9.00
   4  -8  -4  136.19    9.00
  -4  -8   4  141.39    8.30
  -4  -8   4  135.29    8.10
  -4  -8   4  139.69    9.10
   4  -8  -4  161.08    8.50
   4   8  -4  152.38    8.30
  -4   8   4  149.79    8.20
   3  -8  -4 1006.00   40.80
  -3  -8   4  996.90   40.90
  -3  -8   4 1028.40   42.10
  -3  -8   4  958.80   40.80
   3  -8  -4 1030.00   42.10
   3  -8  -4 1009.00   41.90
  -3   8   4  944.31   41.30
  -3   8   4 1031.10   41.00
   3   8  -4 1028.50   41.00
  -2  -8   4   96.39    6.40
   2  -8  -4   92.29    6.00
   2  -8  -4   93.19    6.20
   2  -8  -4   85.49    5.30
  -2  -8   4   90.69    5.50
  -2   8   4   91.49    5.50
  -2   8   4   79.79    5.10
  -2   8   4   85.69    5.90
   2   8  -4   93.69    5.60
   1  -8  -4 1020.10   38.40
  -1  -8   4  926.11   37.50
   1  -8  -4  939.81   37.80
  -1  -8   4  975.70   38.70
  -1  -8   4  895.41   36.70
  -1   8   4  938.61   37.40
  -1   8   4  880.91   37.30
   1   8  -4  954.30   37.50
   1   8  -4  868.41   38.10
   1   8  -4  850.01   37.20
  -1   8   4  910.31   38.40
   0  -8   4   34.30    2.80
   0  -8   4   38.20    4.40
   0  -8   4   37.30    3.70
   0  -8   4   29.70    3.10
   0  -8  -4   40.60    4.30
   0   8   4   34.00    4.00
   0   8  -4   32.50    3.40
   0   8  -4   32.70    3.40
   0   8   4   33.90    3.50
   0   8   4   32.90    3.00
   1  -8   4 1595.14   64.29
   1  -8   4 1599.14   63.89
  -1  -8  -4 1531.25   65.29
   1  -8   4 1651.03   63.79
   1  -8   4 1666.53   65.79
  -1  -8  -4 1668.83   64.89
   1   8   4 1614.84   65.29
  -1   8  -4 1652.23   64.09
  -1   8  -4 1586.74   64.99
   1   8   4 1575.34   64.09
  -2  -8  -4   25.70    4.20
   2  -8   4   22.90    3.50
   2  -8   4   26.10    3.10
  -2  -8  -4   22.80    3.60
  -2  -8  -4   26.30    3.60
   2  -8   4   24.20    4.10
   2  -8   4   25.80    3.10
   2   8   4   23.10    3.10
   2   8   4   26.20    3.80
  -2   8  -4   35.30    3.60
   2   8   4   26.60    3.00
  -2   8  -4   24.30    3.70
   3  -8   4 1222.98   47.00
   3  -8   4 1213.08   46.90
   3  -8   4 1075.79   49.50
   3  -8   4 1110.49   47.90
  -3  -8  -4 1140.39   47.80
  -3  -8  -4 1007.90   48.60
   3   8   4 1149.69   47.20
  -3   8  -4 1188.68   47.00
   3   8   4 1234.68   47.30
   3   8   4 1198.18   48.80
  -3   8  -4 1172.48   48.30
   3   8   4 1152.98   46.50
   4  -8   4    7.00    2.10
   4  -8   4   12.70    2.70
  -4  -8  -4    8.00    4.60
  -4  -8  -4    6.00    2.80
  -4  -8  -4    5.30    3.90
   4  -8   4   11.40    2.70
   4   8   4    5.60    2.40
  -4   8  -4    5.00    2.20
   4   8   4   11.60    1.80
   4   8   4    9.50    2.80
   4   8   4    5.20    2.10
   5  -8   4   14.50    3.10
  -5  -8  -4   16.00    4.10
  -5  -8  -4   19.90    4.50
   5  -8   4   18.50    3.10
   5  -8   4   19.80    3.40
   5   8   4   19.70    3.70
   5   8   4   23.80    4.10
   5   8   4   21.30    3.30
   5   8   4   24.60    3.70
   6  -8   4   40.20    4.60
   6  -8   4   39.60    5.00
  -6  -8  -4   43.10    6.20
   6  -8   4   33.90    4.70
   6   8   4   44.60    5.50
   6   8   4   37.30    4.60
   6   8   4   47.70    5.80
   6   8   4   48.30    5.40
   7  -8   4   18.30    3.20
   7  -8   4   30.40    4.80
   7  -8   4   21.00    3.80
   7   8   4   22.10    3.20
   7   8   4   16.00    2.90
   7   8   4   17.60    3.60
   7   8   4   21.10    4.80
   7   8   4   19.30    3.80
   8   8   4   10.50    3.10
   8   8   4    8.50    2.50
   8   8   4    7.10    2.00
   8   8   4   12.60    3.40
   9   8   4  205.68   11.00
   9   8   4  208.48   11.80
   9   8   4  203.98    9.50
   9   8   4  217.18   10.60
  10   8   4   19.10    1.60
  10   8   4   20.40    2.90
  10   8   4   16.10    2.70
  11   9  -4    3.10    2.00
  11   9  -4    4.40    2.40
  11   9  -4    0.40    1.40
  10  -9  -4   12.40    3.10
  10   9  -4   16.90    5.00
  10   9  -4   10.90    2.30
  10   9  -4   17.60    3.10
  10   9  -4   17.90    3.60
   9  -9  -4   43.10    5.10
   9  -9  -4   45.20    8.80
   9   9  -4   44.80    6.50
   9   9  -4   36.10    6.30
   9   9  -4   47.00    4.40
   9   9  -4   40.30    4.80
   9   9  -4   27.20    6.30
   9   9  -4   46.00    4.60
   8  -9  -4  150.38   10.90
   8  -9  -4  140.69   10.90
   8  -9  -4  143.29    7.20
   8  -9  -4  147.59   10.20
   8  -9  -4  150.68    9.30
   8   9  -4  125.49    9.10
   8   9  -4  145.99    8.30
   8   9  -4  150.78    8.50
   8   9  -4  149.19   11.30
   8   9  -4  152.78   10.50
   8   9  -4  153.08    9.50
   7  -9  -4   65.09    7.30
   7  -9  -4   59.29    6.30
   7  -9  -4   57.89    5.30
   7  -9  -4   42.40    6.50
   7  -9  -4   47.70    6.50
   7  -9  -4   53.29    6.30
  -7  -9   4   49.50    6.50
   7   9  -4   54.69    7.00
   7   9  -4   53.19    6.50
   7   9  -4   66.69    7.30
   7   9  -4   53.59    6.00
   7   9  -4   39.80    4.80
  -7   9   4   48.20    6.00
   6  -9  -4   96.09    7.40
   6  -9  -4  104.89    9.60
   6  -9  -4   91.89    8.50
  -6  -9   4  107.49    8.10
   6  -9  -4  106.79    7.80
   6   9  -4   89.59    7.80
   6   9  -4   91.19    6.50
   6   9  -4   93.39    5.20
   6   9  -4  103.59    7.60
   6   9  -4  106.19    7.70
  -6   9   4   93.09    7.40
   5  -9  -4 1203.48   51.79
  -5  -9   4 1212.88   50.09
   5  -9  -4 1185.68   51.59
   5  -9  -4 1308.37   50.79
   5  -9  -4 1207.48   50.29
  -5  -9   4 1223.68   50.89
   5   9  -4 1210.58   49.00
   5   9  -4 1176.08   50.89
   5   9  -4 1256.57   50.59
   5   9  -4 1215.58   50.59
  -5   9   4 1290.87   50.69
  -4  -9   4 1120.59   49.10
   4  -9  -4 1262.47   48.30
  -4  -9   4 1147.69   48.30
  -4  -9   4 1169.18   47.90
   4  -9  -4 1153.38   49.40
   4  -9  -4 1134.59   49.30
   4   9  -4 1212.68   48.20
  -4   9   4 1200.28   48.20
   3  -9  -4  591.44   24.10
   3  -9  -4  559.34   25.10
  -3  -9   4  570.14   25.30
   3  -9  -4  572.24   25.40
  -3  -9   4  558.64   24.10
  -3  -9   4  534.85   24.20
   3   9  -4  585.74   24.30
  -3   9   4  537.25   24.70
  -3   9   4  537.55   23.70
  -3   9   4  559.74   24.10
   2  -9  -4  749.33   32.40
   2  -9  -4  754.62   31.50
  -2  -9   4  774.62   32.90
   2  -9  -4  821.52   33.00
  -2  -9   4  759.32   31.70
   2   9  -4  786.02   31.80
  -2   9   4  743.33   32.60
  -2   9   4  727.33   31.50
  -2   9   4  770.62   31.70
  -1  -9   4   15.20    2.60
  -1  -9   4   14.70    3.00
   1  -9  -4    9.70    2.20
   1  -9  -4    9.10    2.30
   1   9  -4   12.80    2.50
  -1   9   4   13.60    2.50
  -1   9   4   14.90    2.50
   1   9  -4    9.80    2.10
  -1   9   4   14.30    2.90
   1   9  -4   10.00    2.70
   0  -9   4  140.29    7.30
   0  -9   4  130.99    7.00
   0  -9   4  121.49    6.50
   0  -9   4  134.59    8.20
   0  -9  -4  140.99    7.80
   0   9  -4  123.09    7.80
   0   9   4  124.99    7.90
   0   9   4  122.39    6.90
   0   9  -4  130.49    7.00
   0   9   4  119.49    7.00
   1  -9   4   69.39    4.70
  -1  -9  -4   66.39    5.10
   1  -9   4   62.09    4.30
   1  -9   4   69.89    5.00
   1  -9   4   68.29    5.80
  -1   9  -4   72.09    4.70
  -1   9  -4   65.09    5.50
   1   9   4   62.59    4.60
   1   9   4   59.39    5.30
   2  -9   4  357.96   15.60
   2  -9   4  340.57   15.20
  -2  -9  -4  350.96   16.50
   2  -9   4  336.07   17.60
   2  -9   4  349.67   16.20
   2   9   4  343.37   15.60
  -2   9  -4  319.77   15.20
   2   9   4  320.67   16.70
  -2   9  -4  332.27   16.70
  -3  -9  -4  444.16   24.20
   3  -9   4  523.55   25.50
   3  -9   4  507.25   25.60
   3  -9   4  540.95   22.50
   3  -9   4  535.15   23.80
   3  -9   4  532.75   22.40
  -3  -9  -4  506.65   23.40
  -3   9  -4  509.25   22.30
   3   9   4  548.05   22.90
   3   9   4  515.25   24.20
   3   9   4  495.45   21.90
   4  -9   4  416.26   18.20
   4  -9   4  412.26   18.20
  -4  -9  -4  382.86   19.20
  -4  -9  -4  367.86   19.20
   4  -9   4  421.26   18.20
   4  -9   4  351.06   19.30
   4   9   4  387.16   18.60
   4   9   4  394.76   16.70
   4   9   4  381.36   18.10
   4   9   4  430.76   18.70
   4   9   4  374.36   17.60
   5  -9   4  321.37   15.80
   5  -9   4  323.37   15.60
  -5  -9  -4  305.77   16.70
  -5  -9  -4  326.47   17.00
   5  -9   4  315.67   15.60
   5   9   4  360.96   16.70
   5   9   4  313.77   16.20
   5   9   4  320.77   15.80
   5   9   4  314.77   15.20
   6  -9   4  147.39    8.90
   6  -9   4  141.49    8.20
  -6  -9  -4  145.09   10.50
   6  -9   4  132.29   11.20
   6  -9   4  137.59    9.30
   6  -9   4  140.59    6.70
  -6  -9  -4  126.59    9.80
   6   9   4  165.38   10.30
   6   9   4  136.09    8.70
   6   9   4  154.98    9.00
   6   9   4  144.99    9.10
   6   9   4  139.09    9.40
   6   9   4  151.78    9.40
   6   9   4  139.49    9.40
   7  -9   4   85.89    7.40
   7  -9   4   95.49    8.00
  -7  -9  -4   94.69   10.90
   7  -9   4   91.59    6.60
   7   9   4  107.59    7.90
   7   9   4  103.79    6.50
   7   9   4  105.19    7.40
   7   9   4  102.69    6.70
   8  -9   4   58.69    5.10
   8   9   4   64.39    6.40
   8   9   4   64.09    5.30
   8   9   4   66.89    6.00
   8   9   4   59.19    4.70
   9   9   4   37.70    5.00
   9   9   4   38.40    3.30
   9   9   4   39.70    4.40
   9   9   4   42.60    4.00
  10   9   4    1.20    0.90
  10   9   4   -1.00    1.70
  10   9   4   -0.20    1.50
  11  10  -4    1.00    1.80
  11  10  -4    1.80    2.20
  11  10  -4    2.10    1.40
  10 -10  -4  227.28   11.70
  10  10  -4  240.38   12.20
  10  10  -4  228.48   11.40
  10  10  -4  215.88   10.80
  10  10  -4  240.98   14.20
   9 -10  -4    2.80    2.70
   9  10  -4    9.90    3.90
   9  10  -4    6.80    3.00
   9  10  -4    5.10    4.20
   9  10  -4    5.10    2.40
   9  10  -4    4.90    2.70
   8 -10  -4  202.78   12.90
   8 -10  -4  211.88   11.20
   8 -10  -4  186.18    9.20
   8 -10  -4  197.98   13.70
   8 -10  -4  196.58   12.10
   8  10  -4  221.98   13.70
   8  10  -4  214.48   11.60
   8  10  -4  204.68   10.70
   8  10  -4  192.78   10.60
   8  10  -4  212.68   12.90
   8  10  -4  172.88   11.40
   7 -10  -4    6.30    3.80
   7 -10  -4   10.60    2.90
   7 -10  -4   13.30    2.30
   7 -10  -4   12.80    4.60
   7 -10  -4    8.40    3.50
   7  10  -4    7.70    3.80
   7  10  -4   16.80    4.50
   7  10  -4   13.50    3.40
   6 -10  -4   29.30    5.70
   6 -10  -4   23.50    4.40
  -6 -10   4   13.00    4.00
   6 -10  -4   24.10    5.20
   6 -10  -4   19.40    4.00
   6  10  -4   17.30    3.90
   6  10  -4   17.20    3.80
   6  10  -4   22.90    4.10
  -6  10   4   19.30    4.10
   6  10  -4   20.70    2.60
  -5 -10   4    1.30    3.00
   5 -10  -4    2.70    3.40
   5 -10  -4    1.10    2.10
  -5 -10   4    4.60    2.30
   5 -10  -4    3.50    2.50
   5 -10  -4   -2.30    2.90
  -5  10   4    1.30    2.40
   5  10  -4    2.50    1.90
   5  10  -4    5.00    2.40
   5  10  -4    4.00    2.50
   5  10  -4   -3.40    2.20
  -4 -10   4   70.19    6.50
   4 -10  -4   82.69    6.00
   4 -10  -4   77.49    8.40
  -4 -10   4   74.09    5.90
   4 -10  -4   77.59    8.00
   4 -10  -4   74.89    5.80
   4  10  -4   89.19   10.80
   4  10  -4   71.49    5.40
   4  10  -4   77.39    6.40
  -4  10   4   81.39    6.10
   4  10  -4   86.39    6.10
   3 -10  -4   39.30    4.20
   3 -10  -4   44.20    5.70
  -3 -10   4   36.70    4.90
   3 -10  -4   25.40    3.90
  -3 -10   4   40.00    4.40
  -3  10   4   38.70    4.10
  -3  10   4   36.90    4.10
   3  10  -4   37.80    4.20
  -3  10   4   38.70    5.20
  -2 -10   4  934.31   38.50
   2 -10  -4 1021.90   39.90
  -2 -10   4  960.30   40.00
   2 -10  -4  909.71   38.20
   2 -10  -4  910.91   39.20
  -2  10   4  904.51   39.60
  -2  10   4  915.11   38.40
   2  10  -4  935.51   38.50
  -2  10   4  937.41   38.50
   1 -10  -4   52.19    5.30
  -1 -10   4   49.50    4.20
  -1 -10   4   56.69    5.20
   1  10  -4   50.79    5.60
  -1  10   4   47.70    4.10
   1  10  -4   52.79    4.80
  -1  10   4   38.40    4.80
  -1  10   4   48.00    4.20
   1  10  -4   50.39    4.20
   0 -10   4  788.52   32.90
   0 -10   4  749.33   32.10
   0 -10  -4  875.51   33.90
   0 -10   4  792.92   34.30
   0  10  -4  813.32   32.80
   0  10  -4  754.72   34.00
   0  10   4  791.12   32.90
   0  10   4  764.42   34.20
   1 -10   4   99.39    7.40
   1 -10   4   87.49    5.50
   1 -10   4   80.49    5.70
   1 -10   4   94.29    6.20
  -1 -10  -4   90.19    6.40
   1  10   4   90.19    6.80
  -1  10  -4   90.29    6.90
   1  10   4   91.39    5.90
  -1  10  -4   89.39    5.80
  -2 -10  -4 1107.99   45.80
   2 -10   4 1143.59   44.60
   2 -10   4 1118.69   47.40
   2 -10   4 1145.09   45.60
   2 -10   4 1108.69   44.80
   2  10   4 1050.29   46.30
  -2  10  -4 1036.50   44.40
   2  10   4 1105.69   45.00
  -2  10  -4 1038.70   46.20
   3 -10   4   21.40    4.00
   3 -10   4   23.90    3.70
   3 -10   4   25.70    3.60
  -3 -10  -4   27.70    4.80
  -3 -10  -4   27.90    4.50
   3 -10   4   28.70    3.70
   3  10   4   24.00    3.70
   3  10   4   24.20    3.00
  -4 -10  -4  155.68   10.10
   4 -10   4  150.28    8.90
   4 -10   4  160.98    9.10
  -4 -10  -4  159.78   10.60
   4 -10   4  158.08    9.00
   4 -10   4  153.58   10.50
   4  10   4  165.58    7.90
   4  10   4  166.28    9.60
   4  10   4  129.09    8.40
   5 -10   4    5.20    2.80
   5 -10   4   10.10    3.10
  -5 -10  -4   15.20    4.40
  -5 -10  -4    9.60    3.90
   5 -10   4    8.20    3.00
   5  10   4    7.50    2.60
   5  10   4   12.00    3.50
   5  10   4    4.40    2.50
  -6 -10  -4    9.10    4.10
   6 -10   4    5.20    3.10
   6 -10   4    6.20    1.50
   6 -10   4    3.10    2.30
   6 -10   4   -0.30    2.70
   6  10   4   11.70    4.00
   6  10   4    3.90    2.30
   6  10   4   11.60    2.70
   6  10   4   15.20    3.50
   6  10   4    3.90    2.90
   7 -10   4   -0.20    1.90
   7 -10   4    6.90    3.10
  -7 -10  -4    4.60    3.80
   7 -10   4    3.20    3.10
   7  10   4    8.90    3.00
   7  10   4    4.10    2.70
   7  10   4    3.50    2.00
   7  10   4    3.40    2.10
   8 -10   4   31.60    6.30
   8 -10   4   36.80    4.00
   8  10   4   40.20    4.50
   8  10   4   43.60    4.10
   8  10   4   40.20    4.10
   8  10   4   45.10    5.50
   9  10   4    6.20    2.70
   9  10   4    8.60    2.10
   9  10   4    7.00    1.60
   9  10   4    8.20    2.50
  10  10   4  105.49    5.90
  10  10   4  118.39    5.00
  10  10   4  109.59    6.10
  11  11  -4   14.00    1.80
 -10 -11   4   15.90    7.40
  10 -11  -4   21.50    3.20
  10  11  -4   23.40    3.20
  10  11  -4   16.00    2.60
  10  11  -4   25.80    3.50
   9 -11  -4   10.40    2.90
   9  11  -4    8.10    2.50
   9  11  -4    8.10    4.20
   9  11  -4   10.40    2.90
   9  11  -4   12.10    3.10
   8 -11  -4   46.00    6.50
   8 -11  -4   64.59    7.00
   8 -11  -4   62.39    5.80
   8 -11  -4   57.59    4.00
   8  11  -4   55.29    7.30
   8  11  -4   60.79    6.10
   8  11  -4   61.69    5.60
   7 -11  -4  313.97   16.70
   7 -11  -4  313.37   17.80
   7 -11  -4  328.67   17.40
   7 -11  -4  310.47   14.30
   7 -11  -4  331.27   15.50
   7  11  -4  331.77   17.30
   7  11  -4  330.57   17.80
   7  11  -4  318.17   15.80
   6 -11  -4   16.60    3.70
   6 -11  -4   13.00    3.80
   6 -11  -4   13.60    4.50
   6 -11  -4   16.70    5.10
  -6 -11   4   14.40    4.50
   6 -11  -4   14.30    3.20
   6 -11  -4    9.10    5.10
   6  11  -4   11.80    2.30
   6  11  -4   15.00    4.50
   6  11  -4   14.60    3.90
  -6  11   4   10.00    3.40
   6  11  -4   11.20    3.40
   6  11  -4    8.90    3.70
   5 -11  -4  401.06   21.90
  -5 -11   4  403.56   21.20
  -5 -11   4  429.96   20.00
   5 -11  -4  460.15   20.80
   5 -11  -4  432.26   22.00
   5 -11  -4  453.55   20.70
   5  11  -4  448.06   19.30
   5  11  -4  448.56   20.70
  -5  11   4  443.16   20.80
   5  11  -4  449.36   21.10
   4 -11  -4  269.07   15.60
  -4 -11   4  279.67   13.90
   4 -11  -4  264.67   15.70
   4 -11  -4  305.07   14.40
  -4 -11   4  237.38   15.10
   4 -11  -4  289.87   14.20
   4  11  -4  285.07   13.40
   4  11  -4  280.87   14.60
  -4  11   4  288.57   14.40
   4  11  -4  294.97   14.30
   3 -11  -4 1010.90   41.70
  -3 -11   4 1021.90   41.60
   3 -11  -4 1055.09   43.40
   3 -11  -4  975.10   42.80
   3 -11  -4  996.80   41.50
   3  11  -4 1057.49   41.80
   3  11  -4  937.11   41.20
  -3  11   4 1016.90   41.80
   3  11  -4  986.60   42.10
  -3  11   4  986.90   41.40
  -2 -11   4   25.20    3.70
   2 -11  -4   18.30    3.90
   2 -11  -4   24.20    3.80
  -2 -11   4   23.50    4.20
   2 -11  -4   29.20    3.60
   2 -11  -4   22.30    4.00
   2 -11  -4   20.30    2.80
  -2  11   4   15.00    2.90
  -2  11   4   23.00    3.50
   2  11  -4   18.30    3.10
  -2  11   4   15.50    3.20
   1 -11  -4   88.19    6.40
  -1 -11   4   83.39    6.60
  -1 -11   4   84.59    5.80
  -1  11   4   84.59    5.90
  -1  11   4   90.49    6.00
   1  11  -4   84.69    5.60
   1  11  -4   74.29    6.90
   1  11  -4   72.69    5.90
  -1  11   4   81.19    6.70
   0 -11   4    9.00    2.40
   0 -11   4    7.10    2.70
   0 -11  -4    7.10    2.70
   0  11  -4    9.50    2.30
   0  11   4   10.60    2.70
   0  11   4    8.50    2.80
   0  11  -4    6.50    2.70
   0  11  -4    5.80    2.20
   1 -11   4    7.10    4.50
  -1 -11  -4    4.30    2.40
   1 -11   4    2.20    1.50
   1 -11   4    5.20    2.50
  -1 -11  -4    1.80    2.40
   1 -11   4    8.80    2.30
   1  11   4    3.20    2.00
  -1  11  -4    3.30    2.00
  -1  11  -4    2.90    2.40
   2 -11   4   62.89    5.00
   2 -11   4   67.99    5.00
  -2 -11  -4   73.29    6.30
  -2 -11  -4   74.29    7.00
   2 -11   4   75.19    5.70
   2 -11   4   75.29    6.00
   2  11   4   64.99    5.10
   2  11   4   59.09    5.30
  -3 -11  -4  399.66   20.50
   3 -11   4  450.75   20.90
   3 -11   4  413.96   19.30
   3 -11   4  414.06   19.20
   3 -11   4  437.86   19.50
  -3 -11  -4  409.36   20.50
   3  11   4  461.35   20.00
   3  11   4  402.16   18.40
   4 -11   4   89.19    6.60
   4 -11   4   84.19    6.50
   4 -11   4   91.99    8.90
  -4 -11  -4   64.99    7.30
   4 -11   4   94.29    6.90
  -4 -11  -4   82.99    7.20
   4  11   4   93.39    7.30
   4  11   4   82.39    5.40
   5 -11   4  301.27   14.90
   5 -11   4  295.77   12.90
   5 -11   4  285.17   18.80
  -5 -11  -4  250.97   15.50
   5 -11   4  308.67   15.10
  -5 -11  -4  304.97   16.30
   5 -11   4  284.27   13.80
   5  11   4  322.37   15.80
   5  11   4  276.47   14.70
   5  11   4  282.77   14.70
   6 -11   4   33.90    4.70
  -6 -11  -4   34.20    5.60
   6 -11   4   37.90    4.80
   6 -11   4   37.00    3.00
   6 -11   4   34.90    4.10
  -6 -11  -4   30.80    5.60
   6  11   4   32.80    4.50
   6  11   4   34.90    4.80
   6  11   4   39.30    5.50
   6  11   4   26.10    3.40
  -7 -11  -4  101.29    8.80
   7 -11   4  118.19    8.80
   7 -11   4   99.29    8.40
  -7 -11  -4  116.19   10.70
   7 -11   4  112.89    7.30
   7  11   4  126.89    7.40
   7  11   4  119.69    7.20
   7  11   4  120.09    8.50
   7  11   4  123.29    7.90
   8 -11   4   67.09    5.10
   8 -11   4   57.49    6.60
   8  11   4   59.49    4.60
   8  11   4   56.39    5.30
   8  11   4   60.59    5.00
   8  11   4   66.99    6.60
   9  11   4   14.20    2.80
   9  11   4   11.70    1.90
   9  11   4   13.40    2.30
  10  11   4   13.10    2.30
  10  11   4   11.90    2.20
  10 -12  -4   59.09    4.90
  10  12  -4   57.49    4.50
  10  12  -4   49.90    4.50
  10  12  -4   57.09    5.00
   9 -12  -4  153.68   11.80
  -9 -12   4  146.59   12.10
   9 -12  -4  176.28    9.60
   9  12  -4  186.08    9.90
   9  12  -4  169.38    9.10
   9  12  -4  163.88   11.80
  -8 -12   4   16.80    5.50
   8 -12  -4   19.40    2.30
   8 -12  -4   19.00    3.60
   8 -12  -4   19.30    4.60
   8  12  -4   22.30    5.20
   8  12  -4   23.40    4.10
   8  12  -4   17.20    4.80
   7 -12  -4  136.29   12.30
   7 -12  -4  150.18   10.90
  -7 -12   4  162.28   11.90
   7 -12  -4  153.28   10.60
   7 -12  -4  151.08    7.90
   7 -12  -4  158.28    9.10
   7  12  -4  149.79   11.30
   7  12  -4  153.18    9.40
   6 -12  -4   13.00    3.60
   6 -12  -4   13.50    4.70
   6 -12  -4    6.10    2.70
   6 -12  -4    7.90    2.70
   6 -12  -4    8.60    2.30
  -6 -12   4    6.10    4.10
   6 -12  -4    8.60    3.70
   6  12  -4    8.30    3.00
   6  12  -4   10.70    3.70
   6  12  -4    7.80    2.20
   5 -12  -4   30.20    5.60
   5 -12  -4   31.80    4.40
   5 -12  -4   29.20    5.70
   5 -12  -4   27.70    4.50
  -5 -12   4   34.50    6.20
  -5 -12   4   42.30    6.30
  -5  12   4   32.30    4.90
   5  12  -4   29.70    4.30
   5  12  -4   33.20    4.80
   5  12  -4   29.50    3.60
   4 -12  -4   15.20    3.20
   4 -12  -4   19.60    5.30
  -4 -12   4   15.80    3.30
   4 -12  -4   12.90    3.20
   4 -12  -4   20.90    4.90
   4  12  -4   17.50    3.00
   4  12  -4   16.30    3.80
  -4  12   4   15.90    3.70
   4  12  -4   21.20    3.90
   3 -12  -4  660.13   28.20
  -3 -12   4  665.53   28.20
   3 -12  -4  638.84   28.20
   3 -12  -4  666.73   29.80
   3 -12  -4  673.23   30.00
  -3  12   4  639.54   28.10
   3  12  -4  674.43   28.40
   3  12  -4  620.44   27.70
  -3  12   4  613.64   28.20
   3  12  -4  645.44   28.70
   2 -12  -4   61.89    6.50
   2 -12  -4   61.29    4.50
   2 -12  -4   54.79    6.30
   2 -12  -4   57.49    5.60
   2 -12  -4   59.89    5.10
  -2 -12   4   59.19    5.10
  -2 -12   4   61.79    5.30
   2  12  -4   55.19    4.90
   2  12  -4   59.69    5.50
  -2  12   4   54.39    5.50
  -2  12   4   51.49    5.30
   1 -12  -4  860.21   34.50
  -1 -12   4  793.12   33.40
   1 -12  -4  774.82   32.50
  -1 -12   4  782.62   32.50
   1 -12  -4  821.12   34.20
   1  12  -4  757.92   33.50
  -1  12   4  797.12   33.60
   1  12  -4  782.32   33.10
   1  12  -4  736.53   33.30
   0 -12  -4  216.38   11.30
   0 -12  -4  190.48   10.90
   0 -12   4  184.78    9.50
   0 -12   4  197.48   10.60
   0 -12  -4  186.88   10.10
   0  12  -4  189.58   10.50
   0  12   4  200.98   10.70
   0  12  -4  178.08   10.40
   0  12  -4  193.18   10.10
   1 -12   4  603.34   27.70
   1 -12   4  694.83   29.00
  -1 -12  -4  675.53   29.30
  -1 -12  -4  663.83   29.20
   1 -12   4  654.33   26.70
   1 -12   4  612.24   27.60
   1  12   4  712.53   28.80
  -1  12  -4  655.03   28.60
   2 -12   4  154.98    9.10
   2 -12   4  168.28   10.10
   2 -12   4  152.68    9.00
  -2 -12  -4  172.78   10.70
  -2 -12  -4  165.18   10.40
   2  12   4  150.88    8.90
   2  12   4  175.38    9.80
   3 -12   4  493.85   21.80
  -3 -12  -4  477.95   23.00
   3 -12   4  498.25   23.20
   3 -12   4  448.76   21.50
  -3 -12  -4  451.45   22.80
   3 -12   4  491.35   21.90
   3  12   4  503.75   22.30
   3  12   4  463.25   20.70
   4 -12   4   33.90    4.80
   4 -12   4   32.60    4.70
  -4 -12  -4   26.00    4.50
   4 -12   4   29.10    5.30
   4 -12   4   22.50    3.80
  -4 -12  -4   24.00    4.90
   4  12   4   30.60    4.80
   4  12   4   26.40    3.10
   5 -12   4   19.20    4.00
   5 -12   4   13.40    3.10
  -5 -12  -4   11.70    4.20
   5 -12   4   13.00    3.60
   5 -12   4   17.20    2.40
   5  12   4   16.40    4.20
   5  12   4   15.70    3.40
   6 -12   4   -1.70    1.10
   6 -12   4    0.00    2.90
   6 -12   4   -5.20    1.80
  -6 -12  -4   -2.20    3.10
   6  12   4    2.80    2.60
   6  12   4    0.70    2.80
   6  12   4    2.80    2.20
   6  12   4    7.50    3.90
  -7 -12  -4    1.30    3.10
   7 -12   4    0.40    3.00
   7 -12   4    1.70    2.30
   7  12   4    5.00    2.30
   7  12   4    2.90    2.50
   7  12   4    4.90    3.00
   7  12   4    8.20    2.40
   8 -12   4   22.20    3.10
   8 -12   4   32.20    4.90
   8  12   4   28.60    3.80
   8  12   4   25.80    3.00
   8  12   4   22.40    3.90
   8  12   4   28.50    3.30
   9  12   4   35.80    3.50
   9  12   4   29.30    2.90
   9  12   4   35.10    3.00
  10 -13  -4    4.80    2.00
  10  13  -4    1.70    1.80
  10  13  -4   -0.40    1.50
  -9 -13   4   19.50    5.30
   9 -13  -4   21.70    3.30
   9  13  -4   24.30    3.60
   9  13  -4   23.20    4.80
   9  13  -4   21.80    3.30
   8 -13  -4   93.69    5.20
   8 -13  -4   99.89    6.90
  -8 -13   4  105.29   10.20
   8 -13  -4   87.49    8.00
   8  13  -4   97.99    9.10
   8  13  -4   95.99    7.30
   7 -13  -4    8.40    3.70
   7 -13  -4    9.20    2.10
   7 -13  -4   11.10    2.70
  -7 -13   4    5.90    4.70
   7 -13  -4    8.20    4.00
   7  13  -4   10.00    3.90
   7  13  -4    2.30    2.60
   6 -13  -4  189.48    9.60
   6 -13  -4  180.38   10.30
   6 -13  -4  195.78   12.00
  -6 -13   4  184.88   12.90
   6 -13  -4  185.88   10.20
   6 -13  -4  172.28   12.60
   6 -13  -4  183.18   11.40
   6  13  -4  171.98   10.30
   6  13  -4  197.98    9.30
   6  13  -4  193.48   12.00
   5 -13  -4    7.20    2.50
   5 -13  -4    2.50    2.90
   5 -13  -4   -0.20    3.90
   5 -13  -4    3.30    2.20
   5 -13  -4   -0.30    2.80
  -5 -13   4   10.40    4.70
   5 -13  -4    2.40    2.60
   5  13  -4    1.00    2.10
   5  13  -4   -0.10    2.70
   5  13  -4    4.50    2.70
   4 -13  -4  256.97   13.30
   4 -13  -4  270.47   15.10
  -4 -13   4  240.98   12.70
   4 -13  -4  240.28   13.30
   4 -13  -4  239.38   14.90
  -4  13   4  234.88   13.50
   4  13  -4  245.88   13.10
   4  13  -4  232.78   13.50
   4  13  -4  258.97   12.50
   3 -13  -4    5.20    3.60
   3 -13  -4    5.20    2.70
   3 -13  -4    6.70    2.90
   3 -13  -4   -1.60    3.50
  -3 -13   4    6.70    2.60
  -3  13   4    4.60    2.80
  -3  13   4    6.30    2.80
   3  13  -4    2.60    2.50
   3  13  -4    1.80    2.30
   3  13  -4    4.30    2.70
   2 -13  -4  327.37   15.80
   2 -13  -4  334.27   14.60
  -2 -13   4  328.37   16.10
   2 -13  -4  344.77   17.30
   2 -13  -4  330.77   16.20
   2 -13  -4  324.97   16.90
  -2 -13   4  336.07   15.70
  -2  13   4  331.07   16.30
  -2  13   4  345.37   16.40
   2  13  -4  323.77   16.40
   2  13  -4  317.77   15.90
  -1 -13   4   26.80    3.50
   1 -13  -4   24.30    3.30
  -1 -13   4   18.80    3.50
   1 -13  -4   24.20    4.30
   1 -13  -4   23.20    4.40
   1  13  -4   24.20    3.80
   1  13  -4   20.30    3.50
  -1  13   4   23.50    4.10
   1  13  -4   13.70    3.80
   0 -13   4   12.30    3.10
   0 -13   4   12.30    2.60
   0 -13  -4   14.80    3.10
   0 -13  -4   18.60    4.00
   0 -13  -4   16.60    3.80
   0  13   4   18.90    3.70
   0  13  -4   13.00    3.50
  -1 -13  -4   13.70    3.40
   1 -13   4   27.50    4.40
  -1 -13  -4   19.70    4.20
  -1 -13  -4   25.10    4.50
   1 -13   4   20.30    2.40
  -1  13  -4   18.50    3.80
   1  13   4   17.60    3.60
   2 -13   4   49.80    5.10
  -2 -13  -4   75.99    7.50
  -2 -13  -4   70.99    7.30
   2 -13   4   55.49    5.50
   2 -13   4   75.99    7.30
   2  13   4   54.39    5.20
  -2  13  -4   65.49    6.50
   2  13   4   69.49    6.00
   3 -13   4    9.70    3.80
  -3 -13  -4   20.80    4.60
   3 -13   4   14.70    3.20
  -3 -13  -4   14.90    3.90
   3 -13   4   16.30    3.60
   3  13   4    7.40    3.30
  -3  13  -4   19.50    4.00
   3  13   4    9.70    2.50
   4 -13   4  448.96   20.80
   4 -13   4  417.46   19.50
  -4 -13  -4  436.36   21.90
   4 -13   4  441.56   20.50
   4 -13   4  429.06   19.00
   4 -13   4  483.35   22.80
   4  13   4  446.76   21.20
   4  13   4  448.66   20.20
   4  13   4  438.56   19.10
  -5 -13  -4    5.40    3.60
   5 -13   4    7.60    4.80
   5 -13   4    2.70    3.20
   5 -13   4    7.10    2.70
   5 -13   4    6.20    1.90
   5 -13   4   12.10    3.60
   5  13   4    2.00    3.30
   5  13   4    6.70    2.90
  -6 -13  -4  206.78   13.20
   6 -13   4  225.68   12.80
   6 -13   4  236.38   11.70
   6 -13   4  215.58   10.20
   6  13   4  241.88   12.00
  -6  13  -4  237.28   13.30
   7 -13   4    1.30    3.30
  -7 -13  -4   11.50    3.50
   7 -13   4   10.30    2.70
   7  13   4   11.80    3.40
   7  13   4   16.10    2.70
   7  13   4   10.40    2.60
   7  13   4   13.30    3.00
   8 -13   4  100.89    6.30
   8  13   4   94.69    6.00
   8  13   4  109.79    6.50
   8  13   4  101.89    6.00
   9 -13   4    6.40    2.80
   9  13   4    9.90    1.60
   9  13   4    9.50    1.90
   9  13   4   13.00    2.00
  10  14  -4   41.90    4.80
  10  14  -4   43.30    3.50
   9 -14  -4  105.09    6.40
   9  14  -4   98.29    6.40
   9  14  -4  104.99    6.50
  -8 -14   4   60.69    7.70
   8 -14  -4   62.89    5.30
   8 -14  -4   58.69    6.30
   8 -14  -4   57.69    3.70
   8  14  -4   59.49    5.40
   8  14  -4   57.09    6.80
   7 -14  -4   64.79    5.60
   7 -14  -4   50.99    6.20
   7 -14  -4   61.69    4.40
  -7 -14   4   51.99    7.40
   7 -14  -4   51.19    4.80
   7  14  -4   57.69    6.80
   7  14  -4   51.89    5.20
   6 -14  -4   86.79    8.30
   6 -14  -4   84.79    7.90
   6 -14  -4   75.39    5.70
  -6 -14   4   84.59    9.20
   6 -14  -4   89.09    6.40
   6 -14  -4   81.19    6.50
   6  14  -4   92.19    8.70
   6  14  -4   80.79    6.50
   6  14  -4   83.39    5.30
   5 -14  -4   -2.60    1.70
   5 -14  -4   -0.40    3.60
   5 -14  -4    3.50    2.30
   5 -14  -4    1.50    2.90
   5 -14  -4    0.50    2.80
   5 -14  -4    3.10    2.50
   5  14  -4   -0.40    2.10
   5  14  -4    4.50    2.80
   5  14  -4    0.40    2.80
   4 -14  -4    2.50    3.00
   4 -14  -4    5.70    3.00
  -4 -14   4   -0.10    2.90
   4 -14  -4    3.50    2.50
   4 -14  -4   -5.10    3.10
   4 -14  -4    5.10    2.70
   4 -14  -4    2.80    2.20
  -4 -14   4    1.90    2.50
   4  14  -4    2.30    2.80
   4  14  -4   -0.30    2.10
   4  14  -4    0.00    2.50
   3 -14  -4  195.28   11.10
   3 -14  -4  196.28   12.20
  -3 -14   4  189.58   10.90
   3 -14  -4  176.98   10.50
  -3 -14   4  181.28   10.60
   3 -14  -4  207.98   12.20
  -3  14   4  183.98   11.10
   3  14  -4  180.78   11.10
  -3  14   4  168.98   11.00
   3  14  -4  190.38   10.70
   3  14  -4  181.28   10.70
  -2 -14   4  196.58   11.00
  -2 -14   4  197.98   10.70
   2 -14  -4  195.08   11.80
   2 -14  -4  204.88   11.80
   2 -14  -4  195.38   11.20
   2 -14  -4  187.28    9.00
   2  14  -4  181.98   11.20
  -2  14   4  195.78   11.30
   2  14  -4  175.18   10.70
   1 -14  -4  517.85   24.50
   1 -14  -4  550.24   24.60
   1 -14  -4  530.05   22.50
  -1 -14   4  539.05   24.00
   1  14  -4  514.55   24.50
   1  14  -4  508.65   24.30
  -1  14   4  517.45   24.00
   0 -14  -4  207.58   12.10
   0 -14  -4  212.48   12.10
   0 -14  -4  214.88   11.00
   0 -14   4  200.68   11.60
   0 -14   4  204.78   10.20
   0  14   4  200.18   11.50
   0  14  -4  198.58   12.00
  -1 -14  -4  190.68   11.00
  -1 -14  -4  184.18   11.70
   1 -14   4  207.18   11.90
  -1 -14  -4  196.98   11.80
  -1  14  -4  209.68   11.80
   1  14   4  206.18   11.60
  -2 -14  -4  228.38   13.10
   2 -14   4  219.88   12.70
   2 -14   4  219.48   11.70
  -2 -14  -4  209.38   12.50
   2 -14   4  183.58   11.20
   2  14   4  227.88   12.40
  -2  14  -4  219.08   12.60
   2  14   4  212.78   11.40
   3 -14   4  131.99    7.50
   3 -14   4  135.49   10.20
  -3 -14  -4  131.09    9.80
   3 -14   4  127.29    8.60
   3 -14   4  119.29    7.90
   3 -14   4  121.89    8.40
   3  14   4  126.69    9.20
   3  14   4  122.59    8.00
  -3  14  -4  130.19    9.50
   3  14   4  131.79    7.80
   4 -14   4   21.60    3.60
   4 -14   4   19.20    2.80
  -4 -14  -4   23.20    4.90
   4 -14   4   15.80    3.70
   4 -14   4   15.30    3.50
   4 -14   4   20.60    5.00
   4  14   4   14.90    3.40
   4  14   4   13.50    3.80
  -4  14  -4   24.30    4.70
   4  14   4   17.20    2.80
   5 -14   4    1.70    1.70
   5 -14   4    3.60    2.70
   5 -14   4   -1.30    4.20
  -5 -14  -4    5.20    3.40
   5 -14   4    5.00    3.00
   5 -14   4    4.30    2.50
   5  14   4    5.00    2.80
  -5  14  -4    0.70    3.50
   5  14   4    8.00    3.80
   6 -14   4   -0.90    3.10
   6 -14   4    2.40    1.40
  -6 -14  -4   -0.10    2.80
   6 -14   4    1.10    2.10
   6  14   4    3.50    2.50
   7 -14   4    6.90    3.30
   7 -14   4    3.70    2.10
  -7 -14  -4    5.40    2.80
   7  14   4    3.40    2.20
   8 -14   4    7.00    2.00
   8  14   4    3.60    1.60
   8  14   4    1.50    1.60
   8  14   4    5.30    2.00
   9 -15  -4   25.40    2.70
   9  15  -4   25.20    3.20
   9  15  -4   21.70    2.70
   8 -15  -4    4.90    2.10
  -8 -15   4    4.40    4.40
   8 -15  -4    5.50    3.10
   8  15  -4    1.40    2.00
   8  15  -4    0.50    2.50
  -7 -15   4  118.49   10.40
   7 -15  -4  113.09    6.20
   7 -15  -4  107.19    8.90
   7 -15  -4  113.69    7.20
   7 -15  -4  108.69    7.10
   7  15  -4  104.49    7.50
   7  15  -4  105.49    8.90
  -6 -15   4    4.30    6.70
   6 -15  -4    1.80    1.80
   6 -15  -4    2.70    2.20
   6 -15  -4    3.00    2.50
   6 -15  -4    2.20    2.60
   6 -15  -4   -3.50    2.90
   6  15  -4   -2.70    2.30
   6  15  -4   -0.30    3.10
   5 -15  -4  248.08   15.20
   5 -15  -4  250.77   12.90
   5 -15  -4  257.17   12.60
   5 -15  -4  254.67   14.20
   5 -15  -4  244.08   13.90
   5  15  -4  275.27   13.00
   5  15  -4  244.28   12.80
   5  15  -4  259.67   14.40
   4 -15  -4   10.80    2.70
   4 -15  -4    5.10    3.40
   4 -15  -4   13.80    3.20
   4 -15  -4   13.60    3.00
   4 -15  -4    7.60    3.20
   4 -15  -4    9.70    4.30
   4  15  -4   16.00    3.30
   4  15  -4   12.90    3.30
   4  15  -4    9.30    3.60
   3 -15  -4  173.88    9.90
   3 -15  -4  191.78   11.40
   3 -15  -4  200.08   12.40
  -3 -15   4  188.38   11.10
   3 -15  -4  190.08   10.90
   3 -15  -4  205.78   10.70
  -3 -15   4  188.78   11.00
  -3 -15   4  185.28    9.90
   3  15  -4  192.08   11.50
  -3  15   4  178.58   11.30
   3  15  -4  191.98   10.40
   3  15  -4  199.48   11.00
   2 -15  -4   26.00    4.70
   2 -15  -4   27.50    4.20
   2 -15  -4   25.70    2.80
  -2 -15   4   19.60    3.10
  -2 -15   4   22.50    4.00
   2  15  -4   17.60    4.00
  -2  15   4   19.50    4.00
   1 -15  -4   10.70    3.80
   1 -15  -4    8.40    2.40
  -1 -15   4    7.20    3.10
  -1 -15   4    3.60    2.60
   1 -15  -4   14.70    4.50
  -1 -15   4   12.50    2.80
   1 -15  -4   19.50    5.80
  -1  15   4   12.00    3.70
   1  15  -4   15.10    4.60
   0 -15   4    0.80    1.80
   0 -15  -4   -5.40    1.90
   0 -15  -4    1.10    4.70
   0 -15  -4    2.60    3.10
   0 -15   4   -3.20    2.00
   0 -15   4    0.60    2.60
   0  15  -4    0.60    3.40
   0  15   4   -1.40    2.60
   1 -15   4   30.90    4.20
  -1 -15  -4   30.70    4.90
  -1 -15  -4   25.90    4.20
   1 -15   4   34.00    5.20
  -1  15  -4   31.30    5.20
   1  15   4   25.80    4.30
   2 -15   4   38.10    5.50
  -2 -15  -4   36.80    5.10
   2 -15   4   31.20    4.00
   2 -15   4   34.50    4.20
   2 -15   4   28.50    4.40
  -2 -15  -4   45.10    6.30
   2 -15   4   36.40    4.30
   2  15   4   37.20    4.80
  -2  15  -4   48.30    6.40
   2  15   4   30.00    4.80
   3 -15   4  180.48   12.10
   3 -15   4  172.38    9.40
   3 -15   4  174.88    9.80
   3 -15   4  173.38   10.50
  -3 -15  -4  183.78   11.70
   3 -15   4  170.88   10.20
   3  15   4  191.48    9.90
   3  15   4  174.98   11.10
  -3  15  -4  173.78   11.60
   4 -15   4   16.50    5.00
   4 -15   4   18.70    3.90
  -4 -15  -4   19.00    4.30
   4 -15   4   20.00    2.90
   4 -15   4   22.90    3.80
   4 -15   4   17.00    3.20
  -4  15  -4   24.20    5.00
   4  15   4   14.70    3.90
   4  15   4   19.00    2.90
  -5 -15  -4  213.38   12.80
   5 -15   4  215.88   11.30
   5 -15   4  210.48   12.10
   5 -15   4  211.68   10.30
   5 -15   4  228.68   11.80
  -5  15  -4  214.48   17.80
   5  15   4  207.98   11.20
  -6 -15  -4    2.20    2.90
   6 -15   4    3.70    2.40
   6 -15   4    2.60    3.30
   6 -15   4    1.60    1.50
   6  15   4    4.00    2.40
   7 -15   4  115.99    6.70
   7 -15   4  102.59    8.20
   8 -15   4   -0.40    1.40
   8  15   4    0.80    1.40
   9 -16  -4    4.20    1.60
   9  16  -4    3.30    1.60
   8 -16  -4   74.29    5.10
   8  16  -4   69.29    5.10
   7 -16  -4    5.20    1.70
   7 -16  -4    4.10    2.10
   7 -16  -4    8.70    3.50
   7 -16  -4    3.60    2.00
   7  16  -4    2.70    2.20
   7  16  -4    2.10    2.70
   6 -16  -4   32.10    5.30
   6 -16  -4   24.10    3.50
   6 -16  -4   38.80    4.10
   6 -16  -4   29.20    3.40
   6  16  -4   25.90    3.80
   6  16  -4   26.50    4.90
   5 -16  -4    3.70    3.20
   5 -16  -4    0.20    2.20
   5 -16  -4    7.70    2.80
   5 -16  -4    3.20    2.40
   5  16  -4    1.80    2.40
   5  16  -4    3.00    2.70
   5  16  -4    3.60    3.10
   4 -16  -4    0.50    2.60
   4 -16  -4    0.20    2.30
   4 -16  -4    4.90    2.40
   4 -16  -4    4.80    3.90
   4 -16  -4    0.90    3.00
   4 -16  -4    2.30    2.40
  -4 -16   4   -2.20    3.30
   4  16  -4    5.90    2.70
   4  16  -4    0.80    2.80
   4  16  -4    4.60    2.80
  -3 -16   4   26.40    4.50
   3 -16  -4   24.30    3.60
  -3 -16   4   28.80    4.60
   3 -16  -4   20.80    4.60
   3 -16  -4   33.20    4.30
   3 -16  -4   24.20    4.70
  -3 -16   4   25.50    3.50
   3 -16  -4   31.50    5.10
   3  16  -4   26.20    3.80
   3  16  -4   30.40    4.60
   3  16  -4   29.90    4.70
  -3  16   4   27.00    4.80
  -2 -16   4   95.39    7.40
   2 -16  -4   90.99    7.10
  -2 -16   4   87.69    7.30
  -2 -16   4   76.39    6.00
   2 -16  -4   91.39    8.30
  -2  16   4   86.69    8.10
   1 -16  -4  148.79    7.90
   1 -16  -4  147.09   10.10
  -1 -16   4  143.09    8.40
  -1 -16   4  145.79    9.60
   1 -16  -4  156.58    9.30
  -1 -16   4  150.48    8.60
  -1  16   4  141.49    9.90
   1  16  -4  139.99   10.70
   0 -16  -4  213.68   12.10
   0 -16  -4  206.58   10.70
   0 -16   4  184.48   11.40
   0 -16   4  194.18   10.50
   0 -16   4  195.78    9.30
   0  16   4  187.88   11.70
   0  16  -4  201.28   12.70
  -1 -16  -4   54.49    6.20
   1 -16   4   57.09    6.40
   1 -16   4   50.99    4.90
  -1 -16  -4   64.19    5.90
  -1  16  -4   71.59    8.00
   1  16   4   52.09    5.80
   2 -16   4  221.48   11.70
   2 -16   4  237.38   13.60
   2 -16   4  216.68   11.40
  -2 -16  -4  232.98   12.80
  -2 -16  -4  220.98   13.20
   2 -16   4  203.48   11.40
   2  16   4  222.78   12.00
[truncated: 671,851 more chars]
