# Supplementary material for: Diisobutyl­ammonium tri­phenyl(2-thiolato­acetato-κ2O,S)stannate(IV)
Source: IUCrdata. 2024 Aug 9;9(Pt 8):x240742. doi: 10.1107/S2414314624007429 (PMC11375603; doi:10.1107/S2414314624007429)
Supplement: Supplementary file 2 [file x-09-x240742-Isup2.hkl]

data_I                                                                          
_shelx_title ' Song003_0m_a.res in P2(1)/n'                                     
_shelx_refln_list_code          4                                               
_shelx_F_calc_maximum      313.37                                               
_exptl_crystal_F_000      1176.00                                               
_reflns_d_resolution_high  0.8172                                               
                                                                                
loop_                                                                           
 _space_group_symop_operation_xyz                                               
 'x, y, z'                                                                      
 '-x+1/2, y+1/2, -z+1/2'                                                        
 '-x, -y, -z'                                                                   
 'x-1/2, -y-1/2, z-1/2'                                                         
                                                                                
_cell_length_a    10.4032                                                       
_cell_length_b    18.8988                                                       
_cell_length_c    14.8277                                                       
_cell_angle_alpha  90.000                                                       
_cell_angle_beta  101.382                                                       
_cell_angle_gamma  90.000                                                       
                                                                                
_shelx_F_squared_multiplier     1.000                                           
                                                                                
loop_                                                                           
 _refln_index_h                                                                 
 _refln_index_k                                                                 
 _refln_index_l                                                                 
 _refln_F_squared_calc                                                          
 _refln_F_squared_meas                                                          
 _refln_F_squared_sigma                                                         
 _refln_observed_status                                                         
   2   0   0      32740.30      33425.71       910.41 o                         
   4   0   0        140.50        115.23         5.41 o                         
   6   0   0       1515.79       1413.10        38.26 o                         
   8   0   0       2323.13       2080.54        97.88 o                         
   1   1   0        743.10        610.33        10.61 o                         
   2   1   0       5696.98       5268.76        84.44 o                         
   3   1   0       6513.40       7329.60        86.57 o                         
   4   1   0       5358.29       5142.76        62.04 o                         
   5   1   0       7375.03       6675.85        89.13 o                         
   6   1   0       7456.65       6847.26       123.03 o                         
   7   1   0       5918.83       5237.17       135.98 o                         
   8   1   0        316.48        290.56        16.58 o                         
   9   1   0         66.30         57.30        10.91 o                         
  10   1   0         13.26         -0.88         9.97 o                         
   0   2   0      19751.13      17932.84       808.14 o                         
   1   2   0      20590.17      21426.99       566.73 o                         
   2   2   0      32256.29      33181.61       571.22 o                         
   3   2   0       3010.76       2711.37        34.94 o                         
   4   2   0         31.98         34.44         2.39 o                         
   5   2   0       1986.61       1782.62        26.60 o                         
   6   2   0          3.26         30.51         4.65 o                         
   7   2   0       4178.00       3672.97       125.58 o                         
   8   2   0        333.20        310.47        17.15 o                         
   9   2   0       1346.62       1155.53        29.94 o                         
  10   2   0         69.35         87.39        13.92 o                         
  11   2   0        604.01        609.95        39.26 o                         
   1   3   0       7561.20       7653.99       121.69 o                         
   2   3   0      41801.87      41961.00      1022.70 o                         
   3   3   0        872.32        755.01        10.80 o                         
   4   3   0       3269.24       3040.79        42.89 o                         
   5   3   0        895.04        918.52        17.36 o                         
   6   3   0       7994.61       7717.30       211.32 o                         
   7   3   0       1602.96       1536.60        56.45 o                         
   8   3   0        979.20        888.31        24.76 o                         
   9   3   0        116.01        133.96         8.75 o                         
  10   3   0        139.24        106.58        15.23 o                         
  11   3   0          5.86         19.87        13.63 o                         
  12   3   0         96.47        118.15        17.04 o                         
   0   4   0      16880.47      17824.91       766.77 o                         
   1   4   0      31394.01      32336.09       981.98 o                         
   2   4   0       7734.39       7628.56        97.79 o                         
   3   4   0       4308.09       3898.44        61.42 o                         
   4   4   0        351.48        310.00         6.89 o                         
   5   4   0         16.56         23.17         3.01 o                         
   6   4   0        499.59        509.73        16.66 o                         
   7   4   0       2571.50       2473.27        61.39 o                         
   8   4   0       3217.80       2903.68        60.01 o                         
   9   4   0        451.53        395.55        14.66 o                         
  10   4   0        265.56        270.53        11.95 o                         
  11   4   0        347.72        472.38        34.68 o                         
  12   4   0        401.78        350.36        27.30 o                         
   1   5   0       9335.16       9042.06       125.22 o                         
   2   5   0        788.41        959.02        14.96 o                         
   3   5   0       8489.45       8260.19       118.12 o                         
   4   5   0        430.45        435.34         8.64 o                         
   5   5   0       7646.87       7628.43       116.07 o                         
   6   5   0         82.95         85.04         6.95 o                         
   7   5   0       7314.64       7045.63       130.03 o                         
   8   5   0         16.54         47.35         8.04 o                         
   9   5   0        188.72        211.61        13.55 o                         
  10   5   0         31.24         35.59         6.26 o                         
  11   5   0         85.85        101.66        12.61 o                         
  12   5   0         45.06         59.06        18.74 o                         
   0   6   0      40812.82      45850.94      1205.09 o                         
   1   6   0        102.36        116.39         4.06 o                         
   2   6   0       3360.92       3457.46        50.54 o                         
   3   6   0        574.71        566.29        11.40 o                         
   4   6   0       4626.74       4332.67        63.87 o                         
   5   6   0       3022.70       2834.10        41.84 o                         
   6   6   0        560.84        543.60        14.13 o                         
   7   6   0         38.54         70.00         8.17 o                         
   8   6   0       2399.83       2262.54        41.17 o                         
   9   6   0        492.71        512.58        15.94 o                         
  10   6   0        656.47        649.97        20.75 o                         
  11   6   0        181.93        215.71        21.87 o                         
   1   7   0       2753.25       2525.82        34.99 o                         
   2   7   0      12308.50      13155.62       172.15 o                         
   3   7   0        515.48        429.22         8.37 o                         
   4   7   0       9474.90       9328.65       117.89 o                         
   5   7   0       3721.92       3542.87        51.09 o                         
   6   7   0       8744.85       8256.50       127.15 o                         
   7   7   0        230.04        287.31        32.07 o                         
   8   7   0        648.36        617.46        17.76 o                         
   9   7   0         80.49         93.45         7.86 o                         
  10   7   0         60.83         81.61         8.11 o                         
  11   7   0          6.92         24.58         8.81 o                         
   0   8   0        309.65        280.06        14.97 o                         
   1   8   0      18966.49      20655.22       285.10 o                         
   2   8   0         74.24         96.74         4.60 o                         
   3   8   0       1418.65       1387.94        20.27 o                         
   4   8   0       1835.41       1940.59        28.65 o                         
   5   8   0        220.68        197.57         7.77 o                         
   6   8   0        462.99        446.83        12.68 o                         
   7   8   0       1644.17       1546.62        30.78 o                         
   8   8   0        542.21        478.68        15.76 o                         
   9   8   0        664.47        705.40        20.71 o                         
  10   8   0          1.60          1.71         5.25 o                         
  11   8   0        691.37        778.39        37.58 o                         
   1   9   0       5806.63       6306.13        77.16 o                         
   2   9   0        106.25        172.83         5.93 o                         
   3   9   0       1162.95       1151.28        21.31 o                         
   4   9   0       1079.36        990.60        18.48 o                         
   5   9   0       2840.19       2851.18        37.12 o                         
   6   9   0       3203.67       2890.54        46.83 o                         
   7   9   0       1615.98       1520.77        27.63 o                         
   8   9   0        220.92        239.78        12.36 o                         
   9   9   0         18.01          8.93         6.15 o                         
  10   9   0         68.40         92.01         7.89 o                         
  11   9   0         27.87         28.47         8.40 o                         
   0  10   0      12986.30      13046.48       210.42 o                         
   1  10   0       2668.27       2616.02        33.35 o                         
   2  10   0       2598.87       2458.76        33.44 o                         
   3  10   0        548.53        533.48        12.21 o                         
   4  10   0       1794.92       1771.93        27.70 o                         
   5  10   0        381.10        370.22        11.57 o                         
   6  10   0          9.72         24.74         7.34 o                         
   7  10   0        346.48        314.35        13.61 o                         
   8  10   0        944.48        895.87        22.25 o                         
   9  10   0         40.69         53.22         7.74 o                         
  10  10   0        496.41        528.21        18.12 o                         
  11  10   0         17.08         23.12         7.82 o                         
   1  11   0        986.03        912.06        15.57 o                         
   2  11   0        853.70        785.86        15.68 o                         
   3  11   0       3329.49       3281.68        48.68 o                         
   4  11   0       1529.18       1624.08        25.83 o                         
   5  11   0       4437.55       4388.25        67.28 o                         
   6  11   0       1827.59       1760.19        34.89 o                         
   7  11   0       1139.40       1134.97        21.88 o                         
   8  11   0         91.26        102.46         8.27 o                         
   9  11   0        191.70        158.19        14.34 o                         
  10  11   0          1.21         -0.77         5.14 o                         
   0  12   0        984.43        861.79        23.21 o                         
   1  12   0       4982.61       5107.97        65.19 o                         
   2  12   0       1192.81       1179.82        24.61 o                         
   3  12   0       1304.22       1343.32        22.11 o                         
   4  12   0        321.85        350.58        10.53 o                         
   5  12   0        366.77        317.86        11.20 o                         
   6  12   0        249.31        221.84         8.92 o                         
   7  12   0        196.06        235.11        12.56 o                         
   8  12   0         56.42         76.58         8.64 o                         
   9  12   0        321.11        285.37        13.29 o                         
  10  12   0         47.27         50.37         9.81 o                         
   1  13   0         44.20         42.02         5.36 o                         
   2  13   0       2120.73       2053.66        37.41 o                         
   3  13   0        108.85        104.10         7.46 o                         
   4  13   0       2776.69       2753.65        45.28 o                         
   5  13   0         71.66         91.51         5.94 o                         
   6  13   0       2377.01       2460.18        38.42 o                         
   7  13   0        110.18         97.91         7.59 o                         
   8  13   0        435.80        432.98        14.13 o                         
   9  13   0         12.19          7.85         5.46 o                         
  10  13   0         30.31         25.86         5.23 o                         
   0  14   0       1082.91       1150.49        37.93 o                         
   1  14   0       1387.50       1314.03        24.73 o                         
   2  14   0        406.87        433.95        14.85 o                         
   3  14   0        821.37        858.59        20.99 o                         
   4  14   0        206.05        190.82         8.72 o                         
   5  14   0         53.14         61.54         5.60 o                         
   6  14   0         32.84         58.77         6.19 o                         
   7  14   0        307.15        294.04        23.84 o                         
   8  14   0        262.20        250.83         9.67 o                         
   9  14   0        185.69        185.33        12.08 o                         
   1  15   0        723.92        719.76        20.30 o                         
   2  15   0        121.24         97.39         8.43 o                         
   3  15   0       1766.05       1773.43        29.63 o                         
   4  15   0        198.27        217.85         9.74 o                         
   5  15   0       1803.18       1908.50        29.58 o                         
   6  15   0         56.90         58.80         6.24 o                         
   7  15   0        911.69        951.55        20.84 o                         
   8  15   0         23.49         20.08         5.24 o                         
   9  15   0         76.01         66.09         6.97 o                         
   0  16   0        865.91        883.66        33.93 o                         
   1  16   0        412.72        416.76        16.25 o                         
   2  16   0        416.96        404.66        14.39 o                         
   3  16   0        233.39        210.35        10.01 o                         
   4  16   0         92.51         99.47         8.19 o                         
   5  16   0          6.73         -3.26         4.90 o                         
   6  16   0         50.53         56.66         6.38 o                         
   7  16   0         12.84         17.75         4.65 o                         
   8  16   0        249.86        264.57        13.49 o                         
   1  17   0         78.22         85.42         8.58 o                         
   2  17   0        334.50        301.86        13.38 o                         
   3  17   0        392.23        369.60        11.58 o                         
   4  17   0        581.39        628.64        16.10 o                         
   5  17   0        574.51        618.88        16.99 o                         
   6  17   0        597.37        656.65        19.45 o                         
   7  17   0         58.98         76.10         8.25 o                         
   8  17   0        101.05         74.48        13.00 o                         
   0  18   0         67.45         82.67        11.78 o                         
   1  18   0       1512.60       1534.28        37.72 o                         
   2  18   0         68.49         61.90         6.98 o                         
   3  18   0        499.05        532.42        15.58 o                         
   4  18   0          6.42         13.62         5.55 o                         
   5  18   0         64.27         62.85         7.23 o                         
   6  18   0         65.23         80.68         8.84 o                         
   7  18   0        121.88        116.82        10.64 o                         
   1  19   0         25.76         45.24        13.34 o                         
   2  19   0        242.73        221.58        12.79 o                         
   3  19   0        275.06        276.22        11.73 o                         
   4  19   0        335.06        367.73        12.76 o                         
   5  19   0        296.07        336.44        20.35 o                         
   6  19   0        249.33        223.71        10.94 o                         
   7  19   0        109.54         91.98        10.51 o                         
   1  20   0         36.54         13.06        11.36 o                         
   2  20   0        273.80        245.32        14.82 o                         
   3  20   0          8.40          1.76         5.04 o                         
   4  20   0        121.68        149.32        10.05 o                         
   5  20   0          3.34          0.99         6.27 o                         
   6  20   0          1.71         12.19         8.80 o                         
   1  21   0         59.60         46.00        13.63 o                         
   2  21   0          8.80         15.28         7.89 o                         
   3  21   0        207.30        197.84        20.92 o                         
   4  21   0         27.34         19.08         6.39 o                         
   5  21   0        355.36        335.89        12.21 o                         
   2  22   0         50.58         36.35         9.09 o                         
   3  22   0         84.53         55.66         9.66 o                         
  -9   0   1       1807.75       1661.40        49.82 o                         
  -7   0   1       3315.23       3056.66        76.90 o                         
  -5   0   1        656.57        688.15        16.49 o                         
  -3   0   1       1279.77       1196.99        33.36 o                         
  -1   0   1      34440.32      32629.55      1600.74 o                         
   1   0   1      59760.55      55196.86      2123.85 o                         
   3   0   1      20155.70      20273.69       351.15 o                         
   5   0   1        952.78       1026.48        23.10 o                         
   7   0   1       3470.51       2958.53        98.11 o                         
   9   0   1        746.95        601.60        44.97 o                         
 -11   1   1          4.70         -0.57        12.49 o                         
 -10   1   1          4.63          4.78         9.66 o                         
  -9   1   1        153.24        160.30         9.44 o                         
  -8   1   1       1949.92       1920.08        41.55 o                         
  -7   1   1       3064.53       2646.13        48.49 o                         
  -6   1   1      12076.70      11424.90       160.07 o                         
  -5   1   1       3244.95       3156.27        41.87 o                         
  -4   1   1       5242.31       5674.46       101.76 o                         
  -3   1   1       8020.96       8183.48       106.61 o                         
  -2   1   1       4477.32       5176.70        91.00 o                         
  -1   1   1        440.29        531.78         9.41 o                         
   0   1   1       2992.88       2756.31        48.32 o                         
   1   1   1        105.55        242.41         5.04 o                         
   2   1   1       7055.45       7923.38       138.14 o                         
   3   1   1         90.49         93.67         2.95 o                         
   4   1   1        419.41        451.22         9.43 o                         
   5   1   1       4811.18       4560.58        86.46 o                         
   6   1   1       5940.11       5908.16       108.11 o                         
   7   1   1       2523.67       2313.35        47.19 o                         
   8   1   1       1230.03       1073.15        30.47 o                         
   9   1   1        167.66        148.04        23.01 o                         
 -12   2   1        497.99        472.78        30.73 o                         
 -11   2   1         45.42         71.55        16.47 o                         
 -10   2   1        914.50        793.93        39.48 o                         
  -9   2   1        143.67        134.30         9.92 o                         
  -8   2   1       3671.36       3390.50       118.04 o                         
  -7   2   1        426.34        449.53        14.99 o                         
  -6   2   1        466.12        439.73        10.78 o                         
  -5   2   1        327.85        325.56         7.22 o                         
  -4   2   1        132.56        134.53         3.88 o                         
  -3   2   1       8065.16       7843.06        97.25 o                         
  -2   2   1      13745.45      13458.28       212.85 o                         
  -1   2   1       1282.91       1546.53        25.69 o                         
   0   2   1      68308.66      63187.35      2598.72 o                         
   1   2   1       2930.96       3109.83        50.37 o                         
   2   2   1        380.35        335.18         6.83 o                         
   3   2   1       1712.12       1672.96        23.62 o                         
   4   2   1       3374.81       3349.51        53.85 o                         
   5   2   1        273.35        364.37         7.53 o                         
   6   2   1        468.06        434.73        16.47 o                         
   7   2   1        721.63        695.07        22.16 o                         
   8   2   1       1990.62       1759.46        52.12 o                         
   9   2   1        133.16        132.51         8.09 o                         
  10   2   1        802.20        748.07        44.98 o                         
 -12   3   1          0.70          0.57        10.22 o                         
 -11   3   1          6.33         13.63        13.06 o                         
 -10   3   1         42.51         51.68         6.59 o                         
  -9   3   1         60.07         72.45         7.13 o                         
  -8   3   1        297.51        278.69        19.24 o                         
  -7   3   1       8717.37       8357.40       181.74 o                         
  -6   3   1       2768.26       2656.34        44.43 o                         
  -5   3   1      14334.50      14770.09       192.72 o                         
  -4   3   1         68.78         64.00         4.76 o                         
  -3   3   1       6726.07       7218.09        94.80 o                         
  -2   3   1       4123.47       3800.51        47.93 o                         
  -1   3   1       3888.76       4129.17        66.57 o                         
   0   3   1        771.01        681.88        13.58 o                         
   1   3   1      35799.18      37087.89      1306.83 o                         
   2   3   1         12.90         28.77         1.89 o                         
   3   3   1       1643.20       1680.37        23.92 o                         
   4   3   1       4373.77       4043.85        65.82 o                         
   5   3   1      11256.54      11047.80       196.98 o                         
   6   3   1       1900.55       1747.88        41.84 o                         
   7   3   1       3772.38       3464.86        67.85 o                         
   8   3   1          7.39         26.31         9.46 o                         
   9   3   1        583.86        552.78        16.76 o                         
  10   3   1          5.73         -0.88         8.49 o                         
  11   3   1         83.54         82.35        15.90 o                         
 -12   4   1        275.29        268.89        23.31 o                         
 -11   4   1        384.30        412.16        32.41 o                         
 -10   4   1        568.98        542.77        18.47 o                         
  -9   4   1       1101.11       1014.85        23.43 o                         
  -8   4   1       1329.94       1283.19        32.00 o                         
  -7   4   1        742.39        722.76        20.61 o                         
  -6   4   1         53.15         78.40         5.78 o                         
  -5   4   1        156.68        140.82         5.96 o                         
  -4   4   1         17.02         23.44         2.45 o                         
  -3   4   1       1028.42       1115.43        16.06 o                         
  -2   4   1        784.40        907.87        13.95 o                         
  -1   4   1      25479.30      24943.20       457.84 o                         
   0   4   1       2971.45       2972.37        53.57 o                         
   1   4   1      41429.15      39666.60      1203.30 o                         
   2   4   1       8821.74       9675.82       137.76 o                         
   3   4   1       1491.73       1385.77        19.37 o                         
   4   4   1       4661.17       5079.03        87.46 o                         
   5   4   1       2286.58       2313.67        34.79 o                         
   6   4   1        714.82        687.81        21.40 o                         
   7   4   1       1147.84       1118.37        27.87 o                         
   8   4   1       1275.99       1203.02        34.20 o                         
   9   4   1        870.69        840.37        22.19 o                         
  10   4   1        409.11        441.33        22.02 o                         
  11   4   1        515.74        528.66        25.94 o                         
 -12   5   1         34.04         35.77        13.06 o                         
 -11   5   1         28.92         34.64        14.20 o                         
 -10   5   1         11.07         24.57         8.22 o                         
  -9   5   1         13.52         13.55         5.30 o                         
  -8   5   1       1387.37       1297.28        32.77 o                         
  -7   5   1         59.36         73.09         7.32 o                         
  -6   5   1      12341.06      11927.25       236.99 o                         
  -5   5   1       1354.83       1257.28        21.86 o                         
  -4   5   1       9209.67       9553.18       119.60 o                         
  -3   5   1        154.22        188.27         5.26 o                         
  -2   5   1      11323.57      12488.28       191.03 o                         
  -1   5   1       9914.82       9943.77       175.40 o                         
   0   5   1       3272.89       3484.66        80.23 o                         
   1   5   1        173.26        151.70         5.90 o                         
   2   5   1      20127.85      22175.54       330.52 o                         
   3   5   1          5.18         18.97         2.80 o                         
   4   5   1       5897.03       5783.86       108.19 o                         
   5   5   1        516.87        499.13        11.55 o                         
   6   5   1       8094.80       7970.07       144.27 o                         
   7   5   1        108.24        107.73         9.49 o                         
   8   5   1        744.74        648.63        16.55 o                         
   9   5   1         33.24         42.16         6.28 o                         
  10   5   1        174.84        189.25        13.04 o                         
  11   5   1          0.57         14.40        20.44 o                         
 -12   6   1         77.18         88.04        14.77 o                         
 -11   6   1        451.78        491.81        25.73 o                         
 -10   6   1        303.84        299.20        13.61 o                         
  -9   6   1       1006.34        984.19        23.45 o                         
  -8   6   1       2149.77       2012.07        37.09 o                         
  -7   6   1       1789.54       1667.01        34.78 o                         
  -6   6   1        149.83        149.90         7.79 o                         
  -5   6   1          1.99          7.80         3.13 o                         
  -4   6   1       5312.58       5219.28        67.39 o                         
  -3   6   1        239.64        235.96         6.36 o                         
  -2   6   1       3933.44       4024.68        54.83 o                         
  -1   6   1      20369.59      19840.36       272.11 o                         
   0   6   1       5479.00       5263.35        97.33 o                         
   1   6   1       9284.31       8417.80       130.08 o                         
   2   6   1       2617.51       2295.80        32.67 o                         
   3   6   1       5640.66       5855.48        83.86 o                         
   4   6   1       2433.33       2143.21        43.42 o                         
   5   6   1       1029.59       1050.60        18.82 o                         
   6   6   1        243.52        289.56        12.66 o                         
   7   6   1        582.71        559.37        18.99 o                         
   8   6   1        646.06        571.67        19.09 o                         
   9   6   1        567.46        535.19        16.34 o                         
  10   6   1         16.60         36.48         7.05 o                         
  11   6   1        871.72        975.02        36.46 o                         
 -11   7   1          0.23          0.28         8.83 o                         
 -10   7   1          0.02         10.92         9.87 o                         
  -9   7   1        108.11        127.37        10.80 o                         
  -8   7   1        184.75        224.62        10.87 o                         
  -7   7   1       3094.30       3047.24        56.92 o                         
  -6   7   1       2160.55       2032.07        34.09 o                         
  -5   7   1       2433.80       2418.29        41.14 o                         
  -4   7   1       2029.71       1957.63        27.91 o                         
  -3   7   1      17389.14      18487.43       228.43 o                         
  -2   7   1        644.07        660.99        12.00 o                         
  -1   7   1       6748.62       7303.38       121.70 o                         
   0   7   1       1416.12       1394.87        22.86 o                         
   1   7   1       3130.34       3214.35        51.93 o                         
   2   7   1        260.00        275.88         6.36 o                         
   3   7   1       3228.45       3322.14        44.67 o                         
   4   7   1       3396.80       3334.58        43.29 o                         
   5   7   1       5993.21       5810.32        81.12 o                         
   6   7   1        981.79       1011.49        20.18 o                         
   7   7   1       3003.66       2915.70        60.18 o                         
   8   7   1         40.83         49.46         6.53 o                         
   9   7   1        204.69        196.19        13.39 o                         
  10   7   1         99.61        101.18         8.29 o                         
  11   7   1         40.50         34.92         9.64 o                         
 -11   8   1          9.39          2.22         9.37 o                         
 -10   8   1        978.55       1009.17        29.71 o                         
  -9   8   1         61.47         72.67         7.60 o                         
  -8   8   1       2167.49       2091.65        41.10 o                         
  -7   8   1         45.38         63.76         6.90 o                         
  -6   8   1          5.74         14.89         5.83 o                         
  -5   8   1        652.31        668.02        16.09 o                         
  -4   8   1        777.04        763.05        15.39 o                         
  -3   8   1        136.37        145.58         5.82 o                         
  -2   8   1      11759.99      11795.02       147.41 o                         
  -1   8   1       1168.85       1170.45        20.89 o                         
   0   8   1      27762.05      29584.64       405.66 o                         
   1   8   1         74.61         52.25         3.39 o                         
   2   8   1      10617.33      10949.12       130.74 o                         
   3   8   1         66.59         68.67         4.14 o                         
   4   8   1       3428.91       3333.41        43.82 o                         
   5   8   1        171.09        155.77         6.31 o                         
   6   8   1        894.84        893.11        18.02 o                         
   7   8   1         11.96         25.28         5.85 o                         
   8   8   1       1195.92       1067.80        26.94 o                         
   9   8   1         34.16         35.70         7.15 o                         
  10   8   1        577.53        608.39        29.62 o                         
  11   8   1         26.28         32.82         8.43 o                         
 -11   9   1          7.39          1.24         4.98 o                         
 -10   9   1          0.95          8.63         5.38 o                         
  -9   9   1        104.12        117.08        11.48 o                         
  -8   9   1        652.03        621.46        16.49 o                         
  -7   9   1        999.03        972.61        21.56 o                         
  -6   9   1       3027.49       2892.10        50.15 o                         
  -5   9   1       3029.19       3040.11        44.63 o                         
  -4   9   1       2488.65       2546.44        40.59 o                         
  -3   9   1       1022.71       1049.69        16.03 o                         
  -2   9   1       3875.60       3859.03        46.93 o                         
  -1   9   1         54.01         61.45         4.49 o                         
   0   9   1        694.00        819.57        13.21 o                         
   1   9   1       2443.19       2452.30        32.52 o                         
   2   9   1       1319.64       1328.15        21.76 o                         
   3   9   1        259.08        251.03         9.66 o                         
   4   9   1       5430.79       5323.86        67.81 o                         
   5   9   1       2984.94       2973.96        43.66 o                         
   6   9   1       3884.03       3565.60        55.93 o                         
   7   9   1        437.29        472.54        19.16 o                         
   8   9   1        105.87        109.60         8.79 o                         
   9   9   1        282.23        305.98        14.69 o                         
  10   9   1         16.90         14.79         8.68 o                         
  11   9   1         17.29         54.02         8.63 o                         
 -11  10   1        286.86        296.20        11.91 o                         
 -10  10   1          5.35          6.14         6.58 o                         
  -9  10   1        957.39       1043.88        27.48 o                         
  -8  10   1         33.76         47.52         6.48 o                         
  -7  10   1        735.18        770.59        17.02 o                         
  -6  10   1       1287.45       1236.31        26.44 o                         
  -5  10   1         39.40         40.18         4.86 o                         
  -4  10   1         14.61         15.66         4.03 o                         
  -3  10   1       3815.44       3869.21        52.86 o                         
  -2  10   1         56.36         62.72         4.16 o                         
  -1  10   1      15066.77      15861.96       180.21 o                         
   0  10   1        930.70        814.32        14.95 o                         
   1  10   1       7891.15       8290.82       105.74 o                         
   2  10   1        545.55        483.18        11.84 o                         
   3  10   1        619.25        575.59        16.54 o                         
   4  10   1         25.67         27.01         3.68 o                         
   5  10   1        251.73        220.85         8.26 o                         
   6  10   1        236.09        241.27        10.08 o                         
   7  10   1        659.28        714.92        24.24 o                         
   8  10   1          7.62         -2.13         5.29 o                         
   9  10   1        434.94        449.08        16.67 o                         
  10  10   1         22.18         19.42         5.85 o                         
  11  10   1        589.86        598.24        24.15 o                         
 -11  11   1          2.75          5.96         7.23 o                         
 -10  11   1          0.22         -0.44         8.67 o                         
  -9  11   1         38.76         32.81         6.87 o                         
  -8  11   1        738.34        733.63        18.34 o                         
  -7  11   1        827.87        772.99        17.24 o                         
  -6  11   1       2574.04       2564.92        50.21 o                         
  -5  11   1        776.04        783.27        17.67 o                         
  -4  11   1       2276.62       2290.97        35.48 o                         
  -3  11   1       1729.40       1634.30        26.07 o                         
  -2  11   1       2933.51       2813.30        36.47 o                         
  -1  11   1       1171.51       1258.64        19.73 o                         
   0  11   1        875.13        971.51        18.12 o                         
   1  11   1        272.02        302.70         9.51 o                         
   2  11   1        627.04        594.06        14.35 o                         
   3  11   1        257.93        272.70         8.84 o                         
   4  11   1       3770.19       3649.96        53.22 o                         
   5  11   1       2698.84       2589.43        42.62 o                         
   6  11   1       2973.01       2892.76        43.32 o                         
   7  11   1        525.80        439.76        11.28 o                         
   8  11   1        204.68        214.48        15.76 o                         
   9  11   1         47.56         45.54         6.93 o                         
  10  11   1         37.38         39.12         8.95 o                         
 -10  12   1        342.73        359.10        19.21 o                         
  -9  12   1        110.10        116.72         8.22 o                         
  -8  12   1        665.94        679.03        18.35 o                         
  -7  12   1        345.90        364.66        17.16 o                         
  -6  12   1         64.22         69.14         6.52 o                         
  -5  12   1         19.97         28.84         5.62 o                         
  -4  12   1        685.54        695.34        16.47 o                         
  -3  12   1        518.21        477.95        12.24 o                         
  -2  12   1       3900.15       3705.96        48.63 o                         
  -1  12   1       2646.10       2624.36        36.35 o                         
   0  12   1       8880.44       9364.21       134.17 o                         
   1  12   1        886.10        899.80        17.91 o                         
   2  12   1       1173.29       1251.07        25.25 o                         
   3  12   1        625.37        660.28        15.77 o                         
   4  12   1       1115.36       1092.78        19.70 o                         
   5  12   1         32.26         47.20         5.80 o                         
   6  12   1        157.45        173.62        11.51 o                         
   7  12   1        246.35        282.82         9.36 o                         
   8  12   1        317.89        316.25        12.21 o                         
   9  12   1         65.52         67.64         7.28 o                         
  10  12   1        233.61        280.86        12.45 o                         
 -10  13   1          0.39          2.93         4.93 o                         
  -9  13   1        162.29        139.04         8.58 o                         
  -8  13   1         98.59         93.89        13.54 o                         
  -7  13   1       1493.46       1530.51        26.61 o                         
  -6  13   1         73.52         82.81         6.68 o                         
  -5  13   1       2607.86       2647.91        35.94 o                         
  -4  13   1         87.34        109.36         7.40 o                         
  -3  13   1       2873.61       2812.80        40.58 o                         
  -2  13   1        159.19        186.38         7.64 o                         
  -1  13   1       1098.75       1169.76        21.18 o                         
   0  13   1         29.80         32.66         5.07 o                         
   1  13   1        323.32        328.01        16.77 o                         
   2  13   1         46.52         74.49         9.37 o                         
   3  13   1       1683.32       1756.35        31.40 o                         
   4  13   1         34.05         35.58         5.78 o                         
   5  13   1       3362.70       3405.26        45.30 o                         
   6  13   1        187.26        172.38         8.14 o                         
   7  13   1       1175.04       1091.18        23.11 o                         
   8  13   1         26.42         19.82         5.62 o                         
   9  13   1        161.87        134.02         9.80 o                         
  10  13   1          1.97         -2.28         4.09 o                         
 -10  14   1        144.79        163.50        14.21 o                         
  -9  14   1        273.69        294.71        12.78 o                         
  -8  14   1        339.79        343.51        11.60 o                         
  -7  14   1         48.07         61.76         6.51 o                         
  -6  14   1         43.61         48.93         5.94 o                         
  -5  14   1         91.79        107.99         6.52 o                         
  -4  14   1        191.51        168.54         7.90 o                         
  -3  14   1        236.22        222.75        11.62 o                         
  -2  14   1       1762.72       1665.48        30.16 o                         
  -1  14   1        895.37        892.68        19.05 o                         
   0  14   1       1738.36       1672.14        29.57 o                         
   1  14   1        612.90        594.50        16.00 o                         
   2  14   1       1999.13       2115.70        49.77 o                         
   3  14   1        625.06        603.92        20.03 o                         
   4  14   1        239.50        262.03         9.86 o                         
   5  14   1         35.41         44.13         5.47 o                         
   6  14   1        158.45        157.19         9.58 o                         
   7  14   1        177.22        175.16         9.46 o                         
   8  14   1        185.67        195.62         8.57 o                         
   9  14   1         83.98         85.85         7.86 o                         
  -9  15   1          0.20         11.69         5.52 o                         
  -8  15   1        288.39        277.84        14.76 o                         
  -7  15   1         12.44         12.50         4.98 o                         
  -6  15   1       1275.94       1316.91        25.35 o                         
  -5  15   1        275.14        293.68         9.84 o                         
  -4  15   1       2248.02       2235.19        35.57 o                         
  -3  15   1        323.62        311.63        12.43 o                         
  -2  15   1       1977.67       2002.69        41.77 o                         
  -1  15   1          1.00         -5.49         5.49 o                         
   0  15   1         30.12         36.23         6.10 o                         
   1  15   1        144.18        120.20        10.85 o                         
   2  15   1        919.68        934.86        21.40 o                         
   3  15   1        241.02        263.15        10.05 o                         
   4  15   1       1856.70       2028.79        33.07 o                         
   5  15   1         90.76        118.96         7.44 o                         
   6  15   1       1639.47       1699.65        43.26 o                         
   7  15   1          0.41          0.84         4.09 o                         
   8  15   1        300.70        300.04        11.64 o                         
   9  15   1          0.79         -4.57         4.57 o                         
  -9  16   1        344.01        332.11        29.01 o                         
  -8  16   1         39.51         34.53         6.84 o                         
  -7  16   1        205.95        244.34         9.83 o                         
  -6  16   1         19.84         21.78         5.57 o                         
  -5  16   1         20.53         21.02         4.81 o                         
  -4  16   1         46.56         51.68         6.25 o                         
  -3  16   1        379.21        391.70        13.66 o                         
  -2  16   1       1305.56       1318.70        29.58 o                         
  -1  16   1       1105.11       1090.64        21.56 o                         
   0  16   1        763.68        725.72        18.42 o                         
   1  16   1        983.75       1021.73        28.89 o                         
   2  16   1        208.23        199.05         9.63 o                         
   3  16   1        319.98        363.68        11.94 o                         
   4  16   1         57.79         54.73         6.50 o                         
   5  16   1         10.25          9.43         5.01 o                         
   6  16   1          0.21          8.52         7.38 o                         
   7  16   1        257.82        269.69        17.86 o                         
   8  16   1         11.61         18.99         6.05 o                         
  -8  17   1          9.43          8.23         5.22 o                         
  -7  17   1        403.00        409.51        12.90 o                         
  -6  17   1        212.84        203.65        20.14 o                         
  -5  17   1        401.56        406.35        16.27 o                         
  -4  17   1        309.66        326.33        11.81 o                         
  -3  17   1        775.85        809.35        17.82 o                         
  -2  17   1        202.11        180.63        10.80 o                         
  -1  17   1        136.09        141.35         9.75 o                         
   0  17   1        101.63        113.91         8.09 o                         
   1  17   1          3.34         -1.39         6.29 o                         
   2  17   1         26.37         23.59         6.25 o                         
   3  17   1        272.23        273.70         9.80 o                         
   4  17   1        411.45        438.94        17.27 o                         
   5  17   1        894.78        937.33        24.64 o                         
   6  17   1        265.16        275.89        12.21 o                         
   7  17   1        250.80        231.07        16.20 o                         
   8  17   1         23.24          7.95         7.38 o                         
  -7  18   1         33.30         27.40         7.33 o                         
  -6  18   1          1.20         -6.04         6.04 o                         
  -5  18   1         53.69         50.81         6.99 o                         
  -4  18   1        205.79        217.94         9.94 o                         
  -3  18   1          2.11          9.20         5.86 o                         
  -2  18   1        952.06        962.09        30.17 o                         
  -1  18   1         21.69         33.28         7.91 o                         
   0  18   1       1697.20       1673.88        33.60 o                         
   1  18   1         15.92          9.61         6.56 o                         
   2  18   1        723.58        739.14        21.62 o                         
   3  18   1        192.98        161.37        10.54 o                         
   4  18   1        277.01        325.03        11.65 o                         
   5  18   1         33.80         36.41         6.28 o                         
   6  18   1          1.95          1.79         9.08 o                         
   7  18   1          1.58         -3.94         7.66 o                         
  -7  19   1         93.49         91.33         8.63 o                         
  -6  19   1        129.23        128.92         8.70 o                         
  -5  19   1        552.78        632.20        43.20 o                         
  -4  19   1        421.57        465.11        14.54 o                         
  -3  19   1        306.62        283.67        12.23 o                         
  -2  19   1        287.53        301.10        14.43 o                         
  -1  19   1        199.22        211.72        15.41 o                         
   0  19   1         26.14         40.31        15.33 o                         
   1  19   1         52.99         54.62        10.64 o                         
   2  19   1        116.63        126.92         9.79 o                         
   3  19   1        376.87        384.22        19.20 o                         
   4  19   1        197.49        190.47         8.34 o                         
   5  19   1        328.80        399.41        16.42 o                         
   6  19   1        112.35        104.77         7.09 o                         
  -6  20   1          1.02          2.38         3.98 o                         
  -5  20   1         39.91         38.99         5.97 o                         
  -4  20   1         52.73         58.92         6.83 o                         
  -3  20   1        243.36        250.25        13.60 o                         
  -2  20   1         15.56         32.46        13.19 o                         
   0  20   1         49.23         37.48        12.49 o                         
   1  20   1        390.42        419.55        31.27 o                         
   2  20   1         46.66         62.57         7.29 o                         
   3  20   1        267.32        249.52        15.84 o                         
   4  20   1          4.01          4.77         5.52 o                         
   5  20   1         24.75         13.92         9.09 o                         
   6  20   1         11.13          6.11         8.80 o                         
  -5  21   1         17.24         19.00         7.42 o                         
  -4  21   1        232.11        223.58        19.04 o                         
  -3  21   1          7.96         10.07         5.83 o                         
  -2  21   1        221.33        222.41        14.63 o                         
   1  21   1          4.63          1.70         9.08 o                         
   2  21   1        136.88        111.34        14.20 o                         
   3  21   1         34.76         22.78         9.62 o                         
   4  21   1        201.66        168.24        20.50 o                         
   5  21   1         48.04         40.32        10.22 o                         
  -3  22   1         51.18         15.90        10.79 o                         
   1  22   1        139.33        115.33        13.07 o                         
   2  22   1        133.62        109.08        12.50 o                         
   3  22   1         12.17         14.77        13.91 o                         
 -10   0   2       1796.97       1583.91        47.12 o                         
  -8   0   2       2717.30       2436.59        79.63 o                         
  -6   0   2        483.62        487.75        14.54 o                         
  -4   0   2       8756.70       9016.28       209.52 o                         
  -2   0   2      98199.19      95074.09      4124.77 o                         
   0   0   2      46630.48      36833.77      1416.85 o                         
   2   0   2       1631.94       1467.60        41.12 o                         
   4   0   2      16710.20      16740.62       326.75 o                         
   6   0   2        226.46        255.40        14.72 o                         
   8   0   2       1040.18        915.54        32.44 o                         
 -12   1   2         36.19         27.82        13.06 o                         
 -11   1   2         84.49         83.49        17.04 o                         
 -10   1   2          6.40         13.04         6.75 o                         
  -9   1   2        201.65        158.19         8.21 o                         
  -8   1   2       1935.01       1817.69        36.57 o                         
  -7   1   2       3996.80       3621.10        59.05 o                         
  -6   1   2       5597.98       5296.04        68.99 o                         
  -5   1   2       7977.84       7621.62        96.32 o                         
  -4   1   2       5984.72       5774.31        83.08 o                         
  -3   1   2      12636.97      12191.22       184.42 o                         
  -2   1   2       3556.64       4026.80        65.01 o                         
  -1   1   2       3881.63       3522.49        56.74 o                         
   0   1   2         36.00         64.12         2.47 o                         
   1   1   2        128.18        187.72        12.82 o                         
   2   1   2      11289.17      10557.64       157.78 o                         
   3   1   2      15428.50      13902.85       175.38 o                         
   4   1   2       2953.16       2585.57        42.95 o                         
   5   1   2      15952.58      14933.61       176.56 o                         
   6   1   2       3161.00       2990.71        53.76 o                         
   7   1   2       1077.96        915.35        21.53 o                         
   8   1   2        474.51        398.76        18.94 o                         
   9   1   2        356.10        328.74        19.64 o                         
 -12   2   2         49.76         59.06        14.20 o                         
 -11   2   2        505.85        471.54        27.74 o                         
 -10   2   2        252.41        234.45        16.35 o                         
  -9   2   2       3128.54       2873.79        56.86 o                         
  -8   2   2        324.46        343.84        13.20 o                         
  -7   2   2       1005.76        903.60        19.41 o                         
  -6   2   2        293.54        302.95         7.96 o                         
  -5   2   2        569.94        586.01        10.13 o                         
  -4   2   2         86.64        103.87         4.82 o                         
  -3   2   2        923.66        924.56        17.44 o                         
  -2   2   2       9879.79       9729.25       126.25 o                         
  -1   2   2       8113.79       8600.09       137.85 o                         
   0   2   2       3706.66       3395.24        59.39 o                         
   1   2   2      59661.86      53268.38      2055.65 o                         
   2   2   2      15290.88      15794.10       238.99 o                         
   3   2   2      13452.11      12769.05       166.29 o                         
   4   2   2       3686.03       3611.39        49.80 o                         
   5   2   2        301.84        296.51         6.98 o                         
   6   2   2        151.89        164.50         8.42 o                         
   7   2   2       1468.06       1352.51        35.05 o                         
   8   2   2         87.53        111.09        12.88 o                         
   9   2   2       1015.83        858.17        31.81 o                         
  10   2   2        184.76        176.48        17.85 o                         
 -12   3   2         44.88         47.13        14.20 o                         
 -11   3   2          0.45         -0.02        15.90 o                         
 -10   3   2         16.36         23.85         5.90 o                         
  -9   3   2        377.58        444.51        18.79 o                         
  -8   3   2       2904.50       2711.46        65.19 o                         
  -7   3   2        210.70        185.18         8.03 o                         
  -6   3   2      12381.20      11592.10       207.75 o                         
  -5   3   2        391.32        399.06         8.35 o                         
  -4   3   2      25956.54      26951.33       394.25 o                         
  -3   3   2        444.82        362.87         6.60 o                         
  -2   3   2      17534.80      16531.83       229.69 o                         
  -1   3   2       2558.51       2471.83        41.13 o                         
   0   3   2      29149.53      28613.48       592.44 o                         
   1   3   2         31.22         79.08         5.54 o                         
   2   3   2       5233.59       4817.12        66.18 o                         
   3   3   2        612.04        519.43         9.64 o                         
   4   3   2       9583.46       9099.02       108.82 o                         
   5   3   2       1433.71       1411.56        21.18 o                         
   6   3   2       5850.90       5734.47        90.28 o                         
   7   3   2        656.18        659.35        40.16 o                         
   8   3   2       1854.58       1587.45        42.48 o                         
   9   3   2        145.83        161.51        10.98 o                         
  10   3   2        126.42        119.66        12.35 o                         
  11   3   2          2.08         13.06        11.36 o                         
 -12   4   2        216.05        269.38        24.44 o                         
 -11   4   2        276.11        276.02        20.87 o                         
 -10   4   2       1300.92       1185.24        31.16 o                         
  -9   4   2       1869.45       1698.51        37.67 o                         
  -8   4   2       2976.92       2754.35        68.28 o                         
  -7   4   2        858.87        747.84        16.69 o                         
  -6   4   2        393.11        369.98        10.22 o                         
  -5   4   2         41.05         53.31         4.13 o                         
  -4   4   2        635.43        595.86        10.97 o                         
  -3   4   2         41.87         57.61         2.83 o                         
  -2   4   2      17639.00      18287.39       224.02 o                         
  -1   4   2       1037.61       1041.45        16.43 o                         
   0   4   2       2804.66       3108.62        60.00 o                         
   1   4   2        853.98        761.75        12.00 o                         
   2   4   2      13875.64      13934.61       191.84 o                         
   3   4   2      16963.62      16719.93       350.48 o                         
   4   4   2       3128.15       2938.91        40.65 o                         
   5   4   2        455.61        433.80         9.79 o                         
   6   4   2        711.01        594.96        15.91 o                         
   7   4   2        606.23        593.94        31.80 o                         
   8   4   2        536.55        482.06        15.78 o                         
   9   4   2        791.06        759.11        20.71 o                         
  10   4   2        647.19        670.50        26.42 o                         
  11   4   2        436.10        446.48        23.12 o                         
 -12   5   2          0.24          7.38        10.79 o                         
 -11   5   2         52.82         68.90        14.76 o                         
 -10   5   2          0.88         22.48         5.99 o                         
  -9   5   2        461.78        484.75        15.65 o                         
  -8   5   2        131.09        149.92        11.35 o                         
  -7   5   2       7517.83       7163.15       115.59 o                         
  -6   5   2          1.76          3.61         4.95 o                         
  -5   5   2       5972.29       5929.49        85.86 o                         
  -4   5   2       1328.50       1397.81        20.59 o                         
  -3   5   2      28624.37      29398.62       444.19 o                         
  -2   5   2        424.83        457.97         8.12 o                         
  -1   5   2         50.68         58.59         3.13 o                         
   0   5   2       2164.40       2189.56        33.76 o                         
   1   5   2       3736.00       3555.62        45.55 o                         
   2   5   2       2891.70       2904.10        45.98 o                         
   3   5   2      11909.27      12334.12       171.71 o                         
   4   5   2        113.22        131.68         4.86 o                         
   5   5   2       8515.60       8153.74       117.99 o                         
   6   5   2          1.08         16.45         4.38 o                         
   7   5   2       2766.90       2486.73        62.12 o                         
   8   5   2          3.11          9.20         5.41 o                         
   9   5   2       1113.16       1081.44        26.60 o                         
  10   5   2          5.36         20.54         4.66 o                         
  11   5   2         11.82         13.06         8.43 o                         
 -12   6   2        298.09        314.94        25.59 o                         
 -11   6   2        184.32        198.86        22.73 o                         
 -10   6   2       1183.70       1226.47        29.86 o                         
  -9   6   2        268.87        305.24        15.45 o                         
  -8   6   2       1706.43       1730.04        37.32 o                         
  -7   6   2         27.15         61.34         6.64 o                         
  -6   6   2        105.31        116.64         6.46 o                         
  -5   6   2         30.24         38.82         4.44 o                         
  -4   6   2        209.89        245.74         6.49 o                         
  -3   6   2        835.88        893.57        15.16 o                         
  -2   6   2       3884.78       4000.97        54.63 o                         
  -1   6   2      15204.91      16143.27       189.25 o                         
   0   6   2       5280.61       5592.83        70.83 o                         
   1   6   2       1734.93       1949.78        26.52 o                         
   2   6   2      14679.63      14936.73       224.30 o                         
   3   6   2       1919.11       1989.62        26.80 o                         
   4   6   2       4458.83       4242.33        67.58 o                         
   5   6   2         51.92         79.75         5.25 o                         
   6   6   2        756.33        696.24        15.44 o                         
   7   6   2        237.01        278.13        14.54 o                         
   8   6   2        946.66        904.56        23.57 o                         
   9   6   2        218.37        256.14        11.98 o                         
  10   6   2        896.90        934.87        25.31 o                         
  11   6   2        176.78        190.65        17.33 o                         
 -12   7   2         25.14         34.64        11.92 o                         
 -11   7   2         49.05         47.42         9.57 o                         
 -10   7   2          2.52         13.72         7.11 o                         
  -9   7   2        171.52        215.63        10.85 o                         
  -8   7   2       1689.54       1602.22        29.06 o                         
  -7   7   2       1540.40       1436.20        29.03 o                         
  -6   7   2       7295.93       7115.55        97.26 o                         
  -5   7   2       4241.77       4055.77        65.36 o                         
  -4   7   2       8010.48       7694.12        93.35 o                         
  -3   7   2       1430.57       1356.69        20.55 o                         
  -2   7   2       3235.88       3074.28        43.30 o                         
  -1   7   2        251.93        328.86         7.26 o                         
   0   7   2         60.04         62.17         4.60 o                         
   1   7   2       4921.02       4920.09        66.56 o                         
   2   7   2       2402.56       2601.82        33.83 o                         
   3   7   2       1637.38       1553.33        21.18 o                         
   4   7   2       5291.23       4967.65        62.64 o                         
   5   7   2       1623.95       1605.97        25.27 o                         
   6   7   2       4553.73       4184.52        63.55 o                         
   7   7   2        254.77        276.55        14.52 o                         
   8   7   2        780.11        745.49        21.22 o                         
   9   7   2        183.80        186.87        10.55 o                         
  10   7   2        157.37        196.71        10.56 o                         
  11   7   2          0.45         32.72         8.03 o                         
 -11   8   2        414.80        453.53        17.01 o                         
 -10   8   2        175.39        180.04        15.11 o                         
  -9   8   2       1971.27       2079.67        41.29 o                         
  -8   8   2          1.35         34.86         5.78 o                         
  -7   8   2        496.33        505.00        14.53 o                         
  -6   8   2        992.55        972.97        18.80 o                         
  -5   8   2          0.19         12.67         4.44 o                         
  -4   8   2        504.98        555.90        10.14 o                         
  -3   8   2       4111.83       4325.15        52.26 o                         
  -2   8   2       2241.53       2229.65        34.60 o                         
  -1   8   2      16389.73      17690.19       244.93 o                         
   0   8   2       1699.05       1661.95        27.25 o                         
   1   8   2      12850.74      13053.64       154.74 o                         
   2   8   2        523.51        544.12         9.99 o                         
   3   8   2       3991.27       3820.84        49.09 o                         
   4   8   2        255.76        293.06         8.41 o                         
   5   8   2        282.71        304.56         8.87 o                         
   6   8   2        135.45        121.39         7.90 o                         
   7   8   2        419.94        405.79        13.78 o                         
   8   8   2          8.58         13.67         5.70 o                         
   9   8   2        794.09        879.48        23.78 o                         
  10   8   2          1.94          6.25         5.12 o                         
  11   8   2        698.96        756.90        34.18 o                         
 -11   9   2         23.67         22.19         5.66 o                         
 -10   9   2         57.52         77.15         9.75 o                         
  -9   9   2        184.28        177.43         9.45 o                         
  -8   9   2       1363.36       1270.72        24.90 o                         
  -7   9   2        650.95        637.01        16.81 o                         
  -6   9   2       2236.66       2081.25        35.75 o                         
  -5   9   2       2787.78       2573.84        38.73 o                         
  -4   9   2       3749.41       3722.81        56.76 o                         
  -3   9   2       6675.15       6784.53        92.33 o                         
  -2   9   2       1797.20       1709.55        24.31 o                         
  -1   9   2       1235.03       1342.57        18.74 o                         
   0   9   2        375.80        420.00         8.35 o                         
   1   9   2        254.96        287.65         7.63 o                         
   2   9   2         29.75         34.36         3.78 o                         
   3   9   2         44.99         66.72         5.51 o                         
   4   9   2       4593.16       4551.64        54.21 o                         
   5   9   2       3536.35       3416.26        45.16 o                         
   6   9   2       1736.24       1558.66        28.69 o                         
   7   9   2        943.75        892.62        19.13 o                         
   8   9   2        354.34        279.65        17.99 o                         
   9   9   2        212.39        223.76        11.57 o                         
  10   9   2         69.18         73.82         7.07 o                         
  11   9   2          0.77         10.94        10.79 o                         
 -11  10   2          7.09          3.08         5.14 o                         
 -10  10   2        946.57       1060.47        30.87 o                         
  -9  10   2         25.40         35.27         9.38 o                         
  -8  10   2        745.76        735.30        17.14 o                         
  -7  10   2          2.52         11.20         4.29 o                         
  -6  10   2         34.00         46.31         8.96 o                         
  -5  10   2        215.41        213.29         8.72 o                         
  -4  10   2        351.38        307.00        10.63 o                         
  -3  10   2          0.68          4.99         3.54 o                         
  -2  10   2       9389.33       9514.01       110.35 o                         
  -1  10   2        487.41        474.75         9.38 o                         
   0  10   2      14595.84      15285.77       181.45 o                         
   1  10   2          5.40         13.51         4.23 o                         
   2  10   2       5452.38       5443.82        80.56 o                         
   3  10   2          1.63          1.54         3.36 o                         
   4  10   2       1287.97       1254.71        20.83 o                         
   5  10   2        209.33        217.70         7.70 o                         
   6  10   2        360.70        326.17        11.86 o                         
   7  10   2         72.19         71.09         6.43 o                         
   8  10   2        239.25        217.38        11.03 o                         
   9  10   2         18.69         30.65         6.28 o                         
  10  10   2        489.48        576.95        19.38 o                         
 -11  11   2         29.00         32.12         5.58 o                         
 -10  11   2          2.98         14.72         7.10 o                         
  -9  11   2        107.94        110.44        10.96 o                         
  -8  11   2        469.03        478.06        20.04 o                         
  -7  11   2       2192.63       2154.88        38.80 o                         
  -6  11   2        236.08        245.75        12.79 o                         
  -5  11   2       2124.99       2118.43        38.38 o                         
  -4  11   2        595.46        618.97        13.22 o                         
  -3  11   2       3786.12       3819.45        52.52 o                         
  -2  11   2        900.51        902.47        15.07 o                         
  -1  11   2         76.37         87.30         4.90 o                         
   0  11   2        153.18        164.31         6.67 o                         
   1  11   2         23.67         39.25         7.47 o                         
   2  11   2        298.99        354.66        11.94 o                         
   3  11   2       1151.32       1216.51        23.14 o                         
   4  11   2       1328.45       1335.05        22.27 o                         
   5  11   2       3129.73       3103.57        46.49 o                         
   6  11   2        517.62        484.39        12.02 o                         
   7  11   2        765.89        737.24        21.10 o                         
   8  11   2         21.58         29.41         6.17 o                         
   9  11   2        248.29        239.12        11.56 o                         
  10  11   2         61.43         77.86         7.00 o                         
 -10  12   2         40.46         52.48         8.62 o                         
  -9  12   2        734.03        775.25        20.49 o                         
  -8  12   2        386.39        387.86        13.62 o                         
  -7  12   2         96.09         96.08         6.81 o                         
  -6  12   2          2.64          0.71         4.51 o                         
  -5  12   2          8.24         10.72         5.10 o                         
  -4  12   2         25.97         34.32         5.11 o                         
  -3  12   2       2574.19       2417.38        32.48 o                         
  -2  12   2       1209.51       1124.13        17.14 o                         
  -1  12   2       9805.11       9828.92       119.50 o                         
   0  12   2        799.51        734.52        18.26 o                         
   1  12   2       3866.80       4083.98        65.74 o                         
   2  12   2       1801.67       1791.25        33.10 o                         
   3  12   2       2025.88       2092.66        35.63 o                         
   4  12   2        131.09        145.33         8.99 o                         
   5  12   2        122.17        100.02         6.74 o                         
   6  12   2         67.35         56.76         5.29 o                         
   7  12   2        287.98        257.46         9.77 o                         
   8  12   2         42.72         40.72         6.08 o                         
   9  12   2        172.38        156.17         9.33 o                         
  10  12   2        139.73        146.50         9.35 o                         
 -10  13   2          1.03          2.75         5.09 o                         
  -9  13   2         19.05         19.03         7.27 o                         
  -8  13   2        848.64        844.55        20.69 o                         
  -7  13   2         15.43         20.94         5.56 o                         
  -6  13   2       1415.44       1492.43        27.77 o                         
  -5  13   2         15.91         22.01         4.51 o                         
  -4  13   2       2097.31       2014.02        33.06 o                         
  -3  13   2         31.18         25.88         4.62 o                         
  -2  13   2       1816.16       1878.36        28.78 o                         
  -1  13   2          4.92          9.15         4.98 o                         
   0  13   2          1.09         10.42         9.41 o                         
   1  13   2         17.75         26.21         5.25 o                         
   2  13   2        391.15        433.01        15.41 o                         
   3  13   2         38.78         30.65         5.73 o                         
   4  13   2       2095.33       2228.13        42.64 o                         
   5  13   2        224.81        213.17         8.01 o                         
   6  13   2       1525.74       1513.77        25.04 o                         
   7  13   2         16.45         11.05         5.87 o                         
   8  13   2        405.10        412.90        15.76 o                         
   9  13   2         43.27         42.84         6.63 o                         
 -10  14   2        246.87        214.22        16.77 o                         
  -9  14   2        256.55        240.71        19.62 o                         
  -8  14   2        395.21        406.81        17.07 o                         
  -7  14   2        131.78        155.31         8.89 o                         
  -6  14   2         21.35         20.27         5.54 o                         
  -5  14   2          2.07         -4.15         4.15 o                         
  -4  14   2         25.01         20.55         4.97 o                         
  -3  14   2        462.02        434.14        13.50 o                         
  -2  14   2       2400.61       2476.25        38.29 o                         
  -1  14   2       3190.13       3190.80        50.36 o                         
   0  14   2        895.37        960.01        21.41 o                         
   1  14   2       2986.20       3068.53        52.09 o                         
   2  14   2        652.64        674.82        16.49 o                         
   3  14   2       1527.95       1491.94        31.60 o                         
   4  14   2        266.29        235.24         9.29 o                         
   5  14   2         26.91         25.52         5.05 o                         
   6  14   2        208.06        219.65         8.61 o                         
   7  14   2        100.75         89.29         7.43 o                         
   8  14   2         34.22         32.67         6.67 o                         
   9  14   2        174.71        159.26         9.38 o                         
  -9  15   2         95.79         89.49         8.25 o                         
  -8  15   2          1.93          5.08         6.39 o                         
  -7  15   2        668.77        723.21        17.80 o                         
  -6  15   2        166.55        159.47         8.46 o                         
  -5  15   2       1031.17       1060.90        20.39 o                         
  -4  15   2        158.89        165.53         7.83 o                         
  -3  15   2       2493.29       2412.13        40.04 o                         
  -2  15   2         14.45          6.93         6.85 o                         
  -1  15   2        392.11        405.67        12.79 o                         
   0  15   2         31.54         25.98         5.89 o                         
   1  15   2         84.03         74.15         6.88 o                         
   2  15   2          7.45         19.80         5.83 o                         
   3  15   2        815.98        821.75        17.65 o                         
   4  15   2         69.84         81.82         6.63 o                         
   5  15   2       1790.85       1771.60        31.00 o                         
   6  15   2          1.13          7.07         5.25 o                         
   7  15   2        575.92        557.21        23.01 o                         
   8  15   2         18.88         26.78         7.62 o                         
   9  15   2        151.73        149.44        17.61 o                         
  -9  16   2         72.07         60.21         9.28 o                         
  -8  16   2        353.57        321.95        25.67 o                         
  -7  16   2          7.19          3.99         4.59 o                         
  -6  16   2         68.46         81.55         8.11 o                         
  -5  16   2         35.88         28.34         5.15 o                         
  -4  16   2         49.95         40.01         5.94 o                         
  -3  16   2        242.97        221.64         9.76 o                         
  -2  16   2        799.77        818.36        20.14 o                         
  -1  16   2        651.78        655.13        17.28 o                         
   0  16   2       1448.01       1547.16        30.20 o                         
   1  16   2        249.49        248.98        12.53 o                         
   2  16   2        939.25        967.67        21.22 o                         
   3  16   2        249.97        247.78         9.99 o                         
   4  16   2         99.50        101.16         6.98 o                         
   5  16   2          1.22          2.19         6.35 o                         
   6  16   2         58.21         74.79         7.56 o                         
   7  16   2          0.22         -0.59         5.62 o                         
   8  16   2        194.85        176.02         9.69 o                         
  -8  17   2        103.50         89.75         7.53 o                         
  -7  17   2         57.51         53.05         5.93 o                         
  -6  17   2        337.62        345.73        13.40 o                         
  -5  17   2        197.15        196.20         9.23 o                         
  -4  17   2        913.77        920.27        19.99 o                         
  -3  17   2        263.82        282.87        10.97 o                         
  -2  17   2        758.91        772.22        21.23 o                         
  -1  17   2         52.11         64.94         6.22 o                         
   0  17   2          0.07         -1.19         5.20 o                         
   1  17   2         44.96         54.24         7.97 o                         
   2  17   2         35.07         38.87         6.48 o                         
   3  17   2        382.46        385.75        14.59 o                         
   4  17   2        741.15        789.56        20.10 o                         
   5  17   2        144.43        156.16        14.31 o                         
   6  17   2        458.46        459.31        15.55 o                         
   7  17   2         55.32         48.13        13.35 o                         
  -7  18   2         33.08         29.17         6.23 o                         
  -6  18   2         18.81          3.13         4.73 o                         
  -5  18   2         84.10         58.09         6.33 o                         
  -4  18   2          3.09          0.67         5.76 o                         
  -3  18   2        666.84        695.52        21.05 o                         
  -2  18   2         31.85         41.68         8.44 o                         
  -1  18   2       1393.72       1399.60        43.57 o                         
   0  18   2         16.60         13.20        11.09 o                         
   1  18   2       1098.26       1157.08        27.41 o                         
   2  18   2          7.11          1.32         6.04 o                         
   3  18   2        480.26        461.47        15.54 o                         
   4  18   2         27.21         31.90         5.73 o                         
   5  18   2         12.56          6.80         5.36 o                         
   6  18   2          9.66          6.26         9.94 o                         
   7  18   2         74.54         74.53         8.81 o                         
  -7  19   2         95.92         80.67         8.23 o                         
  -6  19   2        118.88        124.97         8.70 o                         
  -5  19   2        186.20        181.31        11.45 o                         
  -4  19   2        475.98        498.83        23.84 o                         
  -3  19   2        355.38        378.98        14.55 o                         
  -2  19   2        371.15        357.23        29.13 o                         
  -1  19   2         11.91         13.93        10.91 o                         
   0  19   2         56.74         72.66        13.03 o                         
   1  19   2         11.79          6.88         8.45 o                         
   2  19   2        127.95        128.28        12.60 o                         
   3  19   2        172.57        154.68         8.98 o                         
   4  19   2        241.59        242.58        11.13 o                         
   5  19   2        265.87        296.36        13.71 o                         
   6  19   2        197.65        175.06        12.06 o                         
  -6  20   2          4.21         -0.11         3.82 o                         
  -5  20   2          0.58          7.95         4.86 o                         
  -4  20   2         38.55         36.44         7.29 o                         
  -3  20   2         76.11         59.24         6.47 o                         
  -2  20   2        509.82        648.26        23.29 o                         
  -1  20   2         80.40         70.99        14.20 o                         
   0  20   2        522.39        539.78        34.70 o                         
   1  20   2         88.42        104.34         9.26 o                         
   2  20   2        312.92        304.11        29.37 o                         
   3  20   2          9.85          4.77         4.63 o                         
   4  20   2        148.32        159.31        10.36 o                         
   5  20   2          5.63         13.72         6.54 o                         
  -5  21   2        236.92        208.66        12.05 o                         
  -4  21   2         42.83         43.50         7.04 o                         
  -3  21   2        209.54        195.89        12.78 o                         
   0  21   2          2.19         -7.95         7.95 o                         
   1  21   2          6.52          3.41         8.52 o                         
   2  21   2         27.63          3.25         7.89 o                         
   3  21   2        190.93        167.45        10.04 o                         
   4  21   2         33.50         24.88         5.06 o                         
  -3  22   2         91.90        100.31        12.37 o                         
   0  22   2        175.79        152.85        15.91 o                         
   1  22   2         99.52         72.71        10.79 o                         
   2  22   2         55.88         65.46         9.37 o                         
   3  22   2        126.10        113.06        13.07 o                         
 -11   0   3        484.64        434.06        25.96 o                         
  -9   0   3       4109.50       3878.28        82.15 o                         
  -7   0   3        104.74        132.55        20.36 o                         
  -5   0   3        574.22        598.95        15.60 o                         
  -3   0   3      29884.54      29430.88       867.51 o                         
  -1   0   3      30215.75      27843.76       671.42 o                         
   1   0   3      21707.37      18974.67       975.07 o                         
   3   0   3      13089.75      13714.28       245.00 o                         
   5   0   3         64.14         50.24         5.36 o                         
   7   0   3         98.17         77.96        10.69 o                         
   9   0   3       1365.44       1291.73        50.11 o                         
 -12   1   3        111.50        142.01        18.18 o                         
 -11   1   3         43.10         50.82        10.77 o                         
 -10   1   3         15.36         27.75         6.91 o                         
  -9   1   3        466.38        467.70        11.33 o                         
  -8   1   3       3626.84       3501.41        69.07 o                         
  -7   1   3       2234.44       2095.52        34.63 o                         
  -6   1   3       2882.88       2864.86        39.71 o                         
  -5   1   3       7111.27       6989.77        98.88 o                         
  -4   1   3      22819.17      24485.67       335.74 o                         
  -3   1   3       8081.04       8657.27       120.35 o                         
  -2   1   3      23680.05      24973.53       340.99 o                         
  -1   1   3        354.78        336.65         7.49 o                         
   0   1   3       3272.76       3393.74        55.85 o                         
   1   1   3       1387.46       1318.28        23.56 o                         
   2   1   3        251.90        334.38         6.97 o                         
   3   1   3       3324.83       3317.36        61.68 o                         
   4   1   3      10659.47      10704.60       127.44 o                         
   5   1   3       6410.88       6194.88        79.97 o                         
   6   1   3       2825.78       2664.33        35.75 o                         
   7   1   3        778.25        670.14        18.34 o                         
   8   1   3       1268.91       1133.74        24.72 o                         
   9   1   3        559.13        497.71        24.32 o                         
  10   1   3         12.81         28.63        11.52 o                         
 -12   2   3        376.99        366.17        29.00 o                         
 -11   2   3         95.96         65.41        12.13 o                         
 -10   2   3       2092.80       1927.69        39.04 o                         
  -9   2   3        274.64        282.78        12.10 o                         
  -8   2   3       1512.35       1463.97        31.27 o                         
  -7   2   3         27.77         54.91         5.38 o                         
  -6   2   3       1029.53       1010.37        17.07 o                         
  -5   2   3       1169.09       1185.11        17.46 o                         
  -4   2   3        122.38        163.44         5.41 o                         
  -3   2   3       2649.11       2655.87        36.72 o                         
  -2   2   3      15808.75      15100.07       193.99 o                         
  -1   2   3       2325.91       2111.14        30.91 o                         
   0   2   3        803.67        789.65        12.89 o                         
   1   2   3        481.60        535.59         9.49 o                         
   2   2   3      22144.94      23364.03       565.39 o                         
   3   2   3       3908.07       4081.35        55.82 o                         
   4   2   3       1269.54       1522.48        21.14 o                         
   5   2   3         72.38         55.31         4.29 o                         
   6   2   3        484.22        406.06        10.47 o                         
   7   2   3         80.69         89.07         8.75 o                         
   8   2   3        635.99        598.70        18.25 o                         
   9   2   3        201.84        213.16        16.54 o                         
  10   2   3       1458.50       1484.80        55.09 o                         
  11   2   3        106.79        109.06        15.90 o                         
 -12   3   3         20.02         20.44        11.92 o                         
 -11   3   3        278.58        289.09        23.84 o                         
 -10   3   3          9.08         33.83         6.16 o                         
  -9   3   3        856.55        829.36        22.29 o                         
  -8   3   3        416.99        386.60        14.69 o                         
  -7   3   3       5526.24       5246.45       122.59 o                         
  -6   3   3         16.85         34.60         3.65 o                         
  -5   3   3      11002.41      10976.39       125.38 o                         
  -4   3   3         27.17         36.52         3.24 o                         
  -3   3   3      12921.42      13864.97       191.11 o                         
  -2   3   3        216.37        237.29         5.01 o                         
  -1   3   3        804.21        915.81        15.20 o                         
   0   3   3        457.54        490.38         8.70 o                         
   1   3   3       6042.89       5737.60       107.24 o                         
   2   3   3       1600.81       1417.21        41.38 o                         
   3   3   3      18719.40      18774.57       294.52 o                         
   4   3   3       1998.96       1788.20        24.44 o                         
   5   3   3       7259.40       6899.54        88.50 o                         
   6   3   3        240.06        238.26         9.11 o                         
   7   3   3       2309.64       2164.34        59.48 o                         
   8   3   3        176.37        186.95        10.08 o                         
   9   3   3       1077.41       1028.57        25.85 o                         
  10   3   3         74.68        118.32        18.17 o                         
  11   3   3         20.55         31.80        12.49 o                         
 -12   4   3        164.36        156.25        18.75 o                         
 -11   4   3        745.19        779.38        75.44 o                         
 -10   4   3        874.70        812.89        24.31 o                         
  -9   4   3       1517.50       1402.58        32.37 o                         
  -8   4   3        378.61        411.50        15.95 o                         
  -7   4   3        638.06        633.06        15.19 o                         
  -6   4   3        142.31        145.22         6.55 o                         
  -5   4   3       1632.50       1643.68        24.37 o                         
  -4   4   3         19.33         23.71         2.90 o                         
  -3   4   3       6640.82       6693.39        94.37 o                         
  -2   4   3       9460.09       9570.68       118.79 o                         
  -1   4   3      18841.65      17958.45       232.04 o                         
   0   4   3       1692.43       1759.42        23.77 o                         
   1   4   3       7398.77       7317.46       135.71 o                         
   2   4   3       5015.32       5237.30        74.78 o                         
   3   4   3       8249.94       9070.13       120.81 o                         
   4   4   3         31.68         68.17         4.09 o                         
   5   4   3        146.85        188.24         7.06 o                         
   6   4   3         81.13         81.95         6.64 o                         
   7   4   3        107.09        134.72        12.97 o                         
   8   4   3        312.33        323.19        13.05 o                         
   9   4   3        808.29        760.05        20.71 o                         
  10   4   3        685.35        735.82        27.69 o                         
  11   4   3        421.89        394.68        29.01 o                         
 -12   5   3        103.19        113.61        17.04 o                         
 -11   5   3         18.67         53.97        12.18 o                         
 -10   5   3          8.88          5.83         6.17 o                         
  -9   5   3          7.84         29.49         5.80 o                         
  -8   5   3       2329.65       2158.57        40.31 o                         
  -7   5   3        524.57        514.86        13.86 o                         
  -6   5   3       5181.60       5079.79        70.94 o                         
  -5   5   3        111.38        124.81         5.83 o                         
  -4   5   3      17778.57      18248.30       215.30 o                         
  -3   5   3        332.99        373.39         7.99 o                         
  -2   5   3       4182.67       4636.25        59.29 o                         
  -1   5   3       1549.60       1645.91        22.43 o                         
   0   5   3       1470.13       1667.78        22.90 o                         
   1   5   3        642.78        617.07        12.64 o                         
   2   5   3       1883.61       1940.04        30.38 o                         
   3   5   3          2.53         21.07         2.62 o                         
   4   5   3      16563.73      16508.30       205.13 o                         
   5   5   3        438.55        396.96         9.61 o                         
   6   5   3       3109.92       2921.15        49.10 o                         
   7   5   3          1.28          8.66        10.04 o                         
   8   5   3       1731.56       1656.52        36.57 o                         
   9   5   3          6.94         27.54         5.59 o                         
  10   5   3        133.72        136.29        12.30 o                         
  11   5   3          2.29         20.44        10.79 o                         
 -12   6   3        140.71        152.83        18.18 o                         
 -11   6   3        546.05        556.25        20.26 o                         
 -10   6   3        919.19        872.31        25.95 o                         
  -9   6   3       2848.00       2794.46        52.27 o                         
  -8   6   3         59.83         79.02         7.97 o                         
  -7   6   3         46.99         64.83         6.65 o                         
  -6   6   3         87.89         96.68         5.62 o                         
  -5   6   3          1.06          9.06         3.03 o                         
  -4   6   3        139.21        144.58         5.62 o                         
  -3   6   3       1519.29       1469.19        22.73 o                         
  -2   6   3       1636.28       1501.75        21.57 o                         
  -1   6   3       8313.73       7456.52        89.15 o                         
   0   6   3       7451.68       7287.12        96.72 o                         
   1   6   3      11897.43      12144.83       220.41 o                         
   2   6   3      16939.25      17956.93       221.88 o                         
   3   6   3      17504.97      18671.74       234.56 o                         
   4   6   3        209.87        221.51        10.38 o                         
   5   6   3         56.51         90.51         7.41 o                         
   6   6   3         81.44         69.11         5.81 o                         
   7   6   3        265.48        240.03        13.87 o                         
   8   6   3          4.90         17.05         5.71 o                         
   9   6   3       1310.59       1335.21        31.26 o                         
  10   6   3        273.60        274.57        11.31 o                         
  11   6   3        352.87        326.67        42.91 o                         
 -12   7   3          9.76          7.38        10.22 o                         
 -11   7   3         84.63         90.66         9.45 o                         
 -10   7   3         91.48        155.61        12.27 o                         
  -9   7   3        276.03        281.47        11.09 o                         
  -8   7   3        502.45        486.82        13.42 o                         
  -7   7   3       1660.72       1615.88        26.95 o                         
  -6   7   3        751.57        726.27        14.64 o                         
  -5   7   3      10485.30      10656.39       158.36 o                         
  -4   7   3       1948.98       2016.53        29.07 o                         
  -3   7   3      18331.49      19729.32       243.63 o                         
  -2   7   3        204.74        227.46         6.49 o                         
  -1   7   3        239.27        287.89         6.93 o                         
   0   7   3        944.82       1057.76        17.79 o                         
   1   7   3        290.05        286.15         7.15 o                         
   2   7   3       1024.71       1086.92        16.49 o                         
   3   7   3       5720.96       5684.82        67.62 o                         
   4   7   3       2191.26       2166.08        29.05 o                         
   5   7   3       5776.69       5917.12        82.75 o                         
   6   7   3        421.14        390.68        11.91 o                         
   7   7   3       1922.21       1915.97        33.01 o                         
   8   7   3        201.26        207.89        11.29 o                         
   9   7   3        707.30        713.15        22.67 o                         
  10   7   3         23.51         55.79         7.87 o                         
  11   7   3         27.26         36.81         7.82 o                         
 -11   8   3         78.27         90.91         8.72 o                         
 -10   8   3       1388.75       1459.28        34.22 o                         
  -9   8   3         77.54         91.82         7.48 o                         
  -8   8   3       1040.50       1019.61        23.90 o                         
  -7   8   3         67.13         70.79         6.31 o                         
  -6   8   3         22.94         34.43         5.82 o                         
  -5   8   3         32.75         53.62         4.41 o                         
  -4   8   3         66.92         73.27         4.83 o                         
  -3   8   3        943.70        915.53        15.51 o                         
  -2   8   3      11338.63      11074.83       132.42 o                         
  -1   8   3        733.75        813.62        14.66 o                         
   0   8   3       8109.10       7852.62        94.58 o                         
   1   8   3        182.36        181.21         6.07 o                         
   2   8   3      11063.94      10886.19       136.69 o                         
   3   8   3       1475.61       1543.74        21.81 o                         
   4   8   3        959.71        873.37        15.66 o                         
   5   8   3          5.01         21.37         4.27 o                         
   6   8   3        174.14        149.85         7.71 o                         
   7   8   3          0.10         16.81         4.55 o                         
   8   8   3        253.64        207.72        12.13 o                         
   9   8   3         45.76         61.53         8.77 o                         
  10   8   3        787.18        850.32        22.89 o                         
  11   8   3         54.69         55.09        11.36 o                         
 -11   9   3         97.44        112.28         8.79 o                         
 -10   9   3          1.46         23.01        10.57 o                         
  -9   9   3         47.54         79.16         7.57 o                         
  -8   9   3        795.59        737.37        15.30 o                         
  -7   9   3       1202.18       1158.32        23.09 o                         
  -6   9   3       1513.67       1415.71        24.04 o                         
  -5   9   3       1625.36       1736.21        27.06 o                         
  -4   9   3       5302.01       5406.47        80.05 o                         
  -3   9   3       6097.59       6215.47        80.71 o                         
  -2   9   3       4295.29       4299.52        54.44 o                         
  -1   9   3        383.09        336.04         7.63 o                         
   0   9   3         49.70         49.22         3.65 o                         
   1   9   3        176.85        196.20         6.99 o                         
   2   9   3       1066.45       1091.87        19.23 o                         
   3   9   3       2319.36       2189.70        30.95 o                         
   4   9   3       2702.05       2631.83        34.72 o                         
   5   9   3       2621.60       2627.80        38.87 o                         
   6   9   3        416.21        412.38        12.68 o                         
   7   9   3        640.60        664.82        15.30 o                         
   8   9   3        297.76        313.28        19.98 o                         
   9   9   3         79.96        106.15         8.87 o                         
  10   9   3         93.45         96.22         7.98 o                         
 -11  10   3        331.83        351.24        15.39 o                         
 -10  10   3          6.66         15.01         5.52 o                         
  -9  10   3       1550.77       1625.09        36.87 o                         
  -8  10   3        111.87        133.24         6.88 o                         
  -7  10   3        352.42        358.32        13.22 o                         
  -6  10   3         48.87         42.25         5.78 o                         
  -5  10   3        217.46        240.19         8.99 o                         
  -4  10   3         20.03         49.12         6.77 o                         
  -3  10   3       2229.10       2167.32        31.95 o                         
  -2  10   3         19.44         11.73         3.03 o                         
  -1  10   3       6161.37       6206.93        76.69 o                         
   0  10   3         47.54         66.94         7.62 o                         
   1  10   3       5805.40       5890.70        86.26 o                         
   2  10   3         28.31         14.32         3.87 o                         
   3  10   3       6243.96       6073.42        83.72 o                         
   4  10   3         24.88         42.23         4.47 o                         
   5  10   3        178.27        169.89         8.41 o                         
   6  10   3          2.47         -1.67         3.80 o                         
   7  10   3        421.18        434.86        20.39 o                         
   8  10   3         72.74         52.54         6.24 o                         
   9  10   3        701.22        738.21        21.91 o                         
  10  10   3         24.47         27.11         8.26 o                         
 -11  11   3          0.78         -0.69         8.73 o                         
 -10  11   3         14.88         33.13         5.98 o                         
  -9  11   3        191.87        189.89        12.96 o                         
  -8  11   3       1482.56       1425.32        26.36 o                         
  -7  11   3        129.42        137.73         9.38 o                         
  -6  11   3       1333.78       1394.06        26.56 o                         
  -5  11   3        770.90        741.44        16.57 o                         
  -4  11   3       6385.70       6214.80        78.08 o                         
  -3  11   3        918.49        918.93        15.07 o                         
  -2  11   3       3411.31       3329.67        46.19 o                         
  -1  11   3         57.00         74.07         4.82 o                         
   0  11   3          4.09          4.10         3.48 o                         
   1  11   3        108.67         98.87         5.99 o                         
   2  11   3       1746.34       1762.77        31.84 o                         
   3  11   3        527.07        585.02        14.37 o                         
   4  11   3       3163.50       3046.47        46.40 o                         
   5  11   3        920.58        814.12        18.17 o                         
   6  11   3        836.46        812.14        16.70 o                         
   7  11   3        275.31        248.85        11.02 o                         
   8  11   3        561.71        592.27        18.23 o                         
   9  11   3        243.54        237.12        19.52 o                         
  10  11   3         17.93         14.97         4.77 o                         
 -10  12   3        769.26        799.44        34.77 o                         
  -9  12   3        146.99        164.03         9.51 o                         
  -8  12   3        701.27        706.97        25.10 o                         
  -7  12   3         37.99         64.57         7.19 o                         
  -6  12   3        322.17        306.02        10.88 o                         
  -5  12   3        204.22        199.56        10.58 o                         
  -4  12   3        652.49        615.90        12.86 o                         
  -3  12   3        283.50        303.76        10.01 o                         
  -2  12   3       6967.89       6961.01        82.90 o                         
  -1  12   3        971.17       1005.18        16.90 o                         
   0  12   3       5869.85       6027.41       107.03 o                         
   1  12   3        613.16        644.61        15.51 o                         
   2  12   3       4451.14       4661.84        70.05 o                         
   3  12   3       1006.67        992.01        21.99 o                         
   4  12   3        789.98        748.04        20.42 o                         
   5  12   3         22.32         45.08         4.96 o                         
   6  12   3         53.85         40.43         8.82 o                         
   7  12   3         82.76         73.41         7.02 o                         
   8  12   3         55.00         74.45         6.55 o                         
   9  12   3        191.09        214.23        11.66 o                         
  10  12   3        308.70        332.06        23.89 o                         
 -10  13   3         61.54         89.26         7.92 o                         
  -9  13   3        125.07        119.60         8.59 o                         
  -8  13   3         95.66         91.96         7.92 o                         
  -7  13   3       1188.27       1190.38        23.88 o                         
  -6  13   3          5.60          4.99         5.04 o                         
  -5  13   3       1684.21       1702.09        27.47 o                         
  -4  13   3         32.86         21.37         4.88 o                         
  -3  13   3       3183.57       3260.80        46.27 o                         
  -2  13   3         66.00         72.67         5.18 o                         
  -1  13   3        354.19        347.42        11.39 o                         
   0  13   3          2.65          2.30         5.43 o                         
   1  13   3         44.62         55.39         6.47 o                         
   2  13   3          1.68          1.25         4.69 o                         
   3  13   3       1589.21       1634.07        30.88 o                         
   4  13   3         87.83         90.39         6.22 o                         
   5  13   3       2326.49       2258.60        34.11 o                         
   6  13   3         97.21         89.17         6.33 o                         
   7  13   3        863.25        854.78        19.78 o                         
   8  13   3         12.74         11.21         4.70 o                         
   9  13   3        224.37        219.69        11.13 o                         
 -10  14   3        330.08        334.58        16.25 o                         
  -9  14   3        402.81        421.47        18.05 o                         
  -8  14   3        452.99        474.70        20.60 o                         
  -7  14   3        134.80        138.24         9.16 o                         
  -6  14   3          3.64         -3.17         5.71 o                         
  -5  14   3        449.62        426.46        12.27 o                         
  -4  14   3         48.86         46.92         5.20 o                         
  -3  14   3        715.87        648.70        14.75 o                         
  -2  14   3       1354.12       1350.30        23.25 o                         
  -1  14   3       2741.47       2695.53        46.81 o                         
   0  14   3       2170.89       2244.05        40.29 o                         
   1  14   3       1381.08       1394.27        27.79 o                         
   2  14   3       2518.38       2498.53        54.17 o                         
   3  14   3        773.23        812.20        19.64 o                         
   4  14   3        160.61        170.32         7.81 o                         
   5  14   3          1.60          5.06         5.22 o                         
   6  14   3         39.49         34.74         8.42 o                         
   7  14   3          5.93          8.76         5.59 o                         
   8  14   3        170.64        217.50        10.40 o                         
   9  14   3         48.99         65.96         6.21 o                         
  -9  15   3         31.44         47.06         6.88 o                         
  -8  15   3        412.11        396.76        15.82 o                         
  -7  15   3         33.30         31.21         5.56 o                         
  -6  15   3        944.34        934.72        22.09 o                         
  -5  15   3        160.41        179.81         8.49 o                         
  -4  15   3       1441.16       1405.37        23.69 o                         
  -3  15   3        299.91        290.16        10.81 o                         
  -2  15   3        448.09        524.38        17.51 o                         
  -1  15   3        293.27        314.62        16.15 o                         
   0  15   3         89.04         98.38         7.75 o                         
   1  15   3        132.65        156.57        10.86 o                         
   2  15   3        104.53        147.82         7.61 o                         
   3  15   3         29.88         11.56         5.39 o                         
   4  15   3       1484.00       1649.35        28.19 o                         
   5  15   3          5.23          4.30         4.94 o                         
   6  15   3       1059.26       1081.36        24.29 o                         
   7  15   3         29.58         25.47         7.19 o                         
   8  15   3        352.51        312.76        14.50 o                         
  -9  16   3        516.43        496.27        28.46 o                         
  -8  16   3         41.97         44.58        10.51 o                         
  -7  16   3        202.69        185.20         9.34 o                         
  -6  16   3          0.08         -6.78         6.78 o                         
  -5  16   3          5.62         -1.18         5.63 o                         
  -4  16   3        200.97        216.10         9.05 o                         
  -3  16   3         97.56        104.28         7.61 o                         
  -2  16   3       1012.63        973.93        23.93 o                         
  -1  16   3       1633.52       1745.15        30.68 o                         
   0  16   3         77.72         72.77         6.57 o                         
   1  16   3       1499.60       1553.18        33.78 o                         
   2  16   3         91.96         77.70         8.54 o                         
   3  16   3        621.64        601.59        15.14 o                         
   4  16   3         73.52         82.48         6.64 o                         
   5  16   3          0.81         -1.75         5.77 o                         
   6  16   3          0.52         -3.50         6.08 o                         
   7  16   3         37.91         19.87        11.36 o                         
   8  16   3          2.32         -5.32         5.40 o                         
  -8  17   3          8.05         11.90         5.22 o                         
  -7  17   3        196.18        205.17         9.30 o                         
  -6  17   3         95.23         97.93         7.17 o                         
  -5  17   3        330.99        320.16        19.36 o                         
  -4  17   3        415.66        434.52        13.77 o                         
  -3  17   3       1330.21       1314.01        26.17 o                         
  -2  17   3        221.49        232.85        11.36 o                         
  -1  17   3        174.62        188.80         8.59 o                         
   0  17   3          1.04         -4.49         5.36 o                         
   1  17   3          3.81         -2.17         8.38 o                         
   2  17   3        263.51        248.50        11.20 o                         
   3  17   3        368.84        404.98        20.01 o                         
   4  17   3        490.82        501.38        18.19 o                         
   5  17   3        592.93        638.68        22.51 o                         
   6  17   3         99.22        110.34         7.51 o                         
   7  17   3        167.39        177.27        18.18 o                         
  -7  18   3          5.38          4.50         3.65 o                         
  -6  18   3         13.06         15.44         4.83 o                         
  -5  18   3          8.37         -1.82         4.43 o                         
  -4  18   3        199.09        193.55         9.80 o                         
  -3  18   3         20.84         34.52         8.45 o                         
  -2  18   3       1387.80       1420.12        49.65 o                         
  -1  18   3        115.49         82.32         7.58 o                         
   0  18   3       1366.49       1348.90        29.78 o                         
   1  18   3         77.31         72.73         8.23 o                         
   2  18   3        942.50       1033.39        24.48 o                         
   3  18   3          9.59          8.56         5.71 o                         
   4  18   3        370.27        388.01        12.21 o                         
   5  18   3          0.94         -1.85         4.85 o                         
   6  18   3          0.75         -6.25         6.83 o                         
   7  18   3          1.05          1.14         7.95 o                         
  -7  19   3        127.93        104.87         8.87 o                         
  -6  19   3        221.06        199.31        10.49 o                         
  -5  19   3        220.10        232.28        14.52 o                         
  -4  19   3        326.32        301.92        13.36 o                         
  -3  19   3        262.66        278.53        13.35 o                         
  -2  19   3        110.72        109.51        10.58 o                         
  -1  19   3        122.37        112.80        21.58 o                         
   0  19   3          7.88          9.55         9.95 o                         
   1  19   3         35.36         37.89        12.08 o                         
   2  19   3          2.25          0.16         6.07 o                         
   3  19   3        263.93        259.78        11.44 o                         
   4  19   3        162.49        158.13         9.47 o                         
   5  19   3        133.93        141.99        15.93 o                         
   6  19   3        143.51        131.31        10.80 o                         
  -6  20   3         16.27         12.76         4.11 o                         
  -5  20   3          1.05         -3.77         4.65 o                         
  -4  20   3          0.40          2.95         5.59 o                         
  -3  20   3        237.36        220.13        13.18 o                         
  -2  20   3         59.42         56.22        21.01 o                         
  -1  20   3        439.21        408.83        29.57 o                         
   0  20   3         90.53         90.60        12.04 o                         
   1  20   3        396.18        381.70        15.23 o                         
   2  20   3         91.76         74.13         7.43 o                         
   3  20   3        273.11        285.07        23.77 o                         
   4  20   3          0.17          1.60         5.01 o                         
   5  20   3          4.80         10.70         6.71 o                         
  -5  21   3         24.72         21.01         7.95 o                         
  -4  21   3        291.92        275.91        14.97 o                         
  -3  21   3         43.04         42.59        14.20 o                         
  -2  21   3        182.23        186.37        19.89 o                         
  -1  21   3         30.30         22.71         9.65 o                         
   0  21   3         28.28         14.20         9.09 o                         
   1  21   3          4.86         10.22         7.95 o                         
   2  21   3         70.80         65.98        11.36 o                         
   3  21   3         13.94         10.72         6.27 o                         
   4  21   3        185.10        210.34        25.57 o                         
  -2  22   3        156.15        133.52        16.48 o                         
   0  22   3        151.68        118.18        13.07 o                         
   1  22   3        137.51         95.45        11.93 o                         
   2  22   3        121.09        110.78        11.93 o                         
 -12   0   4        549.71        583.82        36.99 o                         
 -10   0   4       2310.29       2220.34        76.56 o                         
  -8   0   4        526.07        501.61        22.97 o                         
  -6   0   4        699.95        739.73        19.66 o                         
  -4   0   4       5920.72       6353.42       127.81 o                         
  -2   0   4      14093.06      14037.07       385.85 o                         
   0   0   4      10271.50      10035.85       190.41 o                         
   2   0   4      55562.00      62102.89      1381.66 o                         
   4   0   4       1527.01       1564.42        33.00 o                         
   6   0   4          0.48         -5.10         5.13 o                         
   8   0   4        683.45        656.97        22.37 o                         
  10   0   4       1120.19       1119.43        44.50 o                         
 -12   1   4        132.19        150.74        15.34 o                         
 -11   1   4        211.45        232.84        13.78 o                         
 -10   1   4         54.31         44.27         5.31 o                         
  -9   1   4        389.06        365.96        10.49 o                         
  -8   1   4       1248.11       1140.68        22.86 o                         
  -7   1   4       1926.33       1869.48        33.86 o                         
  -6   1   4        727.18        599.31        12.11 o                         
  -5   1   4      14042.10      13778.27       163.59 o                         
  -4   1   4      14730.49      14688.77       227.01 o                         
  -3   1   4      25518.46      25868.45       333.75 o                         
  -2   1   4       1041.78        890.78        13.69 o                         
  -1   1   4       7142.44       6593.13        86.86 o                         
   0   1   4       1137.56       1225.76        18.23 o                         
   1   1   4        842.66       1070.93        17.44 o                         
   2   1   4        639.60        601.97        12.73 o                         
   3   1   4      18652.81      17690.28       246.74 o                         
   4   1   4       4822.17       4594.50        57.38 o                         
   5   1   4       3659.77       3245.55        44.72 o                         
   6   1   4        789.41        759.91        16.25 o                         
   7   1   4       1315.66       1239.86        25.57 o                         
   8   1   4        921.52        820.81        20.04 o                         
   9   1   4        576.54        579.36        22.03 o                         
  10   1   4         12.95         32.85        10.66 o                         
 -12   2   4         56.20         59.63        14.20 o                         
 -11   2   4       1105.91       1026.61        29.38 o                         
 -10   2   4         69.57         64.04         6.20 o                         
  -9   2   4       2138.34       2054.08        41.28 o                         
  -8   2   4         18.04         33.43         6.48 o                         
  -7   2   4       1013.07       1005.16        19.91 o                         
  -6   2   4        263.46        261.57         7.72 o                         
  -5   2   4       6059.31       6175.84        75.78 o                         
  -4   2   4        293.44        341.81         9.61 o                         
  -3   2   4       8137.21       8612.79       117.46 o                         
  -2   2   4       6060.41       6347.97        79.60 o                         
  -1   2   4      12416.13      12524.76       162.92 o                         
   0   2   4       6718.12       6634.52        87.58 o                         
   1   2   4      20476.04      20123.31       448.58 o                         
   2   2   4       2436.41       2476.84        47.93 o                         
   3   2   4       9755.82       9525.60       113.93 o                         
   4   2   4        637.53        711.98        12.19 o                         
   5   2   4        162.98        152.83         7.13 o                         
   6   2   4         12.79         12.84         4.50 o                         
   7   2   4          7.12         23.79         6.88 o                         
   8   2   4        117.10        125.07         7.91 o                         
   9   2   4       1523.45       1522.70        56.48 o                         
  10   2   4        223.68        230.38        19.13 o                         
  11   2   4        598.97        611.32        34.72 o                         
 -12   3   4        295.05        432.00        31.84 o                         
 -11   3   4          9.00         39.91         9.75 o                         
 -10   3   4          3.91          2.13         6.41 o                         
  -9   3   4        170.25        181.23         7.66 o                         
  -8   3   4       2053.98       1990.25        44.08 o                         
  -7   3   4         35.97         24.85         4.88 o                         
  -6   3   4       7387.97       7153.38       130.72 o                         
  -5   3   4        801.16        923.01        14.18 o                         
  -4   3   4      25883.73      26962.41       331.25 o                         
  -3   3   4        461.16        407.39         8.96 o                         
  -2   3   4       2712.18       2445.08        30.88 o                         
  -1   3   4         41.36         65.17         4.44 o                         
   0   3   4        281.16        251.90         5.60 o                         
   1   3   4       1192.97       1202.72        17.54 o                         
   2   3   4       1417.02       1170.07        18.96 o                         
   3   3   4        830.08        984.88        14.99 o                         
   4   3   4      18294.95      18593.99       242.78 o                         
   5   3   4        483.31        473.20        11.04 o                         
   6   3   4       2762.68       2629.44        44.96 o                         
   7   3   4        489.94        433.81        15.10 o                         
   8   3   4       1800.06       1642.53        36.69 o                         
   9   3   4        271.10        253.66        17.22 o                         
  10   3   4         12.90         30.06        11.00 o                         
  11   3   4          6.60         26.12         9.65 o                         
 -12   4   4        440.19        440.82        31.29 o                         
 -11   4   4        732.94        638.57        31.58 o                         
 -10   4   4       1743.36       1581.20        38.63 o                         
  -9   4   4        773.16        730.19        16.98 o                         
  -8   4   4       1402.14       1375.56        33.99 o                         
  -7   4   4        102.69        107.15         6.88 o                         
  -6   4   4        342.13        344.94         9.79 o                         
  -5   4   4        647.30        685.25        12.18 o                         
  -4   4   4       3138.34       3042.99        39.16 o                         
  -3   4   4        191.28        258.57         7.40 o                         
  -2   4   4      12544.26      13185.42       163.06 o                         
  -1   4   4       7394.88       7211.43       106.77 o                         
   0   4   4       6271.35       6643.96        88.31 o                         
   1   4   4       7376.98       7184.44        96.95 o                         
   2   4   4      15519.44      15593.37       326.08 o                         
   3   4   4       6220.04       5973.29        76.68 o                         
   4   4   4        122.37        130.37         5.95 o                         
   5   4   4        403.62        389.40        10.92 o                         
   6   4   4         49.69         47.73         6.12 o                         
   7   4   4         63.31         66.57         7.75 o                         
   8   4   4        120.02        133.72         8.77 o                         
   9   4   4        727.51        741.29        22.14 o                         
  10   4   4        744.75        814.88        35.95 o                         
  11   4   4        178.10        188.65        18.18 o                         
 -12   5   4          1.59         19.87        11.92 o                         
 -11   5   4        126.65        175.25        16.27 o                         
 -10   5   4        221.69        273.47        14.03 o                         
  -9   5   4        351.29        376.19        13.15 o                         
  -8   5   4          9.14          7.92         5.89 o                         
  -7   5   4       1963.50       1921.51        32.19 o                         
  -6   5   4         43.05         46.65         4.34 o                         
  -5   5   4      11836.70      12108.15       160.60 o                         
  -4   5   4        130.77        138.74         5.46 o                         
  -3   5   4      21153.00      21284.87       264.01 o                         
  -2   5   4       2862.10       2871.45        36.36 o                         
  -1   5   4       3360.61       3343.64        43.76 o                         
   0   5   4        357.47        275.70         6.07 o                         
   1   5   4         55.95         78.60         3.95 o                         
   2   5   4        323.70        383.66         8.18 o                         
   3   5   4      10911.04      11209.26       148.05 o                         
   4   5   4         26.60         26.40         3.76 o                         
   5   5   4       4381.56       4252.84        68.11 o                         
   6   5   4         72.40         74.67         7.03 o                         
   7   5   4       3112.16       2919.94        66.67 o                         
   8   5   4          1.19         16.45         5.40 o                         
   9   5   4        890.49        855.71        24.32 o                         
  10   5   4          9.92         59.00         8.94 o                         
  11   5   4         22.78         30.09        10.79 o                         
 -12   6   4        265.52        338.19        26.72 o                         
 -11   6   4        498.08        544.37        26.14 o                         
 -10   6   4       1617.07       1594.60        41.95 o                         
  -9   6   4        187.46        203.12         9.28 o                         
  -8   6   4        924.63        846.89        15.05 o                         
  -7   6   4        790.16        832.96        19.11 o                         
  -6   6   4       1013.62        960.71        16.06 o                         
  -5   6   4        115.44        148.75         6.47 o                         
  -4   6   4        254.39        214.48         6.73 o                         
  -3   6   4       4003.50       4164.03        54.65 o                         
  -2   6   4       6710.79       6702.07        85.56 o                         
  -1   6   4       1338.40       1394.55        20.30 o                         
   0   6   4       4903.92       5109.21        69.25 o                         
   1   6   4       1023.30       1059.70        17.36 o                         
   2   6   4      14155.73      13961.51       216.80 o                         
   3   6   4       7460.77       7611.63        92.81 o                         
   4   6   4        710.16        685.72        13.29 o                         
   5   6   4         33.64         33.75         4.30 o                         
   6   6   4          0.41          3.84         4.61 o                         
   7   6   4         18.03         25.59         6.90 o                         
   8   6   4        527.11        518.90        17.17 o                         
   9   6   4        368.06        409.41        15.86 o                         
  10   6   4        613.33        684.59        25.08 o                         
  11   6   4        128.80        144.87        15.91 o                         
 -12   7   4        189.03        231.87        20.46 o                         
 -11   7   4         77.24        118.75         9.90 o                         
 -10   7   4         20.35         18.57         6.38 o                         
  -9   7   4         70.76         88.61         6.79 o                         
  -8   7   4       1278.05       1211.88        20.92 o                         
  -7   7   4        311.08        303.65        11.04 o                         
  -6   7   4       4417.67       4259.54        55.46 o                         
  -5   7   4       1264.18       1202.79        21.12 o                         
  -4   7   4      12754.33      12958.12       171.80 o                         
  -3   7   4       5157.74       5018.69        65.42 o                         
  -2   7   4       5371.35       5620.20        80.96 o                         
  -1   7   4         27.51         46.31         3.31 o                         
   0   7   4         74.73         60.37         6.56 o                         
   1   7   4       1124.38       1205.63        18.79 o                         
   2   7   4       1379.02       1449.42        21.14 o                         
   3   7   4       1643.64       1557.71        22.05 o                         
   4   7   4       8607.80       8390.91       107.87 o                         
   5   7   4        882.07        782.21        15.95 o                         
   6   7   4        761.31        683.92        18.11 o                         
   7   7   4        453.58        458.17        13.59 o                         
   8   7   4       1369.85       1328.41        31.03 o                         
   9   7   4         44.54         59.56         6.76 o                         
  10   7   4         61.74         87.14        11.04 o                         
 -11   8   4        713.45        823.92        30.24 o                         
 -10   8   4        148.48        154.63         9.70 o                         
  -9   8   4       2167.44       2196.53        35.83 o                         
  -8   8   4         40.64         53.34         5.24 o                         
  -7   8   4        121.46        142.04         8.24 o                         
  -6   8   4        331.96        334.45        10.95 o                         
  -5   8   4         16.01         19.10         3.51 o                         
  -4   8   4        751.45        826.24        17.19 o                         
  -3   8   4       5958.20       5850.07        80.21 o                         
  -2   8   4        543.84        510.13        10.78 o                         
  -1   8   4       5390.45       5386.71        71.02 o                         
   0   8   4        189.10        194.73         6.21 o                         
   1   8   4       9631.43       9570.17       121.09 o                         
   2   8   4        122.47        148.44         5.70 o                         
   3   8   4       6964.15       6773.58        86.96 o                         
   4   8   4         43.11         49.39         4.77 o                         
   5   8   4        102.10        113.73         6.78 o                         
   6   8   4        240.10        236.67        10.33 o                         
   7   8   4        111.50        116.32         7.23 o                         
   8   8   4         42.00         52.72         7.33 o                         
   9   8   4       1076.29       1189.76        30.28 o                         
  10   8   4         95.37        106.86         7.06 o                         
 -11   9   4          3.02         12.77         6.49 o                         
 -10   9   4         45.69         83.81         8.14 o                         
  -9   9   4        247.68        243.22        10.98 o                         
  -8   9   4        865.80        833.30        16.06 o                         
  -7   9   4        267.10        302.75         9.78 o                         
  -6   9   4        558.71        557.82        12.59 o                         
  -5   9   4       7213.62       7157.89        89.01 o                         
  -4   9   4       7089.09       6869.95       100.22 o                         
  -3   9   4       3266.02       3229.24        44.55 o                         
  -2   9   4       4259.53       4426.75        61.88 o                         
  -1   9   4         42.06         71.15         4.47 o                         
   0   9   4        682.67        733.75        13.12 o                         
   1   9   4        325.55        377.10         9.36 o                         
   2   9   4       1985.59       1944.00        30.70 o                         
   3   9   4       2834.20       2964.14        40.55 o                         
   4   9   4       2481.95       2261.00        37.10 o                         
   5   9   4       1905.18       1845.27        30.55 o                         
   6   9   4       1009.55        817.30        13.83 o                         
   7   9   4        633.31        564.13        14.92 o                         
   8   9   4        346.51        353.83        13.73 o                         
   9   9   4        219.09        225.66        11.46 o                         
  10   9   4          0.21          1.47         3.99 o                         
 -11  10   4         11.56          9.46         5.61 o                         
 -10  10   4       1151.75       1309.14        30.37 o                         
  -9  10   4         25.76         31.45         6.88 o                         
  -8  10   4       1107.00       1143.83        19.90 o                         
  -7  10   4         66.38         66.08         6.73 o                         
  -6  10   4        114.86        117.45         7.07 o                         
  -5  10   4          0.45         10.55         4.14 o                         
  -4  10   4        445.45        443.56        11.14 o                         
  -3  10   4        209.60        213.31         8.39 o                         
  -2  10   4       5467.87       5439.69        75.38 o                         
  -1  10   4        280.69        282.62         8.76 o                         
   0  10   4       4928.97       4592.38        68.34 o                         
   1  10   4        435.40        511.93        11.77 o                         
   2  10   4       6505.99       6384.51        88.38 o                         
   3  10   4        124.91        144.31         7.57 o                         
   4  10   4        881.13        888.25        17.51 o                         
   5  10   4         43.14         49.19         6.16 o                         
   6  10   4         20.34         38.93         7.44 o                         
   7  10   4         17.77         22.27         5.02 o                         
   8  10   4        229.35        229.14        10.57 o                         
   9  10   4         29.76         42.79         5.94 o                         
  10  10   4        582.40        639.47        20.98 o                         
 -11  11   4         60.52         79.51        10.22 o                         
 -10  11   4        102.46        120.96         9.94 o                         
  -9  11   4         53.27         56.60         7.60 o                         
  -8  11   4        358.25        334.85        12.29 o                         
  -7  11   4       1797.09       1839.30        33.20 o                         
  -6  11   4         62.69         73.95         5.78 o                         
  -5  11   4       2547.69       2511.76        37.70 o                         
  -4  11   4       1615.56       1607.93        26.21 o                         
  -3  11   4       5982.01       5836.05        76.95 o                         
  -2  11   4        115.31        122.58         6.27 o                         
  -1  11   4        506.61        473.57        11.67 o                         
   0  11   4         39.08         46.45         5.09 o                         
   1  11   4         18.95         23.59         4.16 o                         
   2  11   4        368.79        390.51        11.58 o                         
   3  11   4       2273.43       2427.98        43.00 o                         
   4  11   4        399.08        488.43        14.59 o                         
   5  11   4       1627.70       1669.01        29.19 o                         
   6  11   4        161.47        195.03         7.76 o                         
   7  11   4        714.76        663.56        15.50 o                         
   8  11   4        361.03        349.39        12.49 o                         
   9  11   4         77.50         73.06         7.37 o                         
  10  11   4         72.79         71.01         9.03 o                         
 -10  12   4        263.84        317.90        13.38 o                         
  -9  12   4        931.70        963.92        28.70 o                         
  -8  12   4        103.75        112.68         8.14 o                         
  -7  12   4        866.69        868.57        20.36 o                         
  -6  12   4         47.67         50.07         5.39 o                         
  -5  12   4        185.53        179.91         8.65 o                         
  -4  12   4        120.89         96.76         6.87 o                         
  -3  12   4       3851.81       3741.45        51.93 o                         
  -2  12   4        351.78        330.79         9.15 o                         
  -1  12   4       4594.63       4563.29        64.27 o                         
   0  12   4       1170.75       1100.39        19.81 o                         
   1  12   4       3792.92       3797.40        60.33 o                         
   2  12   4        996.27        925.02        20.77 o                         
   3  12   4       2596.90       2744.49        44.79 o                         
   4  12   4        152.26        159.31         8.64 o                         
   5  12   4         90.35         89.50         7.23 o                         
   6  12   4          1.78         -0.98         6.24 o                         
   7  12   4         30.29         21.09         5.57 o                         
   8  12   4        149.78        150.12         8.17 o                         
   9  12   4        190.92        189.44        11.07 o                         
 -10  13   4         13.64         10.15         7.08 o                         
  -9  13   4        101.56        127.05         9.74 o                         
  -8  13   4        517.93        546.20        16.84 o                         
  -7  13   4         52.70         46.40         6.52 o                         
  -6  13   4        975.71       1061.48        19.57 o                         
  -5  13   4         27.38         16.16         4.88 o                         
  -4  13   4       1443.79       1409.65        25.62 o                         
  -3  13   4         28.30         23.95         4.97 o                         
  -2  13   4       1990.45       1895.17        27.76 o                         
  -1  13   4        121.57        129.03         7.10 o                         
   0  13   4         98.67         85.56         7.09 o                         
   1  13   4        104.72        116.17         8.00 o                         
   2  13   4        345.52        361.00        19.14 o                         
   3  13   4         78.37         80.81         8.30 o                         
   4  13   4       2366.13       2533.28        39.02 o                         
   5  13   4         30.07         35.30         5.92 o                         
   6  13   4       1254.19       1297.74        28.69 o                         
   7  13   4         57.44         65.58         6.38 o                         
   8  13   4        547.15        579.22        17.61 o                         
   9  13   4         67.22         58.99         6.54 o                         
 -10  14   4        242.59        243.45        16.08 o                         
  -9  14   4        564.51        585.39        21.14 o                         
  -8  14   4        304.05        336.80        12.50 o                         
  -7  14   4        309.33        322.42        11.86 o                         
  -6  14   4        430.10        475.12        12.92 o                         
  -5  14   4          3.99          5.34         4.64 o                         
  -4  14   4         19.21          9.55         4.46 o                         
  -3  14   4       1092.53       1062.77        19.01 o                         
  -2  14   4       1078.87       1094.60        20.64 o                         
  -1  14   4       3018.42       3017.29        52.11 o                         
   0  14   4       1107.58       1173.15        24.65 o                         
   1  14   4       1186.10       1136.58        27.05 o                         
   2  14   4       1101.52       1224.98        24.48 o                         
   3  14   4        708.20        726.53        15.41 o                         
   4  14   4        111.23        105.18         6.47 o                         
   5  14   4         18.30         20.01         5.24 o                         
   6  14   4          1.97          8.28         5.34 o                         
   7  14   4         13.49         26.15         7.03 o                         
   8  14   4         11.95         24.14         5.90 o                         
  -9  15   4        170.56        137.00         9.32 o                         
  -8  15   4          5.71         17.71         6.38 o                         
  -7  15   4        628.47        627.54        16.61 o                         
  -6  15   4          2.29          4.54         5.07 o                         
  -5  15   4       1399.00       1453.89        27.32 o                         
  -4  15   4         69.19         65.92         6.18 o                         
  -3  15   4       1096.54       1085.34        17.93 o                         
  -2  15   4        154.73        131.41         7.87 o                         
  -1  15   4         51.27         60.90         7.40 o                         
   0  15   4          0.02         -4.86         4.86 o                         
   1  15   4        173.84        168.47        10.68 o                         
   2  15   4        184.08        204.60         8.65 o                         
   3  15   4        975.36       1010.71        20.10 o                         
   4  15   4        106.10        109.74         6.94 o                         
   5  15   4       1199.27       1223.99        25.89 o                         
   6  15   4         11.64         15.39         5.67 o                         
   7  15   4        581.63        631.74        38.13 o                         
   8  15   4          9.21          1.14         5.62 o                         
  -9  16   4         17.32         21.29         6.42 o                         
  -8  16   4        402.75        408.78        20.51 o                         
  -7  16   4         20.13         24.01         5.08 o                         
  -6  16   4        155.26        169.31        10.50 o                         
  -5  16   4          3.29         17.89         5.62 o                         
  -4  16   4         10.99         12.91         4.90 o                         
  -3  16   4        168.43        156.07         7.07 o                         
  -2  16   4        489.82        498.12        16.81 o                         
  -1  16   4        801.80        837.90        18.48 o                         
   0  16   4       1075.22       1127.11        23.79 o                         
   1  16   4        318.31        327.46        15.40 o                         
   2  16   4       1250.72       1268.26        23.63 o                         
   3  16   4        109.14        107.42         7.17 o                         
   4  16   4        210.81        212.94         9.37 o                         
   5  16   4          2.28          1.40         5.77 o                         
   6  16   4         14.59         18.47         6.50 o                         
   7  16   4          3.78         -1.14         9.65 o                         
  -8  17   4        232.62        195.03        12.44 o                         
  -7  17   4         49.96         58.83         6.01 o                         
  -6  17   4        470.66        480.96        14.55 o                         
  -5  17   4        146.85        159.49         8.35 o                         
  -4  17   4        925.38        953.23        20.92 o                         
  -3  17   4        536.42        521.18        15.16 o                         
  -2  17   4        297.46        272.74        11.91 o                         
  -1  17   4          3.61         -1.60         5.08 o                         
   0  17   4         25.37         27.71         7.18 o                         
   1  17   4         92.97        103.56         9.30 o                         
   2  17   4          8.10          9.44         5.56 o                         
   3  17   4        251.35        232.01        10.05 o                         
   4  17   4        498.69        535.08        16.19 o                         
   5  17   4         88.47         89.76         7.56 o                         
   6  17   4        337.06        335.61        11.54 o                         
   7  17   4         94.28         80.13        10.08 o                         
  -7  18   4         59.69         57.21         5.05 o                         
  -6  18   4          1.18          2.02         4.66 o                         
  -5  18   4          2.49          3.75         4.35 o                         
  -4  18   4          9.40          8.62         6.30 o                         
  -3  18   4        211.88        214.63        11.47 o                         
  -2  18   4          5.13          5.05         7.15 o                         
  -1  18   4       1014.39       1038.61        26.28 o                         
   0  18   4         51.18         52.04         9.87 o                         
   1  18   4       1313.47       1381.62        36.60 o                         
   2  18   4          9.11          5.79         6.66 o                         
   3  18   4        459.14        464.79        15.15 o                         
   4  18   4          2.98          8.83         5.16 o                         
   5  18   4         18.37          8.31         5.57 o                         
   6  18   4          0.27          1.14         6.02 o                         
  -7  19   4        125.14        115.90        15.34 o                         
  -6  19   4        250.79        247.05        11.91 o                         
  -5  19   4        338.71        356.46        15.80 o                         
  -4  19   4        429.21        465.24        15.52 o                         
  -3  19   4        284.76        287.45        14.37 o                         
  -2  19   4        183.64        181.75        12.76 o                         
  -1  19   4         20.89         21.98        10.90 o                         
   0  19   4          2.65          5.74        10.07 o                         
   1  19   4          0.19         -3.54         7.08 o                         
   2  19   4        132.04        124.46         8.90 o                         
   3  19   4         66.42         88.91         6.72 o                         
   4  19   4        216.64        217.67        12.18 o                         
   5  19   4         88.21         94.69         7.27 o                         
  -6  20   4         22.25         21.58         7.38 o                         
  -5  20   4          6.60          0.69         5.81 o                         
  -4  20   4         18.08         10.79        11.92 o                         
  -3  20   4         10.53         16.91        10.64 o                         
  -2  20   4        379.54        350.28        22.63 o                         
  -1  20   4         45.25         48.78         8.61 o                         
   0  20   4        419.15        443.62        24.05 o                         
   1  20   4         41.26         24.91         7.91 o                         
   2  20   4        377.43        396.26        14.07 o                         
   3  20   4          7.75         -3.69        12.21 o                         
   4  20   4        100.18         77.06         7.07 o                         
  -5  21   4        147.77        195.47        25.57 o                         
  -4  21   4         28.62         25.06         7.36 o                         
  -3  21   4        209.89        261.41        22.73 o                         
  -2  21   4         24.10         18.23         7.09 o                         
  -1  21   4        102.30        113.25        12.12 o                         
   0  21   4          0.55         -3.97         7.95 o                         
   1  21   4          9.42          2.27         8.52 o                         
   2  21   4          6.97          5.68         6.54 o                         
   3  21   4        151.91        144.64        10.64 o                         
  -1  22   4        167.31        125.58        14.21 o                         
   0  22   4        103.32        103.95        11.36 o                         
   1  22   4        205.84        161.98        14.21 o                         
   2  22   4         44.92         46.57        12.49 o                         
 -11   0   5       1918.36       1885.01        65.19 o                         
  -9   0   5       1621.88       1636.39        37.09 o                         
  -7   0   5       1442.39       1467.02        37.46 o                         
  -5   0   5        251.95        236.15        12.08 o                         
  -3   0   5      16289.35      16468.07       322.19 o                         
  -1   0   5       8647.07       7999.30       149.28 o                         
   1   0   5      46673.75      49239.47       950.49 o                         
   3   0   5       7716.22       8187.64       165.78 o                         
   5   0   5        205.84        225.33        12.55 o                         
   7   0   5         79.76         64.43        11.03 o                         
   9   0   5       1635.81       1680.47        60.24 o                         
 -12   1   5        200.17        231.54        16.27 o                         
 -11   1   5          0.95         43.82         7.95 o                         
 -10   1   5         95.00        107.10         6.20 o                         
  -9   1   5         92.06         94.65         5.81 o                         
  -8   1   5        295.88        339.33        13.57 o                         
  -7   1   5        579.76        609.37        14.66 o                         
  -6   1   5       6948.60       7050.40       119.31 o                         
  -5   1   5       3547.04       3621.33        48.94 o                         
  -4   1   5      26303.33      27499.56       295.95 o                         
  -3   1   5       6163.87       6387.45        85.50 o                         
  -2   1   5       1441.99       1556.32        23.15 o                         
  -1   1   5        161.06        181.35         4.76 o                         
   0   1   5        129.97        143.02         4.32 o                         
   1   1   5         14.76         15.98         2.50 o                         
   2   1   5       1619.11       1646.70        26.69 o                         
   3   1   5       5546.08       5360.42        66.14 o                         
   4   1   5       1846.30       1940.54        30.00 o                         
   5   1   5       1441.15       1320.29        20.06 o                         
   6   1   5        873.09        821.68        17.78 o                         
   7   1   5       1093.66        983.27        22.57 o                         
   8   1   5       1083.36       1048.61        25.67 o                         
   9   1   5        199.94        225.53        13.77 o                         
  10   1   5          6.15         20.28        13.29 o                         
  11   1   5         20.75         36.91        15.33 o                         
 -12   2   5        760.25        785.58        35.89 o                         
 -11   2   5        244.51        266.46        14.63 o                         
 -10   2   5       1872.54       1955.86        38.42 o                         
  -9   2   5         41.35         50.97         4.78 o                         
  -8   2   5       2129.32       2232.00        40.88 o                         
  -7   2   5          9.14         25.39         6.45 o                         
  -6   2   5       1742.70       1725.49        27.54 o                         
  -5   2   5         63.98        100.11         4.77 o                         
  -4   2   5       3340.72       3584.16        43.53 o                         
  -3   2   5        255.82        229.25         6.17 o                         
  -2   2   5       6245.94       6278.02        79.35 o                         
  -1   2   5       4049.11       3767.89        48.76 o                         
   0   2   5       9544.50       9172.01       131.61 o                         
   1   2   5       3141.93       3163.99        41.82 o                         
   2   2   5      12635.28      13547.32       266.17 o                         
   3   2   5       2698.98       2720.29        35.63 o                         
   4   2   5        337.28        399.63         9.51 o                         
   5   2   5         14.64         14.81         3.73 o                         
   6   2   5        167.80        160.85         8.70 o                         
   7   2   5          3.08         25.13         6.41 o                         
   8   2   5        358.57        340.01        13.26 o                         
   9   2   5        257.98        261.15        14.72 o                         
  10   2   5        640.60        668.47        30.77 o                         
  11   2   5         80.46         77.25        14.20 o                         
 -12   3   5         24.92         67.57        14.76 o                         
 -11   3   5        186.02        201.99         9.90 o                         
 -10   3   5        158.98        143.54         8.81 o                         
  -9   3   5        313.33        341.73        14.09 o                         
  -8   3   5          3.77          1.75         5.17 o                         
  -7   3   5       1093.75       1155.27        28.32 o                         
  -6   3   5         23.60         36.01         3.90 o                         
  -5   3   5      14812.71      15076.76       171.72 o                         
  -4   3   5        639.13        734.18        11.84 o                         
  -3   3   5      15405.91      16641.49       216.89 o                         
  -2   3   5         93.60        111.47         5.13 o                         
  -1   3   5      11230.48      11982.97       170.56 o                         
   0   3   5       1784.18       1812.99        26.74 o                         
   1   3   5       1928.63       2027.95        28.22 o                         
   2   3   5        303.86        276.91         6.23 o                         
   3   3   5      10878.47      11228.80       148.59 o                         
   4   3   5       1006.28        948.50        18.31 o                         
   5   3   5       2685.26       2545.75        43.16 o                         
   6   3   5        392.92        387.23        14.01 o                         
   7   3   5       2437.27       2309.20        32.91 o                         
   8   3   5        419.10        386.55        14.25 o                         
   9   3   5        310.94        353.22        15.25 o                         
  10   3   5         11.08         31.47         9.71 o                         
  11   3   5          6.32         17.03        10.22 o                         
 -12   4   5        249.39        329.62        27.28 o                         
 -11   4   5       1298.33       1293.88        35.26 o                         
 -10   4   5       1108.11       1064.79        22.91 o                         
  -9   4   5       1147.52       1120.16        20.41 o                         
  -8   4   5        570.59        613.43        17.64 o                         
  -7   4   5       2638.68       2615.52        45.98 o                         
  -6   4   5        520.90        529.65        11.23 o                         
  -5   4   5        307.51        279.60         7.25 o                         
  -4   4   5       2572.05       2627.04        33.18 o                         
  -3   4   5      14187.15      15359.44       201.18 o                         
  -2   4   5       3872.80       3908.65        53.96 o                         
  -1   4   5       9668.23       9644.43       120.50 o                         
   0   4   5       1319.54       1211.45        19.17 o                         
   1   4   5      14416.56      15491.32       191.98 o                         
   2   4   5       2672.36       2841.13        44.10 o                         
   3   4   5       8014.72       8422.80       112.75 o                         
   4   4   5       1450.05       1494.57        24.66 o                         
   5   4   5          5.76         11.47         3.83 o                         
   6   4   5        131.85        138.17         8.52 o                         
   7   4   5         20.07         18.24         4.91 o                         
   8   4   5        544.64        567.87        19.97 o                         
   9   4   5        695.04        765.92        27.53 o                         
  10   4   5        327.62        358.31        25.58 o                         
  11   4   5        126.57        156.24        21.02 o                         
 -12   5   5        322.20        384.33        28.43 o                         
 -11   5   5         10.06         56.50        12.29 o                         
 -10   5   5         11.45          6.43         6.00 o                         
  -9   5   5        155.48        146.01         6.83 o                         
  -8   5   5        279.52        319.16        19.13 o                         
  -7   5   5         66.10         87.47         6.76 o                         
  -6   5   5       5495.57       5569.05        70.59 o                         
  -5   5   5         48.09         40.33         4.18 o                         
  -4   5   5      10043.99      10126.17       116.57 o                         
  -3   5   5       1426.63       1577.39        23.38 o                         
  -2   5   5        507.70        581.70        10.60 o                         
  -1   5   5        602.70        643.78        11.25 o                         
   0   5   5       1264.34       1247.93        19.81 o                         
   1   5   5       1901.95       1900.80        25.72 o                         
   2   5   5       2534.74       2343.71        39.23 o                         
   3   5   5         22.35         28.07         3.84 o                         
   4   5   5       9748.84       9744.66       139.25 o                         
   5   5   5        170.03        199.10         8.12 o                         
   6   5   5       2041.54       2020.30        37.16 o                         
   7   5   5         31.35         42.28         5.56 o                         
   8   5   5       1829.71       1776.23        42.30 o                         
   9   5   5          1.92         29.49         5.68 o                         
  10   5   5         35.11         38.05        12.49 o                         
 -12   6   5        146.60        162.50        18.18 o                         
 -11   6   5       1393.55       1514.06        53.30 o                         
 -10   6   5        382.93        373.46        21.38 o                         
  -9   6   5        984.20        936.65        19.23 o                         
  -8   6   5         78.43         85.14         6.17 o                         
  -7   6   5        516.11        560.98        14.70 o                         
  -6   6   5       1309.91       1252.79        20.50 o                         
  -5   6   5         11.47         17.83         4.07 o                         
  -4   6   5        170.31        162.19         6.44 o                         
  -3   6   5       2473.02       2297.31        32.19 o                         
  -2   6   5       2531.37       2448.26        38.10 o                         
  -1   6   5      14401.19      14916.50       195.00 o                         
   0   6   5       2594.07       2719.14        37.40 o                         
   1   6   5      19046.65      20307.08       228.99 o                         
   2   6   5       1189.21       1120.81        16.70 o                         
   3   6   5       2051.17       2259.86        34.30 o                         
   4   6   5         67.30         91.21         8.36 o                         
   5   6   5        177.57        208.19         8.44 o                         
   6   6   5        292.46        256.81         9.99 o                         
   7   6   5         18.00         20.83         5.10 o                         
   8   6   5         32.34         50.56         7.29 o                         
   9   6   5        502.78        539.71        18.04 o                         
  10   6   5        286.10        228.51        20.46 o                         
 -12   7   5         36.22         39.18        12.49 o                         
 -11   7   5         19.25         48.02         9.18 o                         
 -10   7   5        110.11        130.57         9.43 o                         
  -9   7   5        141.17        139.58         6.64 o                         
  -8   7   5         21.59         24.98         4.85 o                         
  -7   7   5       1868.94       1914.88        29.49 o                         
  -6   7   5        357.73        341.07        10.39 o                         
  -5   7   5      10197.16      10571.23       130.47 o                         
  -4   7   5       1442.49       1482.09        24.28 o                         
  -3   7   5       5439.78       5686.16        88.66 o                         
  -2   7   5        537.27        604.61        14.20 o                         
  -1   7   5       2562.18       2543.18        33.44 o                         
   0   7   5        120.20        156.56         5.33 o                         
   1   7   5         16.49          9.84         2.81 o                         
   2   7   5       1002.94        982.46        15.73 o                         
   3   7   5       7939.30       7899.08       101.59 o                         
   4   7   5        541.97        583.15        14.41 o                         
   5   7   5       3938.73       3927.39        56.69 o                         
   6   7   5       1076.93        999.37        31.86 o                         
   7   7   5       1511.87       1455.46        28.10 o                         
   8   7   5         83.54        110.15         8.54 o                         
   9   7   5        167.77        152.09        11.15 o                         
  10   7   5          2.78         16.79         7.35 o                         
 -11   8   5         49.83         47.61         7.15 o                         
 -10   8   5       1227.45       1321.92        28.95 o                         
  -9   8   5         15.29         13.89         5.27 o                         
  -8   8   5       2086.31       2032.06        31.34 o                         
  -7   8   5        263.87        248.50        10.37 o                         
  -6   8   5        609.70        612.02        12.50 o                         
  -5   8   5        154.99        155.23         8.16 o                         
  -4   8   5       1766.53       1702.09        31.59 o                         
  -3   8   5        137.55        133.20         7.36 o                         
  -2   8   5       4149.34       3765.84        53.19 o                         
  -1   8   5        208.37        237.86         7.04 o                         
   0   8   5       6396.16       6318.60        77.66 o                         
   1   8   5        929.60        950.61        15.70 o                         
   2   8   5       7473.04       7677.75        94.62 o                         
   3   8   5        526.97        485.98        10.01 o                         
   4   8   5       1424.90       1400.81        21.31 o                         
   5   8   5        228.84        221.91        12.71 o                         
   6   8   5        147.41        161.53         7.03 o                         
   7   8   5         50.94         63.59         5.99 o                         
   8   8   5        573.02        599.51        17.84 o                         
   9   8   5        112.44        100.86         7.87 o                         
  10   8   5        470.26        455.38        19.51 o                         
 -11   9   5         35.32         58.33         7.51 o                         
 -10   9   5        327.19        309.18        12.51 o                         
  -9   9   5         65.80         71.48         7.66 o                         
  -8   9   5        682.82        666.75        14.38 o                         
  -7   9   5        324.35        335.17        14.31 o                         
  -6   9   5       2858.02       2795.63        39.34 o                         
  -5   9   5       2411.48       2510.35        35.47 o                         
  -4   9   5       6354.84       6544.44        82.14 o                         
  -3   9   5       4274.49       4377.53        70.63 o                         
  -2   9   5       2300.22       2318.59        34.97 o                         
  -1   9   5       2590.84       2564.42        44.99 o                         
   0   9   5        776.24        756.41        14.62 o                         
   1   9   5        224.30        271.93         9.20 o                         
   2   9   5        295.90        327.38         9.33 o                         
   3   9   5       1944.76       1916.96        27.58 o                         
   4   9   5        663.53        655.32        14.19 o                         
   5   9   5        940.30        919.90        20.00 o                         
   6   9   5        627.68        603.25        13.01 o                         
   7   9   5        526.85        542.16        15.22 o                         
   8   9   5       1062.88        992.91        24.11 o                         
   9   9   5          7.99         15.81         5.03 o                         
  10   9   5         25.42         17.89         6.42 o                         
 -11  10   5        462.63        486.79        15.66 o                         
 -10  10   5         58.44         77.54        11.95 o                         
  -9  10   5       1068.09       1134.49        25.09 o                         
  -8  10   5         31.43         31.72         5.52 o                         
  -7  10   5       1927.14       1884.74        33.83 o                         
  -6  10   5          5.65         18.01         4.83 o                         
  -5  10   5        104.96        103.97         6.63 o                         
  -4  10   5         16.90         27.15         4.88 o                         
  -3  10   5       2093.85       1888.85        28.59 o                         
  -2  10   5        533.97        458.04        12.02 o                         
  -1  10   5       3037.70       3066.16        51.19 o                         
   0  10   5        367.66        331.95         9.86 o                         
   1  10   5       8074.60       8317.88       112.81 o                         
   2  10   5          5.67         12.26         3.60 o                         
   3  10   5       2548.33       2597.96        37.77 o                         
   4  10   5         12.20         18.05         4.65 o                         
   5  10   5          5.60          2.91         3.95 o                         
   6  10   5         15.17         18.12         4.05 o                         
   7  10   5        231.20        232.94        11.49 o                         
   8  10   5         80.83         90.88         7.16 o                         
   9  10   5        487.52        489.88        17.36 o                         
 -11  11   5          3.44         11.92         7.95 o                         
 -10  11   5         17.76         28.59         6.19 o                         
  -9  11   5        112.20        106.84        10.32 o                         
  -8  11   5        646.49        647.26        18.33 o                         
  -7  11   5        319.87        336.01        16.03 o                         
  -6  11   5       1521.38       1510.39        25.35 o                         
  -5  11   5       2076.64       2013.69        33.50 o                         
  -4  11   5       3888.55       3711.86        54.88 o                         
  -3  11   5        471.38        435.46        11.34 o                         
  -2  11   5       3097.00       3101.13        41.36 o                         
  -1  11   5        314.07        312.70         9.94 o                         
   0  11   5        546.42        503.97        11.50 o                         
   1  11   5          1.44          3.48         3.31 o                         
   2  11   5        899.13        874.52        16.57 o                         
   3  11   5        700.50        679.34        16.17 o                         
   4  11   5       1689.84       1633.47        36.22 o                         
   5  11   5        602.10        523.61        15.08 o                         
   6  11   5       1551.13       1531.76        23.72 o                         
   7  11   5        552.32        512.65        15.49 o                         
   8  11   5        404.20        396.89        15.13 o                         
   9  11   5        108.25         98.33         7.59 o                         
 -10  12   5        482.61        499.36        21.62 o                         
  -9  12   5        326.66        326.79        19.65 o                         
  -8  12   5        561.81        602.03        19.56 o                         
  -7  12   5        349.36        408.24        17.94 o                         
  -6  12   5        335.96        353.46        11.37 o                         
  -5  12   5          2.40          9.35         4.93 o                         
  -4  12   5        375.42        371.55        15.63 o                         
  -3  12   5        581.15        562.93        14.11 o                         
  -2  12   5       2155.09       2164.82        32.26 o                         
  -1  12   5        491.66        512.95        13.25 o                         
   0  12   5       4165.47       4333.85        61.56 o                         
   1  12   5        127.74        156.95         6.72 o                         
   2  12   5       2223.56       2302.41        43.81 o                         
   3  12   5        109.15        118.11         7.58 o                         
   4  12   5        203.45        230.31         9.69 o                         
   5  12   5         38.86         40.25         5.88 o                         
   6  12   5         26.67         11.98         5.63 o                         
   7  12   5         86.05        116.75        10.51 o                         
   8  12   5        137.58        182.52         9.52 o                         
   9  12   5         67.54         79.38         7.07 o                         
 -10  13   5         30.99         28.63         7.15 o                         
  -9  13   5        169.89        168.31        13.51 o                         
  -8  13   5         28.61         33.94         6.17 o                         
  -7  13   5       1222.06       1255.93        25.48 o                         
  -6  13   5         41.78         52.63         5.85 o                         
  -5  13   5       1765.17       1760.69        26.36 o                         
  -4  13   5          7.16         11.35         5.12 o                         
  -3  13   5       1985.71       1897.22        39.59 o                         
  -2  13   5        634.58        608.03        13.58 o                         
  -1  13   5       1157.32       1187.05        22.93 o                         
   0  13   5         11.72         13.27         4.99 o                         
   1  13   5         11.68         22.99         6.19 o                         
   2  13   5          8.39          0.27         4.81 o                         
   3  13   5       1331.60       1301.99        23.25 o                         
   4  13   5         28.85         41.98         5.37 o                         
   5  13   5       1719.99       1756.71        35.39 o                         
   6  13   5         16.88         18.07         5.48 o                         
   7  13   5       1071.66       1015.04        29.91 o                         
   8  13   5         84.32         70.36         6.40 o                         
   9  13   5         92.04         71.14         8.63 o                         
  -9  14   5        202.75        198.44        15.30 o                         
  -8  14   5        361.19        366.53        16.12 o                         
  -7  14   5        458.60        466.54        14.27 o                         
  -6  14   5        273.67        281.26        10.11 o                         
  -5  14   5        174.46        184.16         8.22 o                         
  -4  14   5         10.69          8.48         4.58 o                         
  -3  14   5        787.51        772.00        15.09 o                         
  -2  14   5       1678.32       1637.43        27.71 o                         
  -1  14   5       1078.51       1031.52        22.91 o                         
   0  14   5       2638.97       2756.01        47.79 o                         
   1  14   5       1287.82       1308.12        29.93 o                         
   2  14   5        822.54        872.71        17.16 o                         
   3  14   5        363.35        369.08        16.17 o                         
   4  14   5         63.85         76.85         5.91 o                         
   5  14   5         55.59         57.33         6.69 o                         
   6  14   5          1.11         12.09         5.22 o                         
   7  14   5          0.65          5.84         6.20 o                         
   8  14   5        124.05        136.66        10.64 o                         
  -9  15   5          9.54         15.84         5.97 o                         
  -8  15   5        287.42        272.55        11.05 o                         
  -7  15   5          0.39          9.91         5.19 o                         
  -6  15   5       1441.12       1473.80        29.04 o                         
  -5  15   5        112.24        112.71         7.04 o                         
  -4  15   5       1073.44       1055.07        18.88 o                         
  -3  15   5         18.52          7.22         4.96 o                         
  -2  15   5        734.46        699.28        16.14 o                         
  -1  15   5          8.69          4.44         5.07 o                         
   0  15   5        159.73        175.62         9.16 o                         
   1  15   5         12.19         -1.46         6.40 o                         
   2  15   5        393.27        443.61        15.56 o                         
   3  15   5         14.13         15.97         5.00 o                         
   4  15   5       1252.32       1322.98        23.68 o                         
   5  15   5        168.61        162.51        10.73 o                         
   6  15   5        895.40        962.75        32.89 o                         
   7  15   5         26.75         15.45         7.42 o                         
   8  15   5        299.84        267.07        14.46 o                         
  -9  16   5        342.46        374.64        53.18 o                         
  -8  16   5         12.34         14.19         9.08 o                         
  -7  16   5        287.80        325.47        11.75 o                         
  -6  16   5          8.21         14.60         5.34 o                         
  -5  16   5         16.04         22.72         5.40 o                         
  -4  16   5         13.14         11.93         4.77 o                         
  -3  16   5         25.47         29.79         6.00 o                         
  -2  16   5         79.06         73.90         6.71 o                         
  -1  16   5        970.18        962.10        21.21 o                         
   0  16   5        338.50        311.75        12.22 o                         
   1  16   5        999.70       1018.86        23.85 o                         
   2  16   5        494.84        455.72        15.20 o                         
   3  16   5        357.70        357.71        11.45 o                         
   4  16   5         84.95         80.63         6.22 o                         
   5  16   5         67.86         85.06         6.82 o                         
   6  16   5         10.96         12.82         6.05 o                         
   7  16   5         33.58         53.16         7.82 o                         
  -8  17   5         16.30          9.65         5.62 o                         
  -7  17   5        324.47        317.77        17.71 o                         
  -6  17   5        128.47        143.82         8.14 o                         
  -5  17   5       1156.25       1165.51        22.28 o                         
  -4  17   5        396.22        403.65        15.56 o                         
  -3  17   5        506.24        472.16        13.49 o                         
  -2  17   5        184.00        186.29        10.41 o                         
  -1  17   5         97.74        100.08         7.54 o                         
   0  17   5         47.44         40.46         6.83 o                         
   1  17   5         55.21         70.81         8.02 o                         
   2  17   5        223.87        226.25        10.71 o                         
   3  17   5        119.79        149.48         8.39 o                         
   4  17   5        212.53        228.86        11.01 o                         
   5  17   5        189.79        189.20         8.50 o                         
   6  17   5        141.36        173.32        12.45 o                         
   7  17   5        260.17        210.37        21.61 o                         
  -7  18   5          0.15          8.09         3.92 o                         
  -6  18   5         43.83         45.91         5.72 o                         
  -5  18   5         29.09         30.25         4.73 o                         
  -4  18   5         74.68         78.86         6.14 o                         
  -3  18   5          9.83          4.98         6.21 o                         
  -2  18   5        283.36        283.89        15.97 o                         
  -1  18   5         47.79         21.68         8.56 o                         
   0  18   5       1184.50       1279.98        36.73 o                         
   1  18   5         21.44          6.29         7.66 o                         
   2  18   5        995.44       1024.84        26.03 o                         
   3  18   5          1.00          1.55         4.89 o                         
   4  18   5        204.77        191.73         9.72 o                         
   5  18   5          4.07         -2.89         5.36 o                         
   6  18   5          7.69         -6.25         7.38 o                         
  -6  19   5        196.65        167.86        12.24 o                         
  -5  19   5        281.18        277.69        31.14 o                         
  -4  19   5        262.08        284.52        14.64 o                         
  -3  19   5        406.34        354.85        19.45 o                         
  -2  19   5        126.48        130.69        12.30 o                         
  -1  19   5         60.89         67.56         9.79 o                         
   0  19   5          1.37         -4.94         7.48 o                         
   1  19   5         18.85         15.15         7.13 o                         
   2  19   5         39.55         42.19         6.64 o                         
   3  19   5        112.76        117.20        12.69 o                         
   4  19   5         66.87         57.80        13.49 o                         
   5  19   5        118.94        133.29         7.72 o                         
  -5  20   5          4.61         -1.04         6.14 o                         
  -4  20   5          1.59          6.25         7.63 o                         
  -3  20   5         66.31         75.21         9.54 o                         
  -2  20   5         84.29         94.14        10.82 o                         
  -1  20   5        264.27        252.80        18.25 o                         
   0  20   5         14.80         10.78        12.21 o                         
   1  20   5        472.69        445.00        98.12 o                         
   2  20   5         29.90         35.04         9.65 o                         
   3  20   5        212.99        197.82        13.64 o                         
   4  20   5          2.79         -8.47         9.08 o                         
  -4  21   5        350.87        351.01        34.13 o                         
  -3  21   5         27.35         57.92        14.20 o                         
  -2  21   5        145.03        139.59        11.00 o                         
  -1  21   5          3.75          1.28        11.36 o                         
   0  21   5         13.33         14.76         9.08 o                         
   1  21   5          1.12          2.27         8.52 o                         
   2  21   5         53.46         53.99         7.91 o                         
   3  21   5          0.42         -3.52         5.81 o                         
   0  22   5        187.01        165.95        18.19 o                         
 -12   0   6        619.85        630.72        38.14 o                         
 -10   0   6       1800.29       1803.73        46.75 o                         
  -8   0   6       3551.41       3465.44        78.52 o                         
  -6   0   6       1152.33       1060.62        26.60 o                         
  -4   0   6       5475.62       6000.96       100.04 o                         
  -2   0   6       6393.44       6561.61       157.76 o                         
   0   0   6      30623.00      30700.46       704.50 o                         
   2   0   6      11988.53      12580.05       202.96 o                         
   4   0   6       2228.30       2012.52        79.75 o                         
   6   0   6        438.45        360.92        17.58 o                         
   8   0   6        478.10        494.17        25.94 o                         
  10   0   6        436.45        492.49        32.99 o                         
 -12   1   6         44.98         81.80        13.06 o                         
 -11   1   6          3.22         43.32         8.27 o                         
 -10   1   6        108.73        116.97         6.24 o                         
  -9   1   6         93.29         90.91         5.45 o                         
  -8   1   6        100.82        120.68         8.67 o                         
  -7   1   6       1133.82       1197.05        23.37 o                         
  -6   1   6       1222.93       1222.86        21.99 o                         
  -5   1   6      11335.91      11367.39       143.66 o                         
  -4   1   6       6692.32       6639.19        81.37 o                         
  -3   1   6       9276.30       9397.03       107.90 o                         
  -2   1   6       2790.78       2897.39        41.04 o                         
  -1   1   6       4535.96       4797.30        67.46 o                         
   0   1   6       2444.08       2748.27        39.20 o                         
   1   1   6        587.50        424.90        10.70 o                         
   2   1   6       1050.23        933.40        14.91 o                         
   3   1   6       3465.57       3081.03        38.78 o                         
   4   1   6       1737.60       1689.29        29.42 o                         
   5   1   6       2922.82       2780.64        47.47 o                         
   6   1   6       2006.39       1925.19        33.81 o                         
   7   1   6       2262.40       2247.49        34.93 o                         
   8   1   6        603.76        588.70        21.29 o                         
   9   1   6         73.15         93.23        11.80 o                         
  10   1   6          7.57         16.75         7.63 o                         
 -12   2   6         60.68         82.35        11.24 o                         
 -11   2   6       1865.58       1918.87        40.24 o                         
 -10   2   6        309.85        310.02         9.68 o                         
  -9   2   6       2992.28       2870.66        43.31 o                         
  -8   2   6        257.04        243.98        11.87 o                         
  -7   2   6       6508.03       6445.53        95.10 o                         
  -6   2   6        343.25        359.65         9.76 o                         
  -5   2   6        299.92        352.09         8.61 o                         
  -4   2   6        424.16        478.88         9.25 o                         
  -3   2   6       9656.55      10196.19       112.24 o                         
  -2   2   6       1324.95       1385.19        22.58 o                         
  -1   2   6       6244.86       6183.33        87.06 o                         
   0   2   6       1207.72       1188.28        18.04 o                         
   1   2   6      14059.19      14007.27       183.97 o                         
   2   2   6        500.75        532.72         9.74 o                         
   3   2   6       1483.74       1423.70        21.23 o                         
   4   2   6        885.99        846.28        16.90 o                         
   5   2   6       1019.95        952.99        24.49 o                         
   6   2   6         57.78         81.96         8.66 o                         
   7   2   6         89.92         95.24         5.78 o                         
   8   2   6        191.79        224.57         9.79 o                         
   9   2   6        640.92        680.99        23.90 o                         
  10   2   6         67.87         81.47        10.04 o                         
 -12   3   6        207.90        264.63        17.07 o                         
 -11   3   6          0.48         26.81        13.22 o                         
 -10   3   6        105.69         99.88         6.08 o                         
  -9   3   6         28.41         59.67         5.53 o                         
  -8   3   6         30.22         33.30         6.50 o                         
  -7   3   6        247.74        278.64        10.98 o                         
  -6   3   6       7900.21       8159.85       112.99 o                         
  -5   3   6        854.27        761.83        13.18 o                         
  -4   3   6       5024.90       4851.37        58.34 o                         
  -3   3   6       1425.48       1254.45        16.90 o                         
  -2   3   6      10449.88      10490.95       147.17 o                         
  -1   3   6          8.47         28.24         2.91 o                         
   0   3   6      10191.83      11355.47       149.64 o                         
   1   3   6          7.67         22.54         2.79 o                         
   2   3   6       6366.37       6237.52        76.74 o                         
   3   3   6        443.74        525.92        11.60 o                         
   4   3   6       4670.81       4726.67        76.70 o                         
   5   3   6        248.97        264.82        10.64 o                         
   6   3   6       4123.88       3989.80        71.47 o                         
   7   3   6        360.80        325.85         9.68 o                         
   8   3   6        954.01        959.87        27.99 o                         
   9   3   6         15.90         41.41         7.93 o                         
  10   3   6         37.17         34.07        11.36 o                         
 -12   4   6        454.84        465.35        30.72 o                         
 -11   4   6        911.05        899.15        22.98 o                         
 -10   4   6        798.31        805.14        20.56 o                         
  -9   4   6        614.39        551.64        13.32 o                         
  -8   4   6        989.50        930.56        21.83 o                         
  -7   4   6       2936.62       2788.84        45.68 o                         
  -6   4   6        918.24        878.08        17.43 o                         
  -5   4   6         33.87         57.64         4.22 o                         
  -4   4   6        491.02        445.53         9.09 o                         
  -3   4   6       2633.79       2593.59        32.88 o                         
  -2   4   6       3751.01       4023.31        56.32 o                         
  -1   4   6       5609.11       5763.73        78.48 o                         
   0   4   6       5603.71       5727.50        77.90 o                         
   1   4   6       2520.90       2383.21        29.08 o                         
   2   4   6       4201.30       3994.29        53.30 o                         
   3   4   6        485.05        433.88        10.59 o                         
   4   4   6       1001.28       1028.84        18.75 o                         
   5   4   6       1184.97       1115.48        21.78 o                         
   6   4   6        295.52        361.76        14.88 o                         
   7   4   6         16.48         34.66         4.30 o                         
   8   4   6        210.79        191.06        14.97 o                         
   9   4   6        343.93        340.25        14.59 o                         
  10   4   6        209.38        231.85        20.46 o                         
 -12   5   6          1.14         29.52        10.79 o                         
 -11   5   6        119.65        130.94        10.20 o                         
 -10   5   6         67.73        101.79         7.92 o                         
  -9   5   6        127.40        157.17         8.63 o                         
  -8   5   6         60.41         80.17         5.74 o                         
  -7   5   6       2194.88       2182.78        40.46 o                         
  -6   5   6         20.85         27.54         4.54 o                         
  -5   5   6      13600.20      13656.26       194.47 o                         
  -4   5   6        936.81        907.34        14.65 o                         
  -3   5   6       6820.56       6629.33        81.52 o                         
  -2   5   6       1533.13       1553.47        24.54 o                         
  -1   5   6       9436.62       9920.25       124.91 o                         
   0   5   6         21.43         23.26         2.90 o                         
   1   5   6       1809.64       1884.65        29.05 o                         
   2   5   6        342.13        356.69         9.06 o                         
   3   5   6       4345.15       4407.14        66.10 o                         
   4   5   6        203.85        257.95         9.11 o                         
   5   5   6       4371.23       4285.03        69.49 o                         
   6   5   6         72.79         67.72         8.26 o                         
   7   5   6       2537.19       2379.29        32.92 o                         
   8   5   6         18.63         26.26         8.44 o                         
   9   5   6        153.58        142.08         9.77 o                         
  10   5   6          5.92          7.38         9.08 o                         
 -12   6   6        410.20        457.38        29.02 o                         
 -11   6   6        290.87        307.20        13.52 o                         
 -10   6   6       1552.83       1555.06        35.33 o                         
  -9   6   6         56.47         92.22         6.27 o                         
  -8   6   6       1991.96       1945.80        29.91 o                         
  -7   6   6       1710.14       1696.49        29.95 o                         
  -6   6   6        825.39        842.65        15.94 o                         
  -5   6   6          5.85         21.64         3.59 o                         
  -4   6   6       5657.21       5853.78        80.84 o                         
  -3   6   6       1426.84       1570.87        22.93 o                         
  -2   6   6        984.08        908.36        14.73 o                         
  -1   6   6       2714.09       2765.75        38.10 o                         
   0   6   6      11227.50      11379.99       136.50 o                         
   1   6   6       8494.31       8638.04       100.27 o                         
   2   6   6       4448.04       4436.85        59.04 o                         
   3   6   6        898.66        900.36        17.23 o                         
   4   6   6       2137.85       1982.83        31.42 o                         
   5   6   6          4.90         14.86         4.68 o                         
   6   6   6        118.60        128.93         6.89 o                         
   7   6   6         28.78         45.71         5.48 o                         
   8   6   6        344.82        398.32        15.75 o                         
   9   6   6        188.60        181.56        23.24 o                         
  10   6   6        152.07        171.01        17.04 o                         
 -11   7   6          2.48         28.42         6.47 o                         
 -10   7   6        174.16        193.95        12.80 o                         
  -9   7   6         23.07         21.94         4.77 o                         
  -8   7   6        656.93        674.26        14.16 o                         
  -7   7   6         27.57         45.53         5.89 o                         
  -6   7   6       6348.64       6257.22        75.58 o                         
  -5   7   6        615.59        605.26        11.97 o                         
  -4   7   6       6012.73       5914.71        87.09 o                         
  -3   7   6       1445.66       1298.70        25.21 o                         
  -2   7   6       2547.35       2527.67        46.74 o                         
  -1   7   6       1128.35       1110.22        18.09 o                         
   0   7   6        595.26        635.37        11.09 o                         
   1   7   6        212.05        234.83         7.15 o                         
   2   7   6       1626.12       1602.04        27.76 o                         
   3   7   6        549.57        534.37        11.22 o                         
   4   7   6       1395.04       1346.67        23.37 o                         
   5   7   6        819.77        776.62        16.69 o                         
   6   7   6       2010.97       1892.73        27.55 o                         
   7   7   6        718.26        710.79        17.18 o                         
   8   7   6       1129.13       1122.01        26.19 o                         
   9   7   6          1.62          2.41         4.48 o                         
  10   7   6         35.31         24.99         8.52 o                         
 -11   8   6        730.64        823.20        25.13 o                         
 -10   8   6          2.32         11.24         6.04 o                         
  -9   8   6       1116.79       1096.37        20.14 o                         
  -8   8   6        191.10        178.62         8.05 o                         
  -7   8   6       2090.99       2039.86        28.43 o                         
  -6   8   6         91.23        116.45         6.28 o                         
  -5   8   6          0.86          8.09         4.38 o                         
  -4   8   6         77.56         69.88         5.33 o                         
  -3   8   6       1077.65       1064.06        22.08 o                         
  -2   8   6        346.92        420.58        14.22 o                         
  -1   8   6       5126.77       5432.11        79.20 o                         
   0   8   6        724.78        675.55        11.86 o                         
   1   8   6      11447.02      11283.98       156.66 o                         
   2   8   6        506.57        467.27        11.71 o                         
   3   8   6       1483.61       1471.26        24.50 o                         
   4   8   6        269.67        272.06         8.54 o                         
   5   8   6        382.41        369.69        11.79 o                         
   6   8   6          5.18         20.32         3.85 o                         
   7   8   6        218.61        218.39        12.96 o                         
   8   8   6         91.31        102.00         9.06 o                         
   9   8   6        375.95        406.10        18.71 o                         
  10   8   6         53.60         32.37         7.95 o                         
 -11   9   6         21.90         33.24         6.40 o                         
 -10   9   6         14.85          3.59         5.33 o                         
  -9   9   6         67.68         82.04         9.76 o                         
  -8   9   6         94.22         91.13         6.67 o                         
  -7   9   6       2209.08       2167.79        31.91 o                         
  -6   9   6       1994.44       1913.83        30.82 o                         
  -5   9   6       6242.15       6309.10        88.43 o                         
  -4   9   6       3351.57       3247.01        48.43 o                         
  -3   9   6        895.23        929.16        17.55 o                         
  -2   9   6       2193.92       2263.23        47.65 o                         
  -1   9   6        621.63        676.62        15.99 o                         
   0   9   6        118.13        139.85         6.37 o                         
   1   9   6         35.41         38.12         4.55 o                         
   2   9   6        948.44        946.31        16.00 o                         
   3   9   6        764.26        822.46        15.58 o                         
   4   9   6        375.04        376.00        11.40 o                         
   5   9   6        495.09        504.49        14.52 o                         
   6   9   6       1495.07       1381.02        22.62 o                         
   7   9   6        553.79        533.84        18.04 o                         
   8   9   6        135.07        147.19         8.43 o                         
   9   9   6         89.67        100.10         7.41 o                         
 -11  10   6         13.04         19.00         6.79 o                         
 -10  10   6        508.72        603.34        19.26 o                         
  -9  10   6         98.98        105.42         7.06 o                         
  -8  10   6       1168.17       1181.87        23.00 o                         
  -7  10   6        204.60        211.47         9.64 o                         
  -6  10   6        490.92        511.75        12.18 o                         
  -5  10   6         79.95         80.78         6.68 o                         
  -4  10   6         10.25         22.00         5.03 o                         
  -3  10   6         57.27         73.87         5.42 o                         
  -2  10   6       2043.84       2003.62        31.50 o                         
  -1  10   6          5.50          5.26         4.29 o                         
   0  10   6       7647.39       7606.01        98.08 o                         
   1  10   6          6.01         13.15         3.88 o                         
   2  10   6       3874.60       3694.84        50.81 o                         
   3  10   6         10.89         17.18         4.15 o                         
   4  10   6        242.91        282.85        13.04 o                         
   5  10   6         81.97         77.22         6.48 o                         
   6  10   6         28.81         37.06         4.73 o                         
   7  10   6         49.37         72.41         6.79 o                         
   8  10   6        475.41        459.05        14.31 o                         
   9  10   6          4.86          8.40         4.38 o                         
 -10  11   6         35.17         32.23         9.61 o                         
  -9  11   6        146.65        124.44        10.09 o                         
  -8  11   6         53.45         63.29         7.44 o                         
  -7  11   6       1610.66       1643.79        30.82 o                         
  -6  11   6        699.53        740.85        15.63 o                         
  -5  11   6       2632.83       2631.89        41.91 o                         
  -4  11   6        760.65        778.32        17.10 o                         
  -3  11   6       1001.14       1006.53        19.90 o                         
  -2  11   6         96.52        110.38         6.12 o                         
  -1  11   6       1845.60       1800.70        29.05 o                         
   0  11   6        148.15        110.99         6.37 o                         
   1  11   6         35.81         31.80         4.15 o                         
   2  11   6        121.77        133.31         6.95 o                         
   3  11   6        878.71        920.24        18.52 o                         
   4  11   6        106.25        128.33         6.80 o                         
   5  11   6       1594.45       1685.78        30.04 o                         
   6  11   6        368.94        367.83        11.59 o                         
   7  11   6        973.85        946.91        21.71 o                         
   8  11   6        241.86        230.84        13.12 o                         
   9  11   6         34.62         37.30         9.94 o                         
 -10  12   6        121.35        159.63        14.86 o                         
  -9  12   6        303.80        306.50        13.33 o                         
  -8  12   6        138.00        131.84         8.92 o                         
  -7  12   6        915.65        911.21        22.00 o                         
  -6  12   6       1084.54       1143.26        20.45 o                         
  -5  12   6        165.82        165.47         7.29 o                         
  -4  12   6         60.33         52.77         6.76 o                         
  -3  12   6       1153.24       1113.26        21.30 o                         
  -2  12   6       1292.58       1235.32        21.20 o                         
  -1  12   6       2213.32       2163.40        36.07 o                         
   0  12   6       2509.19       2378.08        36.85 o                         
   1  12   6       6033.84       5749.80       122.38 o                         
   2  12   6         37.45         42.17         5.48 o                         
   3  12   6        931.52        901.57        17.27 o                         
   4  12   6         29.44         38.99         5.05 o                         
   5  12   6        238.62        238.33        10.35 o                         
   6  12   6          0.95         11.81         5.43 o                         
   7  12   6         51.27         64.94         6.66 o                         
   8  12   6         58.80         69.49         8.79 o                         
 -10  13   6         11.75         16.94         5.66 o                         
  -9  13   6          3.75         -0.10         6.41 o                         
  -8  13   6        166.81        174.61         9.73 o                         
  -7  13   6         35.65         29.39         6.64 o                         
  -6  13   6       2234.30       2276.36        33.93 o                         
  -5  13   6         14.14         10.62         4.43 o                         
  -4  13   6       1800.65       1720.62        25.89 o                         
  -3  13   6        556.58        549.17        15.49 o                         
  -2  13   6       1956.88       1992.30        30.69 o                         
  -1  13   6         12.41         11.37         4.90 o                         
   0  13   6        358.20        362.22        13.03 o                         
   1  13   6         66.72         55.29         5.93 o                         
   2  13   6       1113.08       1167.55        25.28 o                         
   3  13   6         43.74         39.66         6.73 o                         
   4  13   6        833.51        883.81        19.40 o                         
   5  13   6         10.97          7.38         6.43 o                         
   6  13   6       1015.89       1164.19        33.80 o                         
   7  13   6         50.11         40.74         9.74 o                         
   8  13   6        259.62        244.74        11.88 o                         
  -9  14   6        271.92        284.88        18.36 o                         
  -8  14   6        247.51        255.17        11.58 o                         
  -7  14   6        204.22        203.87        10.67 o                         
  -6  14   6        237.27        238.74        11.72 o                         
  -5  14   6         26.54         29.86         4.79 o                         
  -4  14   6        118.78        120.65         7.00 o                         
  -3  14   6        181.36        183.27         8.55 o                         
  -2  14   6        344.66        358.27        11.27 o                         
  -1  14   6        834.22        806.35        18.74 o                         
   0  14   6       1518.07       1612.55        26.10 o                         
   1  14   6       1126.58       1133.15        21.53 o                         
   2  14   6        589.66        614.18        14.27 o                         
   3  14   6        653.96        629.93        14.28 o                         
   4  14   6        176.82        157.36         8.21 o                         
   5  14   6        103.18        100.33         9.20 o                         
   6  14   6         10.79          0.48         6.61 o                         
   7  14   6         86.27         74.18         9.72 o                         
   8  14   6         55.30         55.01         5.99 o                         
  -9  15   6         70.94         74.17         8.73 o                         
  -8  15   6          0.42         10.86         6.57 o                         
  -7  15   6        418.15        434.31        16.84 o                         
  -6  15   6          1.01         -1.14         5.43 o                         
  -5  15   6       1429.17       1468.25        27.84 o                         
  -4  15   6        236.46        224.14         8.80 o                         
  -3  15   6        512.61        509.05        13.72 o                         
  -2  15   6        137.31        131.39         7.27 o                         
  -1  15   6        993.90       1013.14        20.67 o                         
   0  15   6        184.42        191.65         9.93 o                         
   1  15   6        120.07        103.80         7.86 o                         
   2  15   6         34.48         48.26         5.75 o                         
   3  15   6        344.63        325.53        10.18 o                         
   4  15   6         18.46         28.33         6.04 o                         
   5  15   6        634.84        626.25        18.07 o                         
   6  15   6         38.45         49.96         6.31 o                         
   7  15   6        502.06        482.30        25.39 o                         
  -8  16   6        321.22        290.01        16.02 o                         
  -7  16   6         35.44         40.83         5.96 o                         
  -6  16   6        197.45        173.26         8.44 o                         
  -5  16   6          3.23          6.66         4.81 o                         
  -4  16   6         38.17         28.42         5.39 o                         
  -3  16   6         35.28         23.32         5.81 o                         
  -2  16   6        237.94        233.30        10.89 o                         
  -1  16   6        192.13        197.18         8.53 o                         
   0  16   6       1550.40       1646.76        34.17 o                         
   1  16   6        224.73        244.04        10.68 o                         
   2  16   6        864.10        876.10        18.68 o                         
   3  16   6         65.25         47.14         6.26 o                         
   4  16   6        101.96        117.29         8.68 o                         
   5  16   6         42.50         34.64         5.57 o                         
   6  16   6          5.97          3.69         6.83 o                         
   7  16   6          0.53         11.92         9.08 o                         
  -8  17   6         86.55         63.83        11.64 o                         
  -7  17   6         80.92         89.33         7.45 o                         
  -6  17   6        769.29        765.53        21.91 o                         
  -5  17   6        293.39        300.84        10.79 o                         
  -4  17   6        823.45        837.84        18.36 o                         
  -3  17   6        236.04        228.11        11.21 o                         
  -2  17   6        553.04        535.05        21.31 o                         
  -1  17   6          5.34          8.69         5.01 o                         
   0  17   6         30.98         44.00         7.13 o                         
   1  17   6          5.59          9.07         7.51 o                         
   2  17   6         95.58         86.58         8.31 o                         
   3  17   6         71.61         54.20         6.55 o                         
   4  17   6        151.54        137.98         7.81 o                         
   5  17   6        116.03        117.08         8.44 o                         
   6  17   6        185.59        196.48        12.25 o                         
  -7  18   6         82.23         80.19         5.53 o                         
  -6  18   6          2.58          5.76         4.83 o                         
  -5  18   6          0.73          4.72         5.15 o                         
  -4  18   6         22.89         19.96         5.08 o                         
  -3  18   6         81.55         86.35         7.89 o                         
  -2  18   6          2.54          9.82         6.68 o                         
  -1  18   6        749.65        782.33        30.10 o                         
   0  18   6          7.97          7.08         6.66 o                         
   1  18   6       1187.83       1351.63        35.27 o                         
   2  18   6          1.48         -5.35         5.35 o                         
   3  18   6        332.67        321.61        12.97 o                         
   4  18   6          6.44          2.66         5.33 o                         
   5  18   6         49.22         50.88         5.79 o                         
  -6  19   6        335.17        320.04        20.48 o                         
  -5  19   6        269.08        261.72        24.43 o                         
  -4  19   6        390.55        439.90        14.34 o                         
  -3  19   6        224.67        224.18        11.85 o                         
  -2  19   6        146.48        150.38        19.24 o                         
  -1  19   6         52.47         55.15         8.89 o                         
   0  19   6         38.07         34.48         7.90 o                         
   1  19   6          5.18          8.38         6.47 o                         
   2  19   6         59.79         74.25         6.82 o                         
   3  19   6         73.89         76.66         9.38 o                         
   4  19   6         98.42         96.67         7.63 o                         
  -5  20   6         19.78         22.31         9.09 o                         
  -4  20   6         12.65         -8.22         9.65 o                         
  -3  20   6         12.98          7.57         8.80 o                         
  -2  20   6         86.40        103.34        10.35 o                         
  -1  20   6         45.74         46.56        12.78 o                         
   0  20   6        340.32        400.20        29.00 o                         
   1  20   6          9.97         18.74        10.22 o                         
   2  20   6        316.62        338.77        18.44 o                         
   3  20   6          2.09         -7.38         7.38 o                         
  -4  21   6         32.41         37.48        17.60 o                         
  -3  21   6        263.30        250.71        21.60 o                         
  -2  21   6          3.06         -1.64         5.32 o                         
  -1  21   6        114.13         84.82         8.57 o                         
   0  21   6          0.30          1.70         7.38 o                         
   1  21   6         15.29         37.48        10.22 o                         
   2  21   6          9.75          7.95         8.52 o                         
 -11   0   7       1273.30       1336.70        50.49 o                         
  -9   0   7       2900.29       2960.11        55.01 o                         
  -7   0   7       6639.90       6822.98       142.53 o                         
  -5   0   7        700.70        695.26        34.52 o                         
  -3   0   7       3028.60       2898.77        51.51 o                         
  -1   0   7      14396.00      13947.39       340.23 o                         
   1   0   7      11945.26      12020.03       194.39 o                         
   3   0   7        421.48        428.58        14.72 o                         
   5   0   7       1081.68       1188.01        33.30 o                         
   7   0   7        518.05        473.29        18.03 o                         
   9   0   7        191.24        214.58        23.86 o                         
 -12   1   7         74.62         88.57        11.22 o                         
 -11   1   7          6.72         13.24         4.84 o                         
 -10   1   7        198.44        236.76         8.90 o                         
  -9   1   7         87.03        101.26         5.97 o                         
  -8   1   7       1095.32       1128.11        21.03 o                         
  -7   1   7        958.74       1040.77        23.33 o                         
  -6   1   7       5994.83       6040.24        88.90 o                         
  -5   1   7       2266.22       2115.88        30.19 o                         
  -4   1   7       1981.32       1894.68        25.67 o                         
  -3   1   7       2588.45       2547.14        32.49 o                         
  -2   1   7       8895.10       9060.93       131.73 o                         
  -1   1   7        839.37        900.43        17.19 o                         
   0   1   7       5070.96       5714.99        77.32 o                         
   1   1   7         32.06         57.76         3.72 o                         
   2   1   7        756.03        721.62        12.94 o                         
   3   1   7        891.54        846.48        14.29 o                         
   4   1   7       1622.28       1609.48        27.00 o                         
   5   1   7       1735.84       1723.55        33.02 o                         
   6   1   7       4755.57       4842.42        85.70 o                         
   7   1   7       1096.57       1077.88        20.09 o                         
   8   1   7        480.34        484.32        17.46 o                         
   9   1   7         16.65         21.65         7.19 o                         
  10   1   7         65.71         60.18         8.23 o                         
 -12   2   7        318.36        361.54        19.50 o                         
 -11   2   7         31.76         38.82         5.78 o                         
 -10   2   7       1464.29       1528.59        26.86 o                         
  -9   2   7        321.40        372.05        10.12 o                         
  -8   2   7       5065.41       5050.09        62.17 o                         
  -7   2   7       1508.27       1560.27        28.98 o                         
  -6   2   7       2114.94       2074.55        34.97 o                         
  -5   2   7          1.70         18.07         3.52 o                         
  -4   2   7        832.92        836.55        14.51 o                         
  -3   2   7       2796.97       2747.55        34.93 o                         
  -2   2   7       3422.15       3399.70        43.79 o                         
  -1   2   7       1288.17       1249.65        22.07 o                         
   0   2   7      12523.31      12656.39       158.23 o                         
   1   2   7        157.31        118.94         5.14 o                         
   2   2   7       3462.77       3594.11        46.50 o                         
   3   2   7         25.52         30.20         5.37 o                         
   4   2   7       1772.87       1854.44        29.87 o                         
   5   2   7        106.00        140.23         8.69 o                         
   6   2   7         66.64         97.91         7.37 o                         
   7   2   7        100.89        119.45         6.43 o                         
   8   2   7        340.40        358.12        14.94 o                         
   9   2   7         75.97         74.70         8.96 o                         
  10   2   7        175.15        197.72        13.05 o                         
 -12   3   7         22.65         28.55         8.52 o                         
 -11   3   7          5.94          5.94         6.18 o                         
 -10   3   7         37.38         63.10         6.26 o                         
  -9   3   7        454.37        469.82        12.04 o                         
  -8   3   7         54.41         81.47         5.46 o                         
  -7   3   7       2795.38       2899.87        47.43 o                         
  -6   3   7        366.30        398.30        11.90 o                         
  -5   3   7       8376.84       8449.58       114.84 o                         
  -4   3   7       1147.71       1165.86        17.76 o                         
  -3   3   7       2694.42       2622.91        33.67 o                         
  -2   3   7        410.68        371.67         8.27 o                         
  -1   3   7       3972.55       4112.33        52.00 o                         
   0   3   7         20.59         35.15         3.67 o                         
   1   3   7       2136.57       2135.25        29.21 o                         
   2   3   7        223.48        189.66         6.73 o                         
   3   3   7       1426.60       1402.87        23.93 o                         
   4   3   7        153.52        141.86         7.21 o                         
   5   3   7       5505.07       5503.24        88.19 o                         
   6   3   7        552.79        545.69        12.50 o                         
   7   3   7       2308.49       2246.52        33.20 o                         
   8   3   7         42.91         62.36         6.82 o                         
   9   3   7        109.96        127.15        10.18 o                         
  10   3   7          2.52          5.68         8.52 o                         
 -12   4   7        222.96        226.78        21.03 o                         
 -11   4   7        689.16        741.52        18.41 o                         
 -10   4   7        858.83        894.99        19.49 o                         
  -9   4   7       1203.71       1192.94        20.72 o                         
  -8   4   7       1290.95       1343.68        22.70 o                         
  -7   4   7        876.32        909.22        20.25 o                         
  -6   4   7       1054.74       1122.59        22.37 o                         
  -5   4   7        434.99        471.17         9.80 o                         
  -4   4   7        458.70        435.74         9.64 o                         
  -3   4   7       1165.65       1235.15        19.16 o                         
  -2   4   7         70.86        100.81         4.87 o                         
  -1   4   7       9087.96       9010.56       113.94 o                         
   0   4   7       5498.01       5379.13        66.68 o                         
   1   4   7       9899.68      10379.48       138.11 o                         
   2   4   7       1260.71       1300.04        20.83 o                         
   3   4   7       1253.62       1333.66        22.36 o                         
   4   4   7        824.36        855.04        17.16 o                         
   5   4   7       1126.52       1092.19        21.11 o                         
   6   4   7         18.67         30.56         4.29 o                         
   7   4   7         84.73        101.66         5.74 o                         
   8   4   7        172.23        173.99        10.38 o                         
   9   4   7         98.70        124.78        10.75 o                         
  10   4   7         40.56         55.65        10.22 o                         
 -12   5   7        162.96        176.72        17.62 o                         
 -11   5   7          0.68         15.62         5.20 o                         
 -10   5   7         32.11         30.71         4.64 o                         
  -9   5   7          8.12         14.08         4.23 o                         
  -8   5   7        373.52        349.74        10.09 o                         
  -7   5   7          0.73         22.72         6.05 o                         
  -6   5   7       6577.91       6569.82        86.23 o                         
  -5   5   7        141.77        141.01         6.04 o                         
  -4   5   7       2159.61       2184.29        31.04 o                         
  -3   5   7          1.12          3.98         2.95 o                         
  -2   5   7       8433.16       8432.42       107.55 o                         
  -1   5   7          5.77         13.01         3.07 o                         
   0   5   7       1788.59       1908.74        27.75 o                         
   1   5   7         48.63         44.93         4.14 o                         
   2   5   7       2862.66       2796.00        44.07 o                         
   3   5   7          1.27         -1.67         3.01 o                         
   4   5   7       2767.36       2689.95        40.97 o                         
   5   5   7         77.17         77.53         6.55 o                         
   6   5   7       4362.09       4319.84        58.33 o                         
   7   5   7        129.51        116.10         5.87 o                         
   8   5   7        503.46        517.00        21.45 o                         
   9   5   7          0.07         -4.36         4.36 o                         
  10   5   7         67.15         73.83        11.36 o                         
 -11   6   7        653.61        707.24        23.01 o                         
 -10   6   7        183.11        196.62        15.04 o                         
  -9   6   7        949.68        970.33        19.13 o                         
  -8   6   7        145.52        143.21         6.87 o                         
  -7   6   7       3739.86       3791.30        64.44 o                         
  -6   6   7        671.87        679.25        13.43 o                         
  -5   6   7          8.32         16.80         4.09 o                         
  -4   6   7         31.79         42.99         4.70 o                         
  -3   6   7       2156.45       2166.56        31.73 o                         
  -2   6   7       1579.07       1521.18        26.61 o                         
  -1   6   7       9790.60      10097.63       134.81 o                         
   0   6   7       4136.41       4168.43        53.15 o                         
   1   6   7       5206.35       5216.10        72.13 o                         
   2   6   7       2159.12       2291.77        37.85 o                         
   3   6   7       1082.65       1123.79        19.76 o                         
   4   6   7       2224.48       2106.23        33.49 o                         
   5   6   7       1743.14       1716.98        31.84 o                         
   6   6   7          9.00         33.96         4.00 o                         
   7   6   7         70.58         91.79         5.11 o                         
   8   6   7        283.10        274.19        12.20 o                         
   9   6   7        122.64        144.56        15.05 o                         
  10   6   7         64.89         55.09        10.22 o                         
 -11   7   7         76.76         65.82         7.92 o                         
 -10   7   7         63.56         63.93         7.01 o                         
  -9   7   7         64.12         76.07         6.13 o                         
  -8   7   7          8.28         19.92         4.53 o                         
  -7   7   7       2721.52       2629.44        34.39 o                         
  -6   7   7        477.99        504.88        12.26 o                         
  -5   7   7       6503.34       6658.95        87.70 o                         
  -4   7   7         29.53         42.21         4.71 o                         
  -3   7   7       3593.51       3650.18        64.88 o                         
  -2   7   7         47.28         52.93         5.55 o                         
  -1   7   7       2574.00       2224.75        32.24 o                         
   0   7   7        212.89        245.07         7.64 o                         
   1   7   7       1131.42       1117.13        19.06 o                         
   2   7   7        775.60        785.70        15.92 o                         
   3   7   7       1103.40       1042.23        20.29 o                         
   4   7   7       1184.43       1167.61        21.62 o                         
   5   7   7       1119.10       1120.20        20.45 o                         
   6   7   7       1119.84       1045.15        17.02 o                         
   7   7   7        956.86       1032.13        19.14 o                         
   8   7   7         15.23         23.54         7.24 o                         
   9   7   7        149.47        149.51        10.24 o                         
 -11   8   7          9.42          6.01         5.67 o                         
 -10   8   7        773.14        772.60        21.53 o                         
  -9   8   7         37.60         36.30         6.02 o                         
  -8   8   7       1453.13       1417.79        23.38 o                         
  -7   8   7          1.25         10.69         4.80 o                         
  -6   8   7        343.01        379.99        12.03 o                         
  -5   8   7        110.04        147.47         8.07 o                         
  -4   8   7        177.91        158.77         7.73 o                         
  -3   8   7        232.33        238.34         8.80 o                         
  -2   8   7        706.01        629.73        18.81 o                         
  -1   8   7         86.83         99.89         6.18 o                         
   0   8   7      12496.71      12720.71       152.50 o                         
   1   8   7        285.54        339.79         8.00 o                         
   2   8   7       6051.05       6065.80        83.43 o                         
   3   8   7        180.54        179.19         8.26 o                         
   4   8   7       1353.69       1315.29        27.15 o                         
   5   8   7         15.03         28.94         4.12 o                         
   6   8   7          4.52         13.23         3.72 o                         
   7   8   7         85.56         88.09         7.09 o                         
   8   8   7        477.47        464.44        14.47 o                         
   9   8   7         27.14         21.01         5.45 o                         
 -11   9   7          2.14          5.74         5.42 o                         
 -10   9   7         14.62         13.58         6.04 o                         
  -9   9   7          7.17         11.15         5.48 o                         
  -8   9   7         65.50         80.60         6.66 o                         
  -7   9   7        474.03        518.51        13.95 o                         
  -6   9   7       2837.52       2758.05        43.78 o                         
  -5   9   7       2749.02       2776.42        43.48 o                         
  -4   9   7       5006.73       5129.24        73.00 o                         
  -3   9   7       1040.58       1050.93        20.06 o                         
  -2   9   7       3905.90       3953.95        60.45 o                         
  -1   9   7       1627.13       1493.13        23.55 o                         
   0   9   7        120.27        111.69         5.44 o                         
   1   9   7        147.16        157.66         5.99 o                         
   2   9   7        194.64        177.21         7.79 o                         
   3   9   7        290.37        296.22        16.89 o                         
   4   9   7         38.82         41.39         9.47 o                         
   5   9   7       1020.91       1100.51        21.84 o                         
   6   9   7       1268.25       1223.02        20.63 o                         
   7   9   7        686.62        755.70        18.91 o                         
   8   9   7        266.38        281.67        16.45 o                         
   9   9   7         36.74         29.13         4.67 o                         
 -11  10   7        431.57        445.22        19.96 o                         
 -10  10   7         35.96         35.45         7.88 o                         
  -9  10   7        911.69        916.13        20.95 o                         
  -8  10   7        196.91        208.44        10.22 o                         
  -7  10   7       1608.68       1569.49        27.72 o                         
  -6  10   7        361.70        388.70        15.86 o                         
  -5  10   7         78.17         77.92         6.75 o                         
  -4  10   7        135.95        140.70         8.92 o                         
  -3  10   7        323.65        332.46        11.90 o                         
  -2  10   7        138.62        137.54         7.60 o                         
  -1  10   7       3333.73       3298.61        45.75 o                         
   0  10   7         55.90         44.04         5.14 o                         
   1  10   7       7759.46       8081.24       104.07 o                         
   2  10   7        114.50        109.09         5.92 o                         
   3  10   7        605.27        666.43        15.57 o                         
   4  10   7          3.22          4.91         5.19 o                         
   5  10   7        186.52        158.52         8.58 o                         
   6  10   7         14.69         24.52         4.89 o                         
   7  10   7        250.90        247.68        10.17 o                         
   8  10   7          6.97          0.94         6.47 o                         
   9  10   7        168.91        158.52         9.73 o                         
 -10  11   7         24.58         18.38         6.70 o                         
  -9  11   7          1.18         -5.42         5.42 o                         
  -8  11   7        204.45        174.93        13.69 o                         
  -7  11   7        528.79        477.98        15.90 o                         
  -6  11   7       2251.56       2182.85        33.21 o                         
  -5  11   7       1322.61       1262.56        20.80 o                         
  -4  11   7       2067.69       2126.00        35.08 o                         
  -3  11   7        941.12        908.45        18.86 o                         
  -2  11   7       2727.30       2765.58        44.65 o                         
  -1  11   7         63.24         91.55         5.88 o                         
   0  11   7        585.31        528.94        13.63 o                         
   1  11   7        203.28        177.81         7.69 o                         
   2  11   7        337.14        313.87        10.10 o                         
   3  11   7        136.59        107.58         6.34 o                         
   4  11   7        453.70        413.55        12.54 o                         
   5  11   7        149.44        141.80        11.94 o                         
   6  11   7       1256.29       1339.55        29.67 o                         
   7  11   7        130.45        141.21         9.85 o                         
   8  11   7        170.46        152.05         9.15 o                         
 -10  12   7        194.95        207.61        11.47 o                         
  -9  12   7        124.13        116.37        10.08 o                         
  -8  12   7        446.43        465.04        17.14 o                         
  -7  12   7        432.04        432.43        21.76 o                         
  -6  12   7        117.42        128.91         7.16 o                         
  -5  12   7         22.57         31.63         4.82 o                         
  -4  12   7        150.28        121.90         7.68 o                         
  -3  12   7          4.22          3.78         4.94 o                         
  -2  12   7       1025.82       1095.15        22.10 o                         
  -1  12   7        386.14        397.12        12.84 o                         
   0  12   7       3752.67       3871.58        59.58 o                         
   1  12   7        888.02        936.87        18.80 o                         
   2  12   7       1418.98       1367.27        25.95 o                         
   3  12   7        255.94        265.83         9.91 o                         
   4  12   7        812.25        805.94        20.60 o                         
   5  12   7          0.36         11.46         5.61 o                         
   6  12   7         90.56         73.60        11.72 o                         
   7  12   7         78.84        100.52         9.69 o                         
   8  12   7        161.49        156.33         9.05 o                         
 -10  13   7         21.17         10.22         8.52 o                         
  -9  13   7          1.84         -3.34         6.51 o                         
  -8  13   7          9.39         14.14         8.13 o                         
  -7  13   7        631.71        636.58        18.27 o                         
  -6  13   7         33.37         27.13         4.82 o                         
  -5  13   7       2376.33       2301.48        34.52 o                         
  -4  13   7         12.08         13.79         5.73 o                         
  -3  13   7       2070.44       2039.20        34.96 o                         
  -2  13   7        112.20        105.99         7.72 o                         
  -1  13   7       2175.98       2212.72        34.03 o                         
   0  13   7        130.62        120.89         7.19 o                         
   1  13   7         80.01         70.40         5.76 o                         
   2  13   7          6.13         12.09         5.20 o                         
   3  13   7        755.96        696.63        17.04 o                         
   4  13   7         16.55         20.05         6.28 o                         
   5  13   7        870.39        924.74        29.56 o                         
   6  13   7         14.41         14.52         5.67 o                         
   7  13   7        470.37        451.73        17.07 o                         
   8  13   7         13.82         11.10         4.22 o                         
  -9  14   7        225.03        194.77        12.95 o                         
  -8  14   7        213.93        201.40         9.99 o                         
  -7  14   7        299.11        303.69        18.31 o                         
  -6  14   7         98.01        106.18         6.71 o                         
  -5  14   7         34.29         33.32         5.07 o                         
  -4  14   7        429.70        411.14        13.39 o                         
  -3  14   7        151.11        139.51         8.29 o                         
  -2  14   7        604.90        674.63        16.51 o                         
  -1  14   7       1241.11       1298.78        23.48 o                         
   0  14   7       1356.38       1437.60        23.45 o                         
   1  14   7        858.33        845.35        16.37 o                         
   2  14   7        499.08        545.19        13.52 o                         
   3  14   7        261.42        265.14        10.23 o                         
   4  14   7        248.40        226.10        11.43 o                         
   5  14   7        194.47        234.02        19.11 o                         
   6  14   7          0.70          3.78         5.08 o                         
   7  14   7          8.13         11.05         5.13 o                         
  -9  15   7          4.00         -6.40        10.22 o                         
  -8  15   7         63.36         67.83         6.69 o                         
  -7  15   7          0.97         -1.43         6.50 o                         
  -6  15   7       1103.55       1115.35        25.06 o                         
  -5  15   7        138.66        138.02         7.63 o                         
  -4  15   7        787.05        783.46        18.20 o                         
  -3  15   7         27.77         16.13         6.13 o                         
  -2  15   7        935.20        927.76        22.25 o                         
  -1  15   7        140.37        149.31         7.70 o                         
   0  15   7         75.84         67.82         6.42 o                         
   1  15   7          5.97         10.93         5.51 o                         
   2  15   7        498.06        514.29        14.36 o                         
   3  15   7         34.58         35.78         6.13 o                         
   4  15   7        324.41        343.99        13.46 o                         
   5  15   7         56.46         46.93         5.88 o                         
   6  15   7        465.04        478.02        21.52 o                         
   7  15   7          1.05          6.48         5.81 o                         
  -8  16   7        113.55         92.38         5.60 o                         
  -7  16   7        298.78        316.57        12.28 o                         
  -6  16   7          3.43         11.12         4.62 o                         
  -5  16   7         30.30         43.00         6.46 o                         
  -4  16   7         57.04         51.94         7.64 o                         
  -3  16   7         93.65         97.51         8.11 o                         
  -2  16   7        161.03        158.49         9.10 o                         
  -1  16   7        605.77        627.99        14.33 o                         
   0  16   7        174.57        143.67         9.30 o                         
   1  16   7       1472.18       1549.90        28.01 o                         
   2  16   7        140.01        134.45         8.68 o                         
   3  16   7        410.08        408.46        12.53 o                         
   4  16   7         55.32         44.30         6.37 o                         
   5  16   7         88.56        103.69         8.35 o                         
   6  16   7         17.16         15.15         6.39 o                         
  -7  17   7        212.50        172.13         9.68 o                         
  -6  17   7        168.02        180.18         9.54 o                         
  -5  17   7        691.06        670.42        15.53 o                         
  -4  17   7        368.91        333.73        16.41 o                         
  -3  17   7        493.38        478.74        14.76 o                         
  -2  17   7         36.79         41.34         6.38 o                         
  -1  17   7        395.08        394.16        14.35 o                         
   0  17   7          0.75          1.93         6.69 o                         
   1  17   7         22.11         33.37         6.99 o                         
   2  17   7         29.14         32.52         5.95 o                         
   3  17   7         79.84         78.46         5.93 o                         
   4  17   7         56.78         64.27         8.05 o                         
   5  17   7        164.22        174.83         9.18 o                         
  -7  18   7          1.61          5.80         5.32 o                         
  -6  18   7         39.78         49.63         9.15 o                         
  -5  18   7         10.00         13.87         5.24 o                         
  -4  18   7         81.28         77.49         6.25 o                         
  -3  18   7          0.79          0.38         6.17 o                         
  -2  18   7        143.89        145.11        10.39 o                         
  -1  18   7          2.36          1.19         9.09 o                         
   0  18   7       1154.52       1211.62        27.99 o                         
   1  18   7          8.22          7.92         6.84 o                         
   2  18   7        534.78        538.22        23.22 o                         
   3  18   7          0.22         -6.62         6.62 o                         
   4  18   7        115.92        108.32         7.19 o                         
  -6  19   7        241.27        245.58        17.62 o                         
  -5  19   7        310.14        270.26        12.89 o                         
  -4  19   7        224.49        198.54         9.60 o                         
  -3  19   7        259.45        250.41        12.95 o                         
  -2  19   7         88.36         78.10        11.58 o                         
  -1  19   7         95.42         87.67         9.83 o                         
   0  19   7          2.55          0.06         6.53 o                         
   1  19   7          1.20        -10.79        10.79 o                         
   2  19   7         28.34         27.97         8.63 o                         
   3  19   7         41.69         56.77         8.17 o                         
   4  19   7         21.07         18.17         6.81 o                         
  -4  20   7          1.65         -0.35         7.95 o                         
  -3  20   7         18.16         15.69         6.27 o                         
  -2  20   7         68.04         56.96         8.32 o                         
  -1  20   7        275.15        266.15        36.92 o                         
   0  20   7         26.09         26.68         8.23 o                         
   1  20   7        354.72        327.49        24.45 o                         
   2  20   7         28.16         33.12         7.19 o                         
  -2  21   7        135.77        126.18        12.22 o                         
  -1  21   7          7.30         -2.27         6.81 o                         
   0  21   7         18.33         16.47         7.95 o                         
   1  21   7          0.22         -2.84         8.52 o                         
 -12   0   8        203.08        260.29        23.87 o                         
 -10   0   8       1422.43       1479.15        37.32 o                         
  -8   0   8       4974.28       4960.72        86.59 o                         
  -6   0   8        589.25        574.75        21.00 o                         
  -4   0   8          6.18          2.72         4.88 o                         
  -2   0   8       8863.53       9267.05       186.98 o                         
   0   0   8      22527.05      23764.53       448.22 o                         
   2   0   8       4261.04       4185.39        73.18 o                         
   4   0   8       1416.56       1507.22        39.22 o                         
   6   0   8         59.55         79.10         7.34 o                         
   8   0   8        312.32        385.91        15.86 o                         
 -12   1   8         42.57         60.10         9.83 o                         
 -11   1   8          7.06          8.30         4.34 o                         
 -10   1   8          2.12         13.78         4.29 o                         
  -9   1   8        186.68        153.38         6.95 o                         
  -8   1   8        506.44        565.09        13.10 o                         
  -7   1   8       3112.27       3117.75        50.84 o                         
  -6   1   8       1210.97       1218.01        25.26 o                         
  -5   1   8       2856.07       2906.72        58.24 o                         
  -4   1   8       2107.85       2112.98        30.11 o                         
  -3   1   8       3009.21       3241.45        42.83 o                         
  -2   1   8       3495.99       3547.95        51.39 o                         
  -1   1   8       4021.11       4262.50        68.51 o                         
   0   1   8         10.17         17.97         4.31 o                         
   1   1   8        585.19        773.71        13.04 o                         
   2   1   8         39.84         38.03         3.78 o                         
   3   1   8        311.44        260.31         8.56 o                         
   4   1   8        959.56        958.66        20.29 o                         
   5   1   8       4230.62       4383.94        78.43 o                         
   6   1   8       1864.99       1933.01        28.14 o                         
   7   1   8       1240.55       1283.81        22.84 o                         
   8   1   8        100.92        103.25         7.46 o                         
   9   1   8        142.67        172.10        13.64 o                         
  10   1   8         49.03         34.07        11.93 o                         
 -12   2   8         62.75         80.48        10.35 o                         
 -11   2   8        520.50        521.44        18.79 o                         
 -10   2   8        128.59        146.65         7.34 o                         
  -9   2   8       2511.37       2462.81        35.19 o                         
  -8   2   8        164.33        177.60         7.28 o                         
  -7   2   8       1793.38       1830.25        38.33 o                         
  -6   2   8        966.60        953.26        20.06 o                         
  -5   2   8        390.44        382.36         9.70 o                         
  -4   2   8        112.52        106.35         6.04 o                         
  -3   2   8         24.87         40.34         4.10 o                         
  -2   2   8       1008.21       1042.06        18.92 o                         
  -1   2   8      14927.13      16020.44       239.39 o                         
   0   2   8       4467.86       4651.84        65.22 o                         
   1   2   8       6247.23       6226.13        73.88 o                         
   2   2   8        643.45        623.82        12.35 o                         
   3   2   8       2484.00       2473.69        37.85 o                         
   4   2   8         78.98        102.47         7.92 o                         
   5   2   8        518.08        547.40        19.16 o                         
   6   2   8        111.30        143.01         8.93 o                         
   7   2   8        457.17        462.92        11.35 o                         
   8   2   8         31.80         51.21         6.16 o                         
   9   2   8         41.67         55.44         9.24 o                         
  10   2   8         15.41         31.23        12.49 o                         
 -12   3   8        168.10        173.03        13.59 o                         
 -11   3   8          6.44         -1.61         4.55 o                         
 -10   3   8         70.93         84.41         6.80 o                         
  -9   3   8          0.67         17.86         4.46 o                         
  -8   3   8       1835.79       1803.30        27.19 o                         
  -7   3   8        221.97        258.77        12.54 o                         
  -6   3   8       5887.29       5962.31       105.90 o                         
  -5   3   8        170.43        178.13         9.64 o                         
  -4   3   8       3683.37       3715.54        51.69 o                         
  -3   3   8       2562.47       2559.63        33.58 o                         
  -2   3   8      12355.34      12677.41       159.59 o                         
  -1   3   8        352.86        421.02        11.32 o                         
   0   3   8        682.48        739.17        14.55 o                         
   1   3   8         47.88         55.91         4.27 o                         
   2   3   8        332.79        349.05        10.08 o                         
   3   3   8         62.89        106.99         6.49 o                         
   4   3   8       1859.29       1821.95        30.26 o                         
   5   3   8        176.51        167.96        10.78 o                         
   6   3   8       3670.54       3904.04        53.54 o                         
   7   3   8         33.82         42.08         4.45 o                         
   8   3   8        434.30        468.74        15.29 o                         
   9   3   8          0.87         -3.99         6.21 o                         
 -12   4   8        146.66        145.46        17.05 o                         
 -11   4   8        158.56        168.77         9.65 o                         
 -10   4   8        714.72        707.72        15.81 o                         
  -9   4   8        714.17        692.02        14.36 o                         
  -8   4   8       1912.82       2004.15        31.05 o                         
  -7   4   8       1379.30       1337.99        33.63 o                         
  -6   4   8        374.00        370.65        10.99 o                         
  -5   4   8        370.38        418.66        11.39 o                         
  -4   4   8        395.48        385.42        10.15 o                         
  -3   4   8        242.68        232.35         7.56 o                         
  -2   4   8       4534.15       4909.51        65.33 o                         
  -1   4   8       2835.91       2681.13        40.07 o                         
   0   4   8       5741.27       5815.46       106.62 o                         
   1   4   8       4139.72       4143.29        58.86 o                         
   2   4   8       3078.02       3136.49        38.37 o                         
   3   4   8       1537.62       1510.08        23.75 o                         
   4   4   8       2872.25       2771.00        42.50 o                         
   5   4   8         91.88        103.70         8.18 o                         
   6   4   8          0.13         27.33         6.11 o                         
   7   4   8        404.09        420.39        10.68 o                         
   8   4   8        159.65        178.70        11.11 o                         
   9   4   8         57.57         48.03         8.03 o                         
 -11   5   8         99.90         74.25         7.21 o                         
 -10   5   8         18.53         20.27         5.37 o                         
  -9   5   8        177.90        199.05         8.20 o                         
  -8   5   8          3.63         20.10         5.13 o                         
  -7   5   8       2586.53       2656.16        48.53 o                         
  -6   5   8         81.39         92.78         6.52 o                         
  -5   5   8       5548.28       5476.66        73.02 o                         
  -4   5   8         29.58         22.14         3.60 o                         
  -3   5   8       6833.47       6567.54        95.61 o                         
  -2   5   8        252.08        303.33         8.66 o                         
  -1   5   8       3995.91       4197.81        63.31 o                         
   0   5   8        605.52        559.80        14.13 o                         
   1   5   8        555.80        464.17        11.37 o                         
   2   5   8          0.58         16.43         4.27 o                         
   3   5   8        403.99        400.38        13.31 o                         
   4   5   8          1.34         14.68         4.98 o                         
   5   5   8       2834.57       2862.25        38.92 o                         
   6   5   8          1.29          6.87         4.08 o                         
   7   5   8        965.02        977.72        25.72 o                         
   8   5   8         14.92         16.29         4.68 o                         
   9   5   8        188.93        179.65        12.46 o                         
 -11   6   8        162.16        167.38         9.35 o                         
 -10   6   8        417.49        459.93        12.85 o                         
  -9   6   8       1005.81       1007.92        20.39 o                         
  -8   6   8       1119.13       1116.67        19.25 o                         
  -7   6   8         28.03         62.09         6.47 o                         
  -6   6   8        494.22        503.69        14.80 o                         
  -5   6   8         90.11        106.36         7.05 o                         
  -4   6   8         62.32         64.87         4.73 o                         
  -3   6   8         67.08         78.15         6.02 o                         
  -2   6   8       1196.85       1244.95        23.47 o                         
  -1   6   8       1920.04       1955.13        33.02 o                         
   0   6   8      11168.91      11678.83       176.35 o                         
   1   6   8        657.40        667.17        12.03 o                         
   2   6   8       4005.51       3999.14        60.50 o                         
   3   6   8        632.48        641.05        15.17 o                         
   4   6   8       1322.59       1268.63        24.96 o                         
   5   6   8        497.14        486.00        11.01 o                         
   6   6   8         47.21         46.69         4.55 o                         
   7   6   8         59.86         61.35         4.84 o                         
   8   6   8        120.29        120.91         7.86 o                         
   9   6   8          8.84         22.14         9.08 o                         
 -11   7   8          5.64          5.84         5.66 o                         
 -10   7   8         94.59         87.08         7.47 o                         
  -9   7   8          0.46         24.83         5.33 o                         
  -8   7   8        526.31        560.56        13.73 o                         
  -7   7   8        358.02        358.09        13.19 o                         
  -6   7   8       3073.35       3051.32        47.07 o                         
  -5   7   8       1024.38        978.44        19.73 o                         
  -4   7   8       5732.09       5649.05        78.94 o                         
  -3   7   8        863.81        830.08        17.12 o                         
  -2   7   8       4829.79       4815.77        65.52 o                         
  -1   7   8        594.69        605.92        13.76 o                         
   0   7   8          8.06         14.76         3.50 o                         
   1   7   8          0.79          4.36         3.32 o                         
   2   7   8        388.06        392.33        11.53 o                         
   3   7   8        102.88        107.05         6.88 o                         
   4   7   8        850.72        887.62        21.37 o                         
   5   7   8        445.33        444.39        10.58 o                         
   6   7   8       2361.81       2244.01        30.32 o                         
   7   7   8        262.18        263.70         9.83 o                         
   8   7   8        223.32        229.12        16.98 o                         
   9   7   8         16.27         13.06         7.38 o                         
 -11   8   8        427.06        422.68        18.12 o                         
 -10   8   8         90.26         87.63         7.43 o                         
  -9   8   8       1687.60       1759.86        32.62 o                         
  -8   8   8         21.75         23.95         5.31 o                         
  -7   8   8       1499.11       1539.76        27.60 o                         
  -6   8   8         59.79         64.34         6.85 o                         
  -5   8   8         10.60         13.29         9.22 o                         
  -4   8   8          7.64          7.01         4.45 o                         
  -3   8   8        328.04        375.67        12.28 o                         
  -2   8   8        138.82        152.83         7.49 o                         
  -1   8   8       5798.14       5723.74        71.54 o                         
   0   8   8        159.74        142.46         5.92 o                         
   1   8   8       4832.06       4731.55        69.85 o                         
   2   8   8         16.36         16.30         4.63 o                         
   3   8   8       1400.97       1458.10        26.67 o                         
   4   8   8        236.32        265.78         9.54 o                         
   5   8   8        208.40        205.76         9.03 o                         
   6   8   8          0.84         19.45         4.74 o                         
   7   8   8        172.20        203.59         9.16 o                         
   8   8   8         20.57         25.31         5.23 o                         
   9   8   8        104.87        120.43        13.07 o                         
 -11   9   8         29.84         23.78         6.62 o                         
 -10   9   8         17.29         15.59         7.76 o                         
  -9   9   8         39.28         46.23         6.04 o                         
  -8   9   8         71.89         86.23         7.36 o                         
  -7   9   8       1399.05       1370.82        25.23 o                         
  -6   9   8       1813.90       1778.94        28.43 o                         
  -5   9   8       1564.69       1570.69        31.61 o                         
  -4   9   8       1421.73       1371.17        26.59 o                         
  -3   9   8       2295.44       2265.78        36.54 o                         
  -2   9   8       1885.78       1786.56        29.40 o                         
  -1   9   8       1377.21       1433.61        24.58 o                         
   0   9   8        714.75        753.66        14.71 o                         
   1   9   8        220.51        210.06         7.61 o                         
   2   9   8         22.07         31.15         6.35 o                         
   3   9   8        253.02        290.11        10.58 o                         
   4   9   8        702.27        654.49        14.93 o                         
   5   9   8        783.10        797.98        16.88 o                         
   6   9   8        942.47        929.80        18.62 o                         
   7   9   8        316.95        297.82        13.58 o                         
   8   9   8        170.43        155.11         7.93 o                         
 -10  10   8        505.85        519.09        28.73 o                         
  -9  10   8          5.26         13.59         5.08 o                         
  -8  10   8       1891.32       1974.63        37.02 o                         
  -7  10   8        236.58        237.48         9.81 o                         
  -6  10   8        469.25        499.36        13.23 o                         
  -5  10   8         80.23         88.88         6.92 o                         
  -4  10   8          8.91         13.83         6.10 o                         
  -3  10   8         34.17         34.08         5.63 o                         
  -2  10   8       2121.09       2172.62        34.63 o                         
  -1  10   8        166.64        191.82         8.43 o                         
   0  10   8       3444.05       3214.68        44.93 o                         
   1  10   8        216.48        205.68         8.09 o                         
   2  10   8       1242.60       1158.58        22.65 o                         
   3  10   8        241.43        238.61         9.83 o                         
   4  10   8        912.72        919.46        20.67 o                         
   5  10   8        176.09        169.07         8.73 o                         
   6  10   8         32.76         35.52         6.09 o                         
   7  10   8         10.21         19.15         8.52 o                         
   8  10   8        169.63        164.92         7.84 o                         
 -10  11   8         40.98         44.10         8.17 o                         
  -9  11   8          3.74         10.84         5.71 o                         
  -8  11   8         55.71         65.33         6.85 o                         
  -7  11   8        730.19        787.88        18.42 o                         
  -6  11   8        391.19        386.71        15.10 o                         
  -5  11   8       1533.45       1466.08        26.93 o                         
  -4  11   8        575.34        578.65        17.36 o                         
  -3  11   8       2045.45       2032.16        33.31 o                         
  -2  11   8       1016.70        989.38        19.58 o                         
  -1  11   8       1500.34       1430.89        25.29 o                         
   0  11   8        284.19        305.77        14.33 o                         
   1  11   8         31.91         31.68         4.90 o                         
   2  11   8        146.47        142.24         6.52 o                         
   3  11   8       1356.15       1407.72        22.79 o                         
   4  11   8        201.21        226.64        10.84 o                         
   5  11   8       1071.51       1161.85        28.22 o                         
   6  11   8        206.55        220.35        10.82 o                         
   7  11   8        329.07        324.51        15.13 o                         
   8  11   8         16.05         19.10         4.42 o                         
 -10  12   8        111.78        124.30        10.59 o                         
  -9  12   8        633.19        615.61        19.61 o                         
  -8  12   8        299.57        329.96        16.03 o                         
  -7  12   8        359.48        382.83        14.18 o                         
  -6  12   8        361.14        361.86        11.38 o                         
  -5  12   8         78.77         89.00         7.65 o                         
  -4  12   8        289.03        282.70        12.01 o                         
  -3  12   8        249.99        247.95         9.33 o                         
  -2  12   8        191.81        209.75         7.83 o                         
  -1  12   8       2637.66       2552.24        40.09 o                         
   0  12   8         59.67         58.17         5.67 o                         
   1  12   8       2016.46       1917.49        29.45 o                         
   2  12   8         65.18         68.08         5.27 o                         
   3  12   8        933.57        904.87        17.73 o                         
   4  12   8        171.41        171.76         9.24 o                         
   5  12   8        438.27        437.53        24.21 o                         
   6  12   8          2.23         10.61         5.03 o                         
   7  12   8         10.05         22.19         6.15 o                         
  -9  13   8          1.61          6.16         6.81 o                         
  -8  13   8         78.05         85.96         7.28 o                         
  -7  13   8         64.37         57.94         6.68 o                         
  -6  13   8       1090.00       1111.59        23.45 o                         
  -5  13   8          6.54         -1.39         5.47 o                         
  -4  13   8       1536.40       1600.57        29.71 o                         
  -3  13   8         30.20         24.93         5.56 o                         
  -2  13   8       1318.81       1403.78        23.33 o                         
  -1  13   8        158.60        128.42         6.85 o                         
   0  13   8        151.13        137.51         7.95 o                         
   1  13   8         32.68         35.68         5.34 o                         
   2  13   8        514.23        505.23        13.22 o                         
   3  13   8          5.49          5.89         4.60 o                         
   4  13   8        440.21        509.56        18.25 o                         
   5  13   8          7.85         13.08         5.71 o                         
   6  13   8        675.62        767.49        20.56 o                         
   7  13   8         11.03          2.38         5.73 o                         
  -9  14   8        200.98        192.27        12.21 o                         
  -8  14   8        319.25        317.25        14.12 o                         
  -7  14   8        300.06        308.83        11.71 o                         
  -6  14   8         43.77         42.02         5.88 o                         
  -5  14   8          7.20          5.62         5.44 o                         
  -4  14   8         60.68         57.68         6.79 o                         
  -3  14   8        232.22        221.40         9.10 o                         
  -2  14   8        394.76        415.69        14.27 o                         
  -1  14   8        690.34        692.46        16.84 o                         
   0  14   8        708.67        724.79        16.39 o                         
   1  14   8       1606.90       1514.83        24.86 o                         
   2  14   8        582.90        616.80        13.12 o                         
   3  14   8        481.89        450.09        14.09 o                         
   4  14   8        353.41        351.84        22.88 o                         
   5  14   8         33.48         25.27         6.88 o                         
   6  14   8         37.45         38.66         8.22 o                         
   7  14   8          8.91          1.57         5.04 o                         
  -8  15   8         21.06         13.14         4.72 o                         
  -7  15   8        247.67        227.14        10.08 o                         
  -6  15   8         49.63         49.50         5.58 o                         
  -5  15   8       1152.75       1186.39        21.92 o                         
  -4  15   8        150.60        165.03         8.73 o                         
  -3  15   8        960.43        990.77        19.86 o                         
  -2  15   8          7.54         -0.04         4.94 o                         
  -1  15   8        622.95        625.93        14.51 o                         
   0  15   8         44.48         50.62         5.80 o                         
   1  15   8        193.93        176.10         8.73 o                         
   2  15   8          2.03          3.69         5.47 o                         
   3  15   8        248.19        216.79        11.39 o                         
   4  15   8         34.44         38.71         6.42 o                         
   5  15   8        406.41        437.75        16.56 o                         
   6  15   8         11.64          3.78         5.81 o                         
  -8  16   8        336.67        314.95        42.34 o                         
  -7  16   8         34.89         26.67         5.45 o                         
  -6  16   8         84.20         84.83         6.32 o                         
  -5  16   8          0.18         -4.22         4.22 o                         
  -4  16   8         49.91         42.55         6.50 o                         
  -3  16   8         91.20         79.47         7.49 o                         
  -2  16   8        121.74        137.73         8.81 o                         
  -1  16   8        210.99        231.22        10.58 o                         
   0  16   8       1035.07       1051.56        20.95 o                         
   1  16   8        113.53        133.81         8.38 o                         
   2  16   8        641.27        646.72        17.32 o                         
   3  16   8         48.23         38.51         5.81 o                         
   4  16   8        246.72        235.38        14.19 o                         
   5  16   8         36.37         30.63         5.09 o                         
  -7  17   8         22.58         27.34         6.14 o                         
  -6  17   8        392.12        377.06        19.15 o                         
  -5  17   8        102.07        113.43         6.14 o                         
  -4  17   8        419.37        400.12        18.67 o                         
  -3  17   8        153.21        153.29         8.38 o                         
  -2  17   8        453.14        477.05        16.93 o                         
  -1  17   8         10.15          7.61         6.34 o                         
   0  17   8         50.02         53.53         7.25 o                         
   1  17   8          1.91         -5.76         5.91 o                         
   2  17   8         11.76          8.62         5.00 o                         
   3  17   8         77.52         76.73         8.55 o                         
   4  17   8        101.64        114.50         8.29 o                         
   5  17   8         64.84         56.24         7.63 o                         
  -6  18   8         10.38          2.29         4.57 o                         
  -5  18   8          2.16         -2.41         4.38 o                         
  -4  18   8          5.09         -5.51         5.51 o                         
  -3  18   8        120.59        118.01         7.65 o                         
  -2  18   8         40.98         43.14         6.58 o                         
  -1  18   8        620.00        656.99        21.83 o                         
   0  18   8          2.71          6.50         5.10 o                         
   1  18   8        619.42        641.41        18.84 o                         
   2  18   8          1.36         -0.16         6.00 o                         
   3  18   8        255.72        251.49        12.28 o                         
   4  18   8         11.78         10.22         6.81 o                         
  -5  19   8        215.23        197.34        10.16 o                         
  -4  19   8        198.50        192.84        11.16 o                         
  -3  19   8        170.20        149.81        12.95 o                         
  -2  19   8        111.78        116.09        11.44 o                         
  -1  19   8         11.23          9.50         7.60 o                         
   0  19   8         47.05         38.13         8.57 o                         
   1  19   8         11.12          7.38        10.22 o                         
   2  19   8         33.48         43.14         7.82 o                         
   3  19   8         30.98         52.24         9.65 o                         
  -4  20   8         14.62          9.65        12.49 o                         
  -3  20   8         23.22         22.64         7.95 o                         
  -2  20   8         94.42         74.08         8.73 o                         
  -1  20   8         16.94          7.93         6.21 o                         
   0  20   8        287.03        282.97        37.21 o                         
   1  20   8         26.38         23.85         9.09 o                         
 -11   0   9        296.67        243.22        21.67 o                         
  -9   0   9       2835.64       2933.46        54.99 o                         
  -7   0   9       1086.44       1100.27        37.13 o                         
  -5   0   9        206.32        207.01        12.21 o                         
  -3   0   9       2176.69       2182.47        46.63 o                         
  -1   0   9      12986.36      14062.23       324.38 o                         
   1   0   9       2562.41       2572.94        62.44 o                         
   3   0   9       4078.71       4194.08        74.32 o                         
   5   0   9         30.38         48.64         6.75 o                         
   7   0   9        253.85        254.30        12.71 o                         
   9   0   9         54.98         61.90        11.93 o                         
 -12   1   9         89.78         90.09        17.61 o                         
 -11   1   9         62.46         51.25         6.60 o                         
 -10   1   9         27.85         32.83         5.88 o                         
  -9   1   9         23.58         47.97         5.12 o                         
  -8   1   9       1393.82       1478.92        22.86 o                         
  -7   1   9       1536.49       1531.57        29.66 o                         
  -6   1   9       1804.47       1906.01        33.73 o                         
  -5   1   9        979.57       1046.94        19.25 o                         
  -4   1   9       8824.36       8715.38       121.66 o                         
  -3   1   9       5535.65       5586.57        78.43 o                         
  -2   1   9      10370.95      10689.66       176.46 o                         
  -1   1   9        443.72        458.29        13.11 o                         
   0   1   9         10.79         27.76         5.04 o                         
   1   1   9         33.61         31.51         3.67 o                         
   2   1   9          8.26         16.44         2.99 o                         
   3   1   9        307.56        325.13         9.55 o                         
   4   1   9       1425.92       1471.83        26.53 o                         
   5   1   9       1240.04       1220.77        19.98 o                         
   6   1   9       1235.24       1340.68        21.35 o                         
   7   1   9        167.35        182.11         9.76 o                         
   8   1   9        351.64        363.60        12.45 o                         
   9   1   9         83.19         89.91         9.43 o                         
 -12   2   9        187.67        303.44        33.53 o                         
 -11   2   9         40.91         38.31         5.54 o                         
 -10   2   9       1492.09       1562.38        27.32 o                         
  -9   2   9        346.46        355.82        10.33 o                         
  -8   2   9       2620.39       2789.92        37.40 o                         
  -7   2   9         10.06         28.86         5.43 o                         
  -6   2   9         58.12         89.38         9.26 o                         
  -5   2   9          1.13          8.80         3.99 o                         
  -4   2   9        706.34        708.90        14.01 o                         
  -3   2   9          3.40         14.90         4.36 o                         
  -2   2   9       3748.66       3577.81        59.63 o                         
  -1   2   9         82.52         76.36        10.71 o                         
   0   2   9       6573.29       6904.83       107.88 o                         
   1   2   9        619.29        594.26        10.47 o                         
   2   2   9       3806.90       4002.13        45.68 o                         
   3   2   9        421.79        427.06        12.08 o                         
   4   2   9       1670.39       1742.21        29.97 o                         
   5   2   9         61.65         79.40         5.39 o                         
   6   2   9         83.36         86.54         5.46 o                         
   7   2   9        117.71         99.80         6.22 o                         
   8   2   9        106.93        113.49        10.63 o                         
   9   2   9         11.08         11.64         8.80 o                         
 -11   3   9        183.90        195.55        10.66 o                         
 -10   3   9         13.35         28.91         4.87 o                         
  -9   3   9         11.88         18.80         4.53 o                         
  -8   3   9        108.07        114.99         6.48 o                         
  -7   3   9       3229.60       3364.23        50.33 o                         
  -6   3   9         25.07         24.55         8.64 o                         
  -5   3   9       5239.45       5346.48        70.84 o                         
  -4   3   9         32.06         42.85         5.04 o                         
  -3   3   9       7923.35       7845.27       114.41 o                         
  -2   3   9         98.89        111.07         6.64 o                         
  -1   3   9        733.73        720.49        18.35 o                         
   0   3   9         16.13         12.07         5.24 o                         
   1   3   9          1.80          2.60         3.08 o                         
   2   3   9         91.52        107.57         5.84 o                         
   3   3   9        343.26        319.51        10.94 o                         
   4   3   9        615.90        576.56        16.04 o                         
   5   3   9       2461.22       2567.29        34.43 o                         
   6   3   9        253.64        236.92         8.00 o                         
   7   3   9        530.80        531.13        13.52 o                         
   8   3   9          3.73          2.38         4.44 o                         
   9   3   9        257.25        255.19        14.26 o                         
 -11   4   9        197.65        226.06        11.72 o                         
 -10   4   9        190.57        213.80         8.51 o                         
  -9   4   9       1619.46       1564.02        34.16 o                         
  -8   4   9        416.30        459.38        12.22 o                         
  -7   4   9        243.21        269.63         9.72 o                         
  -6   4   9        674.82        734.21        16.25 o                         
  -5   4   9        931.23        852.87        17.55 o                         
  -4   4   9        520.76        516.44        11.84 o                         
  -3   4   9        679.66        654.02        13.07 o                         
  -2   4   9       1652.56       1630.59        26.43 o                         
  -1   4   9       9935.96      10366.30       159.61 o                         
   0   4   9       5125.56       5265.53        83.40 o                         
   1   4   9       1924.75       1964.27        26.49 o                         
   2   4   9       1536.84       1566.71        26.16 o                         
   3   4   9       2652.41       2739.20        44.77 o                         
   4   4   9        151.49        171.34         9.30 o                         
   5   4   9        410.73        424.83        10.45 o                         
   6   4   9        125.73        138.47         6.57 o                         
   7   4   9         44.76         64.40         5.08 o                         
   8   4   9         28.92         41.26         4.89 o                         
   9   4   9         18.70         29.87         6.81 o                         
 -11   5   9          3.30         -1.28         4.90 o                         
 -10   5   9        335.03        339.08        11.16 o                         
  -9   5   9          2.15         25.66         5.11 o                         
  -8   5   9       1724.02       1686.83        27.05 o                         
  -7   5   9        137.75        129.52         8.48 o                         
  -6   5   9       2395.64       2553.72        42.56 o                         
  -5   5   9        458.29        437.11        12.42 o                         
  -4   5   9       5381.01       5532.52        69.98 o                         
  -3   5   9          1.34          6.07         3.80 o                         
  -2   5   9       5402.01       5355.77        79.39 o                         
  -1   5   9         22.50         23.00         4.92 o                         
   0   5   9          8.99          9.45         4.14 o                         
   1   5   9        116.19        146.47         6.00 o                         
   2   5   9         99.42        102.40        11.13 o                         
   3   5   9         15.01         17.96         4.78 o                         
   4   5   9       2126.85       2134.58        31.14 o                         
   5   5   9          0.35          0.56         3.70 o                         
   6   5   9       1385.29       1401.00        22.92 o                         
   7   5   9          1.97         -0.31         3.35 o                         
   8   5   9        289.99        312.79        15.19 o                         
   9   5   9          2.60          1.70         7.38 o                         
 -11   6   9        236.18        246.98        11.49 o                         
 -10   6   9        418.30        428.38        11.51 o                         
  -9   6   9       1221.00       1269.90        25.66 o                         
  -8   6   9        926.70        895.87        17.80 o                         
  -7   6   9        364.68        361.88        17.89 o                         
  -6   6   9        169.71        143.56         8.31 o                         
  -5   6   9         74.90         66.95         5.89 o                         
  -4   6   9         70.26         68.02         5.15 o                         
  -3   6   9        638.42        636.44        14.01 o                         
  -2   6   9       1305.54       1290.62        21.47 o                         
  -1   6   9       4531.91       4376.09        62.04 o                         
   0   6   9       1302.79       1269.87        21.97 o                         
   1   6   9       4521.51       4448.44        59.42 o                         
   2   6   9       1182.69       1218.01        23.19 o                         
   3   6   9       3936.11       4029.54        61.68 o                         
   4   6   9       1566.55       1536.36        26.31 o                         
   5   6   9        114.15        117.48         5.96 o                         
   6   6   9         12.91         18.37         3.97 o                         
   7   6   9         95.19         98.77         5.50 o                         
   8   6   9         11.21         11.68         4.44 o                         
   9   6   9         87.24         89.75        12.50 o                         
 -11   7   9         64.38         57.46         6.64 o                         
 -10   7   9         12.81         23.85         4.44 o                         
  -9   7   9        106.04         88.75         7.24 o                         
  -8   7   9          2.32         17.64         5.68 o                         
  -7   7   9       1847.24       1775.96        29.92 o                         
  -6   7   9        386.24        391.49        10.68 o                         
  -5   7   9       1453.20       1414.25        24.92 o                         
  -4   7   9        725.09        723.51        16.18 o                         
  -3   7   9       4694.34       4715.61        64.01 o                         
  -2   7   9        315.74        326.94        10.15 o                         
  -1   7   9        996.24        948.87        17.25 o                         
   0   7   9          1.33          5.78         3.75 o                         
   1   7   9        190.09        171.77         7.43 o                         
   2   7   9        314.68        331.12        12.32 o                         
   3   7   9        251.20        249.06        10.24 o                         
   4   7   9        332.09        342.28        12.20 o                         
   5   7   9       1852.44       1876.66        32.54 o                         
   6   7   9         14.55         27.93         5.74 o                         
   7   7   9        548.94        597.85        24.05 o                         
   8   7   9         75.31         77.68         6.05 o                         
 -11   8   9         37.63         17.57         6.39 o                         
 -10   8   9        551.01        530.52        21.44 o                         
  -9   8   9        337.44        329.31        12.16 o                         
  -8   8   9       2147.34       2166.25        38.71 o                         
  -7   8   9          6.66         13.32         5.67 o                         
  -6   8   9        775.33        759.13        16.20 o                         
  -5   8   9         58.29         48.82         6.58 o                         
  -4   8   9         94.81        122.25         7.52 o                         
  -3   8   9          5.00         13.16         5.03 o                         
  -2   8   9       4004.48       3836.33        53.02 o                         
  -1   8   9        187.51        207.50         7.70 o                         
   0   8   9       4668.77       4540.58        60.91 o                         
   1   8   9          3.67          3.18         4.42 o                         
   2   8   9       2798.45       2952.46        50.11 o                         
   3   8   9         84.55        110.59         5.75 o                         
   4   8   9        706.36        739.05        16.24 o                         
   5   8   9         13.58         28.78         4.96 o                         
   6   8   9         16.53         25.15         4.52 o                         
   7   8   9          3.55          0.72         5.08 o                         
   8   8   9         48.84         49.04         8.21 o                         
 -10   9   9         30.93         32.08         8.03 o                         
  -9   9   9         24.14         43.00         5.81 o                         
  -8   9   9        463.93        456.78        16.92 o                         
  -7   9   9        577.78        573.10        14.22 o                         
  -6   9   9        785.08        747.37        15.18 o                         
  -5   9   9        744.96        788.84        20.12 o                         
  -4   9   9       2742.25       2656.61        41.85 o                         
  -3   9   9       1414.48       1463.31        26.10 o                         
  -2   9   9       1805.57       1674.46        28.39 o                         
  -1   9   9        559.77        511.73        13.16 o                         
   0   9   9         41.74         43.68         6.00 o                         
   1   9   9        229.38        237.41        15.15 o                         
   2   9   9         49.68         63.16         5.69 o                         
   3   9   9        524.21        517.44        11.87 o                         
   4   9   9        871.12        848.46        17.29 o                         
   5   9   9        640.39        657.27        16.98 o                         
   6   9   9        816.56        786.37        18.20 o                         
   7   9   9        271.63        265.57        11.72 o                         
   8   9   9         73.89         59.98         5.14 o                         
 -10  10   9          2.12         -1.30         6.14 o                         
  -9  10   9       1531.04       1524.67        32.61 o                         
  -8  10   9         39.52         40.94         6.01 o                         
  -7  10   9        786.78        772.25        16.46 o                         
  -6  10   9         90.39         78.72         6.03 o                         
  -5  10   9        122.74        113.01         7.66 o                         
  -4  10   9         50.14         55.68         6.40 o                         
  -3  10   9        237.57        220.15         9.54 o                         
  -2  10   9         56.13         47.05         5.62 o                         
  -1  10   9       2552.05       2560.60        42.05 o                         
   0  10   9         30.91         24.53         6.39 o                         
   1  10   9       1440.76       1521.24        25.42 o                         
   2  10   9         42.70         40.81         4.67 o                         
   3  10   9       1210.95       1264.23        20.14 o                         
   4  10   9         79.77         74.68         6.04 o                         
   5  10   9        134.25        117.83         7.73 o                         
   6  10   9         20.74         20.86         4.27 o                         
   7  10   9          9.10         13.99         5.05 o                         
   8  10   9          1.67          1.27        11.64 o                         
 -10  11   9          2.38          1.57         6.81 o                         
  -9  11   9         57.57         69.33         6.61 o                         
  -8  11   9        148.21        142.37         8.03 o                         
  -7  11   9        324.53        342.82        12.15 o                         
  -6  11   9        972.31        977.26        17.77 o                         
  -5  11   9        183.21        192.92        10.37 o                         
  -4  11   9       1991.82       2020.05        33.26 o                         
  -3  11   9        517.25        499.99        12.60 o                         
  -2  11   9       1958.29       1877.85        26.99 o                         
  -1  11   9         17.01         18.40         4.36 o                         
   0  11   9        222.74        221.67         7.76 o                         
   1  11   9          0.18          1.92         4.96 o                         
   2  11   9        129.48         99.65         7.05 o                         
   3  11   9         42.26         39.39         4.58 o                         
   4  11   9       1067.97       1069.28        20.31 o                         
   5  11   9        199.40        203.71         9.82 o                         
   6  11   9        542.70        566.46        19.98 o                         
   7  11   9         46.89         31.54         5.46 o                         
  -9  12   9        201.33        187.93        10.03 o                         
  -8  12   9        747.38        750.49        17.61 o                         
  -7  12   9        376.96        352.79        16.92 o                         
  -6  12   9        217.21        225.45         8.62 o                         
  -5  12   9         54.72         50.14         5.72 o                         
  -4  12   9         27.32         21.92         5.31 o                         
  -3  12   9         59.43         64.97         5.46 o                         
  -2  12   9       1540.22       1606.63        25.82 o                         
  -1  12   9        384.23        419.81        12.15 o                         
   0  12   9       1981.34       2045.15        31.16 o                         
   1  12   9        469.54        511.82        15.38 o                         
   2  12   9       1459.77       1513.99        25.81 o                         
   3  12   9         99.43        114.09         6.02 o                         
   4  12   9        745.16        750.98        19.02 o                         
   5  12   9          3.85         13.26         5.30 o                         
   6  12   9         15.54         16.43         4.58 o                         
   7  12   9          1.14         -4.28         4.28 o                         
  -9  13   9          4.43          4.14         5.98 o                         
  -8  13   9         35.37         48.25         5.83 o                         
  -7  13   9        707.20        716.85        17.60 o                         
  -6  13   9         10.17          6.43         4.74 o                         
  -5  13   9       1131.61       1093.28        20.71 o                         
  -4  13   9         41.58         39.53         5.69 o                         
  -3  13   9       1250.01       1246.54        21.88 o                         
  -2  13   9        159.45        161.62         7.53 o                         
  -1  13   9        568.51        585.64        14.30 o                         
   0  13   9          0.12         -4.63         4.63 o                         
   1  13   9          0.16         -4.14         4.39 o                         
   2  13   9          1.83          5.76         5.28 o                         
   3  13   9        337.07        317.65        10.67 o                         
   4  13   9         23.18         39.58         6.52 o                         
   5  13   9        591.40        627.47        18.71 o                         
   6  13   9         14.59          8.66        12.49 o                         
  -8  14   9        293.86        288.50        10.96 o                         
  -7  14   9         72.90         88.47         6.43 o                         
  -6  14   9        114.73        113.83         7.93 o                         
  -5  14   9          5.73         -4.29         5.21 o                         
  -4  14   9          8.64          9.77         4.80 o                         
  -3  14   9        157.86        170.75        11.97 o                         
  -2  14   9        402.24        410.33        11.82 o                         
  -1  14   9        579.56        603.88        14.38 o                         
   0  14   9        667.74        669.08        14.73 o                         
   1  14   9        158.37        148.79         8.41 o                         
   2  14   9        789.21        840.45        23.20 o                         
   3  14   9        398.01        447.94        15.62 o                         
   4  14   9        145.87        150.24         9.54 o                         
   5  14   9        129.14        136.82         8.76 o                         
   6  14   9          0.98         -5.11         5.22 o                         
  -8  15   9         79.26         77.63         8.79 o                         
  -7  15   9          1.82         -1.89         4.13 o                         
  -6  15   9        409.55        371.10        14.71 o                         
  -5  15   9         21.63         18.13         5.69 o                         
  -4  15   9        950.11        982.52        20.54 o                         
  -3  15   9         74.87         68.19         6.20 o                         
  -2  15   9        741.54        719.04        19.35 o                         
  -1  15   9          1.65         -1.96         5.02 o                         
   0  15   9         36.30         26.89         5.45 o                         
   1  15   9          0.07         -5.42         5.42 o                         
   2  15   9        100.56         87.80         6.14 o                         
   3  15   9         30.85         30.22        10.41 o                         
   4  15   9        388.43        477.38        20.34 o                         
   5  15   9          7.05         11.99         4.59 o                         
  -7  16   9        296.56        300.71        12.53 o                         
  -6  16   9          2.97          6.03         4.78 o                         
  -5  16   9         41.35         34.46         5.01 o                         
  -4  16   9          1.64         -2.21         4.73 o                         
  -3  16   9        112.97        114.32         7.59 o                         
  -2  16   9         14.58         13.32         5.31 o                         
  -1  16   9        372.49        392.87        12.61 o                         
   0  16   9         73.13         59.95         5.72 o                         
   1  16   9        754.87        766.07        16.81 o                         
   2  16   9        104.17         92.64         6.09 o                         
   3  16   9        402.07        488.71        35.83 o                         
   4  16   9         52.49         56.11         6.41 o                         
   5  16   9         30.09         25.37         7.67 o                         
  -6  17   9        123.08        121.35         7.20 o                         
  -5  17   9        476.09        451.30        14.99 o                         
  -4  17   9         95.47         89.53         8.31 o                         
  -3  17   9        623.16        668.82        15.97 o                         
  -2  17   9         17.29         23.99         6.14 o                         
  -1  17   9         80.65         70.60         7.61 o                         
   0  17   9         10.88          8.87         4.55 o                         
   1  17   9          0.15          6.67         4.59 o                         
   2  17   9         16.21         17.60         6.56 o                         
   3  17   9         56.15         74.16        19.59 o                         
   4  17   9         63.23         66.12        11.07 o                         
  -5  18   9         11.79          7.10         4.26 o                         
  -4  18   9          0.99          0.93         5.22 o                         
  -3  18   9          6.49         10.61         5.77 o                         
  -2  18   9        195.47        199.70        13.47 o                         
  -1  18   9         12.70         14.39         7.72 o                         
   0  18   9        496.00        498.73        22.92 o                         
   1  18   9          0.14          3.88         8.32 o                         
   2  18   9        363.91        370.41        21.10 o                         
   3  18   9          2.98         -2.74         5.86 o                         
  -4  19   9        209.24        173.09         9.07 o                         
  -3  19   9        163.97        150.09         9.07 o                         
  -2  19   9         79.02         77.80         7.90 o                         
  -1  19   9         55.69         45.01         8.00 o                         
   0  19   9          6.77         13.58         7.02 o                         
   1  19   9          0.50         -7.95         7.95 o                         
  -2  20   9         17.02         25.55        13.06 o                         
  -1  20   9        146.59        155.12        20.46 o                         
 -10   0  10       2029.68       2156.06        49.66 o                         
  -8   0  10       2204.61       2174.58        43.48 o                         
  -6   0  10        524.50        488.55        32.55 o                         
  -4   0  10        920.35        786.22        21.86 o                         
  -2   0  10       7577.04       7725.51       182.72 o                         
   0   0  10       5237.55       5821.79       120.83 o                         
   2   0  10       4757.03       5074.33        80.69 o                         
   4   0  10       1842.47       1971.00        38.99 o                         
   6   0  10          1.69         -2.83         5.30 o                         
   8   0  10         69.68        113.59        15.90 o                         
 -11   1  10        202.83        225.54         8.13 o                         
 -10   1  10         20.39         44.87         5.03 o                         
  -9   1  10          7.38         21.81         5.37 o                         
  -8   1  10        158.30        159.95         7.26 o                         
  -7   1  10       1426.74       1448.19        22.35 o                         
  -6   1  10        432.34        469.65        19.81 o                         
  -5   1  10       1546.57       1644.62        30.27 o                         
  -4   1  10       2589.14       2601.84        37.61 o                         
  -3   1  10       5780.71       5952.43        93.62 o                         
  -2   1  10       2646.96       2761.03        51.10 o                         
  -1   1  10        298.91        351.85        11.53 o                         
   0   1  10         16.01         25.85         4.26 o                         
   1   1  10         14.41         21.75         3.99 o                         
   2   1  10          5.04         12.07         3.74 o                         
   3   1  10        908.14        895.55        16.52 o                         
   4   1  10       1247.21       1236.81        19.54 o                         
   5   1  10       1386.30       1372.42        21.79 o                         
   6   1  10        186.72        214.12         7.95 o                         
   7   1  10        288.10        313.26         9.45 o                         
   8   1  10        115.86        118.88        11.04 o                         
   9   1  10        252.82        276.31        23.31 o                         
 -11   2  10        370.87        365.94        12.00 o                         
 -10   2  10        136.84        141.03         7.17 o                         
  -9   2  10       2695.10       2930.83        46.27 o                         
  -8   2  10        276.34        265.54         9.80 o                         
  -7   2  10       1437.20       1437.46        24.48 o                         
  -6   2  10        148.64        148.58        11.04 o                         
  -5   2  10        506.83        487.89        14.55 o                         
  -4   2  10        102.53         94.50         6.83 o                         
  -3   2  10       1777.90       1765.79        28.81 o                         
  -2   2  10       1035.41       1010.97        21.76 o                         
  -1   2  10       4965.65       5033.35        70.68 o                         
   0   2  10        452.42        467.75        11.01 o                         
   1   2  10       1686.33       1718.27        25.20 o                         
   2   2  10        398.90        426.08        10.70 o                         
   3   2  10       4643.05       4797.65        73.17 o                         
   4   2  10        209.87        239.86         9.12 o                         
   5   2  10        149.36        168.80         7.17 o                         
   6   2  10          3.26         -3.63         3.63 o                         
   7   2  10          0.60         -3.35         3.35 o                         
   8   2  10          3.53         16.00         4.13 o                         
 -11   3  10         17.30         14.60         5.00 o                         
 -10   3  10        121.97        136.98         6.95 o                         
  -9   3  10        122.59        176.81         8.47 o                         
  -8   3  10       1007.30       1051.81        18.17 o                         
  -7   3  10        199.37        210.58        11.03 o                         
  -6   3  10        983.80       1002.27        22.04 o                         
  -5   3  10         81.11        101.56         6.64 o                         
  -4   3  10       7306.15       7391.73       114.98 o                         
  -3   3  10       1256.84       1164.34        22.48 o                         
  -2   3  10       3499.67       3726.13        63.64 o                         
  -1   3  10        104.54        107.46         6.27 o                         
   0   3  10         10.98         16.17         3.99 o                         
   1   3  10         29.78         31.72         4.38 o                         
   2   3  10         38.25         44.72         5.05 o                         
   3   3  10         35.84         44.50         6.55 o                         
   4   3  10       1708.67       1797.69        25.72 o                         
   5   3  10         42.19         40.34         4.76 o                         
   6   3  10        625.19        679.05        15.21 o                         
   7   3  10         25.59         18.41         3.93 o                         
   8   3  10        398.88        444.43        13.22 o                         
 -11   4  10        162.73        165.19         7.80 o                         
 -10   4  10        648.79        680.78        15.24 o                         
  -9   4  10        958.23        986.74        20.05 o                         
  -8   4  10       1099.30       1099.19        19.45 o                         
  -7   4  10        253.44        245.12        10.95 o                         
  -6   4  10         30.95         29.15         6.76 o                         
  -5   4  10       1016.04        956.41        29.84 o                         
  -4   4  10         70.65         70.36         6.78 o                         
  -3   4  10        321.78        322.56        14.47 o                         
  -2   4  10       3658.68       3598.71        49.68 o                         
  -1   4  10       1812.83       1811.87        29.37 o                         
   0   4  10       4183.67       4161.78        59.37 o                         
   1   4  10       2679.51       2832.50        40.10 o                         
   2   4  10       3832.51       3696.26        57.18 o                         
   3   4  10       1920.88       1956.47        41.47 o                         
   4   4  10        862.40        854.95        15.32 o                         
   5   4  10          2.58         -3.75         3.92 o                         
   6   4  10         92.57         80.71         5.73 o                         
   7   4  10         10.11          9.31         3.33 o                         
   8   4  10         13.54         20.83         4.19 o                         
 -11   5  10        259.38        261.45         9.57 o                         
 -10   5  10          6.94         22.96         4.88 o                         
  -9   5  10         21.16         21.06         5.31 o                         
  -8   5  10          5.23         13.93         5.09 o                         
  -7   5  10       2217.27       2180.47        37.47 o                         
  -6   5  10         15.49         16.25         5.93 o                         
  -5   5  10       3141.47       3169.09        54.70 o                         
  -4   5  10         11.69         14.87         4.97 o                         
  -3   5  10       7130.56       6916.22        95.63 o                         
  -2   5  10         15.06         15.47         4.27 o                         
  -1   5  10        268.08        291.76        10.65 o                         
   0   5  10         34.96         40.34         5.17 o                         
   1   5  10        227.51        259.32         8.59 o                         
   2   5  10          1.85          9.92         4.73 o                         
   3   5  10         50.41         54.37         5.85 o                         
   4   5  10         62.59         56.78         5.46 o                         
   5   5  10        992.40       1040.60        17.15 o                         
   6   5  10         36.22         23.59         5.45 o                         
   7   5  10        407.84        412.90        10.64 o                         
   8   5  10         29.17         23.96         7.79 o                         
 -11   6  10        214.19        224.72        10.92 o                         
 -10   6  10        585.21        615.31        16.21 o                         
  -9   6  10        399.24        396.28        15.10 o                         
  -8   6  10       1202.50       1186.89        25.09 o                         
  -7   6  10         12.58          3.14         5.05 o                         
  -6   6  10        398.48        361.70        16.58 o                         
  -5   6  10        622.70        600.70        15.03 o                         
  -4   6  10          2.67         12.52         5.47 o                         
  -3   6  10        179.93        198.22        11.01 o                         
  -2   6  10       3821.93       3695.71        53.83 o                         
  -1   6  10       1050.93       1101.96        25.93 o                         
   0   6  10       3842.82       3819.54        55.21 o                         
   1   6  10        451.18        409.39        11.08 o                         
   2   6  10       4729.26       4747.70        71.80 o                         
   3   6  10        451.47        424.96        11.49 o                         
   4   6  10        683.12        690.11        14.93 o                         
   5   6  10         34.20         35.28         4.87 o                         
   6   6  10          3.47         -2.53         6.30 o                         
   7   6  10          2.06         10.13         4.22 o                         
   8   6  10         28.52         16.30         4.43 o                         
 -11   7  10         30.57         26.63         6.54 o                         
 -10   7  10        111.30        105.12         6.56 o                         
  -9   7  10          0.33          2.60         4.75 o                         
  -8   7  10       1163.74       1192.29        32.52 o                         
  -7   7  10         41.21         35.37         5.91 o                         
  -6   7  10       1715.50       1722.02        33.35 o                         
  -5   7  10        407.59        420.97        17.12 o                         
  -4   7  10       4856.19       4761.35        65.10 o                         
  -3   7  10        825.60        808.22        17.65 o                         
  -2   7  10       1562.54       1528.56        28.06 o                         
  -1   7  10          8.50         13.43         4.36 o                         
   0   7  10        284.79        334.91        10.59 o                         
   1   7  10         27.02         21.74         5.75 o                         
   2   7  10         26.47         29.36         4.96 o                         
   3   7  10         70.10         66.95         5.51 o                         
   4   7  10       1702.71       1716.10        27.08 o                         
   5   7  10         27.00         26.16         4.44 o                         
   6   7  10        630.77        622.93        14.92 o                         
   7   7  10         36.73         39.66         5.32 o                         
   8   7  10        238.26        234.58        10.37 o                         
 -10   8  10        116.95        123.77         6.50 o                         
  -9   8  10       1034.03       1065.89        23.24 o                         
  -8   8  10         55.55         65.99         7.50 o                         
  -7   8  10        598.21        569.75        15.14 o                         
  -6   8  10         90.65        108.75         6.76 o                         
  -5   8  10        458.51        471.81        15.01 o                         
  -4   8  10         66.63         56.88         5.66 o                         
  -3   8  10        526.14        578.13        13.92 o                         
  -2   8  10          3.04          3.94         5.12 o                         
  -1   8  10       3467.68       3433.55        50.80 o                         
   0   8  10         13.40         28.76         5.06 o                         
   1   8  10       2130.23       2018.41        36.98 o                         
   2   8  10          6.14          4.44         4.02 o                         
   3   8  10       1661.69       1626.82        27.11 o                         
   4   8  10         50.96         71.48         5.74 o                         
   5   8  10         12.25         13.84         5.22 o                         
   6   8  10         18.51         18.56         4.03 o                         
   7   8  10          0.60         -4.59         4.59 o                         
   8   8  10          0.02         10.79         6.25 o                         
 -10   9  10         37.96         64.50         5.99 o                         
  -9   9  10        200.23        218.81         9.33 o                         
  -8   9  10        174.81        202.98        10.12 o                         
  -7   9  10        689.19        740.97        16.56 o                         
  -6   9  10        886.28        831.62        16.20 o                         
  -5   9  10        925.50        968.25        21.61 o                         
  -4   9  10       1258.45       1235.88        22.92 o                         
  -3   9  10       2381.20       2364.10        31.96 o                         
  -2   9  10       1020.70       1018.64        21.50 o                         
  -1   9  10        321.74        314.91        13.19 o                         
   0   9  10        248.62        280.72         9.58 o                         
   1   9  10          0.59          0.69         4.56 o                         
   2   9  10          2.70          5.90         3.87 o                         
   3   9  10        288.09        324.24        11.15 o                         
   4   9  10        711.00        727.92        15.53 o                         
   5   9  10        688.82        699.90        19.08 o                         
   6   9  10        117.04        103.95         9.77 o                         
   7   9  10        187.79        159.24         8.20 o                         
 -10  10  10        675.42        662.17        24.71 o                         
  -9  10  10         32.73         36.11         5.89 o                         
  -8  10  10       1323.67       1370.64        28.34 o                         
  -7  10  10        118.55        111.35         7.67 o                         
  -6  10  10        373.61        374.23        11.27 o                         
  -5  10  10         31.88         23.74         6.19 o                         
  -4  10  10         31.39         41.59         6.19 o                         
  -3  10  10         64.85         71.87         5.74 o                         
  -2  10  10       1294.40       1281.42        21.97 o                         
  -1  10  10        150.00        150.36         7.94 o                         
   0  10  10        873.31        797.20        17.08 o                         
   1  10  10          2.75         -4.37         4.37 o                         
   2  10  10       1523.80       1448.23        22.65 o                         
   3  10  10          4.15          8.43         4.32 o                         
   4  10  10        478.09        450.03        13.37 o                         
   5  10  10          1.06          0.00         4.37 o                         
   6  10  10          6.86          2.99         3.48 o                         
   7  10  10          0.32          7.49         4.22 o                         
  -9  11  10          9.51         11.21         4.75 o                         
  -8  11  10        122.59        125.62         7.92 o                         
  -7  11  10        681.03        698.42        16.68 o                         
  -6  11  10        245.92        217.02         9.65 o                         
  -5  11  10       1005.38       1053.48        22.51 o                         
  -4  11  10        571.61        559.95        14.21 o                         
  -3  11  10       2119.00       2063.13        31.43 o                         
  -2  11  10        204.18        209.56         8.51 o                         
  -1  11  10        261.83        255.27         9.58 o                         
   0  11  10          2.05         -3.23         6.15 o                         
   1  11  10         19.17          6.94         5.10 o                         
   2  11  10          1.61          9.46         4.47 o                         
   3  11  10        616.28        663.56        14.99 o                         
   4  11  10        290.83        319.51        12.55 o                         
   5  11  10        403.16        417.65        14.21 o                         
   6  11  10        119.75        123.53         8.72 o                         
   7  11  10        220.86        240.90        12.95 o                         
  -9  12  10        448.87        411.05        13.55 o                         
  -8  12  10        149.09        157.83         8.81 o                         
  -7  12  10        214.58        228.30         8.93 o                         
  -6  12  10        129.38        142.98         7.85 o                         
  -5  12  10        161.71        137.28         7.73 o                         
  -4  12  10         44.12         50.92         5.90 o                         
  -3  12  10        244.23        247.59         8.48 o                         
  -2  12  10         75.86         80.14         6.12 o                         
  -1  12  10       1224.27       1137.20        21.01 o                         
   0  12  10        144.46        147.41         8.68 o                         
   1  12  10        751.07        701.46        18.11 o                         
   2  12  10        542.09        512.07        15.95 o                         
   3  12  10        942.51        922.34        19.95 o                         
   4  12  10          5.48         14.54         4.85 o                         
   5  12  10         44.62         39.24         5.19 o                         
   6  12  10          6.85          8.16         4.75 o                         
  -8  13  10        228.89        219.81         9.59 o                         
  -7  13  10          7.14         -2.13         4.21 o                         
  -6  13  10        668.88        712.21        17.90 o                         
  -5  13  10          1.18         -1.58         4.84 o                         
  -4  13  10       1589.51       1674.19        27.20 o                         
  -3  13  10         73.66         73.76         6.21 o                         
  -2  13  10        708.95        716.13        15.11 o                         
  -1  13  10        102.18        101.45         8.05 o                         
   0  13  10        135.50        131.70         7.63 o                         
   1  13  10         37.31         29.99         5.70 o                         
   2  13  10         17.46         23.79         5.80 o                         
   3  13  10          8.10          6.95         5.48 o                         
   4  13  10        651.34        722.45        21.89 o                         
   5  13  10         26.42         17.06         9.50 o                         
   6  13  10        278.82        262.64        13.06 o                         
  -8  14  10        113.85         87.07         5.94 o                         
  -7  14  10        126.79        104.63        13.10 o                         
  -6  14  10         24.59         15.26         5.26 o                         
  -5  14  10         74.13         67.38         5.94 o                         
  -4  14  10          0.90          3.46         4.81 o                         
  -3  14  10        155.29        143.18         7.46 o                         
  -2  14  10        300.78        301.19        11.10 o                         
  -1  14  10        533.14        497.00        14.76 o                         
   0  14  10        221.89        223.83         9.27 o                         
   1  14  10        722.83        739.50        19.24 o                         
   2  14  10        415.26        439.06        12.17 o                         
   3  14  10        239.44        271.49         9.98 o                         
   4  14  10        139.85        145.84        13.22 o                         
   5  14  10          2.13          3.79         3.88 o                         
  -7  15  10        204.73        177.40        16.77 o                         
  -6  15  10         43.43         36.82         8.95 o                         
  -5  15  10        797.52        801.10        17.95 o                         
  -4  15  10          2.67          3.70         4.43 o                         
  -3  15  10       1019.20       1034.96        24.18 o                         
  -2  15  10          1.91         -5.07         5.07 o                         
  -1  15  10        159.53        148.31         7.54 o                         
   0  15  10          0.67         -4.36         4.36 o                         
   1  15  10          1.12         -0.83         4.61 o                         
   2  15  10          0.52          0.40         4.06 o                         
   3  15  10        191.68        203.55        14.04 o                         
   4  15  10          7.13         15.36         5.08 o                         
   5  15  10        266.52        235.38        17.63 o                         
  -7  16  10          3.00          4.96         6.53 o                         
  -6  16  10         86.51         69.68        10.67 o                         
  -5  16  10          2.14         -2.23         4.74 o                         
  -4  16  10          4.85          2.02         4.39 o                         
  -3  16  10        111.32        122.05         7.65 o                         
  -2  16  10        122.25        121.94         7.86 o                         
  -1  16  10          4.17          1.34         4.64 o                         
   0  16  10        397.89        416.65        14.88 o                         
   1  16  10         30.73         37.09         4.77 o                         
   2  16  10        488.21        501.35        23.98 o                         
   3  16  10         65.88         67.66         8.63 o                         
   4  16  10         89.88         60.45         6.79 o                         
  -6  17  10        131.33        109.56         7.98 o                         
  -5  17  10        122.04        105.30         7.38 o                         
  -4  17  10        655.57        615.93        20.69 o                         
  -3  17  10        197.16        203.26        16.91 o                         
  -2  17  10        377.66        363.15        16.16 o                         
  -1  17  10         15.81         18.31         5.66 o                         
   0  17  10         62.02         56.25         6.52 o                         
   1  17  10          0.03          2.39         5.08 o                         
   2  17  10         21.95         22.08         7.09 o                         
   3  17  10         36.99         43.80        12.78 o                         
  -5  18  10          8.24         14.19         9.08 o                         
  -4  18  10          3.75          1.74         5.23 o                         
  -3  18  10         41.51         50.38         6.74 o                         
  -2  18  10          0.09         -3.08         5.35 o                         
  -1  18  10        206.57        196.42        10.71 o                         
   0  18  10          8.94          8.86         5.97 o                         
   1  18  10        250.85        251.30        11.22 o                         
  -3  19  10         93.36         82.91        10.64 o                         
  -2  19  10        170.26        146.18        10.05 o                         
  -1  19  10         20.43         14.80         7.67 o                         
 -11   0  11        536.91        489.58        16.30 o                         
  -9   0  11       2215.95       2441.39        55.61 o                         
  -7   0  11       1603.79       1521.96        40.66 o                         
  -5   0  11         58.43         56.34        10.73 o                         
  -3   0  11       1032.05        987.16        29.29 o                         
  -1   0  11        950.39        962.97        33.79 o                         
   1   0  11       3700.06       3758.73        81.62 o                         
   3   0  11       3653.76       3784.04        62.64 o                         
   5   0  11        147.90        154.85         9.81 o                         
   7   0  11         10.16         23.42         5.41 o                         
 -11   1  11         43.95         43.90         4.11 o                         
 -10   1  11         10.31         29.90         4.61 o                         
  -9   1  11         95.86        124.74         7.31 o                         
  -8   1  11        282.92        297.60        10.41 o                         
  -7   1  11        255.47        271.86        13.37 o                         
  -6   1  11       1754.05       1747.96        31.28 o                         
  -5   1  11        490.52        492.85        15.31 o                         
  -4   1  11       5714.02       5432.89        81.05 o                         
  -3   1  11       2063.44       1991.85        34.34 o                         
  -2   1  11       1668.73       1655.02        32.11 o                         
  -1   1  11        129.81        128.42         7.50 o                         
   0   1  11         52.38         44.03         5.53 o                         
   1   1  11         78.88         71.62         5.52 o                         
   2   1  11         60.30         59.02         5.78 o                         
   3   1  11        270.36        275.06         8.55 o                         
   4   1  11        905.67        922.70        16.17 o                         
   5   1  11        272.76        249.28        10.61 o                         
   6   1  11        358.99        360.36        10.54 o                         
   7   1  11        158.79        155.47         6.15 o                         
   8   1  11        321.28        269.74        14.06 o                         
 -11   2  11         62.10         65.57         8.19 o                         
 -10   2  11       1183.16       1278.92        24.39 o                         
  -9   2  11        233.85        240.96        11.23 o                         
  -8   2  11       1563.63       1611.08        25.29 o                         
  -7   2  11         60.63         68.86         6.36 o                         
  -6   2  11       1357.77       1301.65        27.32 o                         
  -5   2  11        279.38        265.85        10.56 o                         
  -4   2  11         69.76         97.26         7.64 o                         
  -3   2  11         58.72         58.98         6.01 o                         
  -2   2  11       4493.40       4478.01        67.98 o                         
  -1   2  11        497.17        453.76        12.85 o                         
   0   2  11       2729.57       2830.24        40.55 o                         
   1   2  11        757.03        749.06        15.19 o                         
   2   2  11       3221.22       3184.83        48.29 o                         
   3   2  11        322.21        298.20        12.00 o                         
   4   2  11        612.33        639.14        13.78 o                         
   5   2  11          1.44         -1.10         3.63 o                         
   6   2  11         13.36         17.07         3.97 o                         
   7   2  11          6.26         14.72         3.42 o                         
   8   2  11         51.68         66.58         7.60 o                         
 -11   3  11        312.63        325.40        13.72 o                         
 -10   3  11          3.52         32.90         4.84 o                         
  -9   3  11        109.60        124.27         7.41 o                         
  -8   3  11          4.30          2.04         4.55 o                         
  -7   3  11       1571.61       1592.99        31.61 o                         
  -6   3  11        218.61        219.63        10.99 o                         
  -5   3  11       2887.63       2898.66        88.53 o                         
  -4   3  11        257.75        280.45        11.71 o                         
  -3   3  11       2789.67       2674.11        43.57 o                         
  -2   3  11        704.73        660.89        15.99 o                         
  -1   3  11        651.83        625.96        15.83 o                         
   0   3  11        225.59        224.76         8.84 o                         
   1   3  11        582.43        557.56        13.30 o                         
   2   3  11         97.49         86.70         5.96 o                         
   3   3  11        657.08        656.17        15.38 o                         
   4   3  11        245.37        231.47        11.02 o                         
   5   3  11        766.38        765.29        14.99 o                         
   6   3  11          3.31         -0.25         3.59 o                         
   7   3  11        404.70        414.31        11.48 o                         
   8   3  11         17.89         34.45         6.39 o                         
 -11   4  11        390.07        416.79        13.47 o                         
 -10   4  11        464.92        512.40        14.79 o                         
  -9   4  11        621.38        639.39        15.83 o                         
  -8   4  11        698.99        703.06        19.31 o                         
  -7   4  11        381.85        379.45        12.81 o                         
  -6   4  11        669.18        625.09        14.48 o                         
  -5   4  11        340.63        312.06        10.71 o                         
  -4   4  11          0.02         -2.66         5.07 o                         
  -3   4  11        633.19        628.90        15.83 o                         
  -2   4  11       1668.00       1656.75        29.56 o                         
  -1   4  11       1426.39       1457.86        25.35 o                         
   0   4  11        872.13        902.68        19.00 o                         
   1   4  11       1709.00       1835.93        29.90 o                         
   2   4  11       1263.77       1217.39        26.68 o                         
   3   4  11       1819.07       1793.58        29.74 o                         
   4   4  11        205.54        211.34         8.60 o                         
   5   4  11        112.61        123.20         6.62 o                         
   6   4  11         11.13          9.41         3.64 o                         
   7   4  11          8.63          6.41         6.47 o                         
   8   4  11         44.10         55.57         7.60 o                         
 -11   5  11         11.40         23.85         6.29 o                         
 -10   5  11         67.15         72.95         6.29 o                         
  -9   5  11          0.24         10.20         5.23 o                         
  -8   5  11        585.68        585.19        18.87 o                         
  -7   5  11         49.80         52.57         6.84 o                         
  -6   5  11       2084.45       2066.72        31.90 o                         
  -5   5  11          8.47          8.55         5.85 o                         
  -4   5  11       4846.44       4948.18        80.03 o                         
  -3   5  11          0.63         10.86         5.49 o                         
  -2   5  11       1051.63       1030.61        24.91 o                         
  -1   5  11          0.90          1.37         4.36 o                         
   0   5  11        367.33        322.17        11.09 o                         
   1   5  11         22.73         29.44         5.97 o                         
   2   5  11         59.00         70.05         6.35 o                         
   3   5  11         14.19         20.80         5.21 o                         
   4   5  11       1100.03       1141.57        23.62 o                         
   5   5  11          1.38         -2.60         5.32 o                         
   6   5  11        421.13        440.95        11.34 o                         
   7   5  11          4.04          6.05         4.05 o                         
 -10   6  11        370.99        362.47        11.68 o                         
  -9   6  11        519.03        568.39        15.77 o                         
  -8   6  11        146.12        151.13        12.06 o                         
  -7   6  11        536.63        543.93        15.50 o                         
  -6   6  11        119.78        106.81         7.69 o                         
  -5   6  11        696.53        703.14        19.02 o                         
  -4   6  11         29.94         34.60         6.22 o                         
  -3   6  11        582.73        580.34        15.26 o                         
  -2   6  11        214.48        188.60         9.34 o                         
  -1   6  11       2150.64       2007.78        30.83 o                         
   0   6  11        929.91        866.70        18.49 o                         
   1   6  11       3360.90       3410.18        54.25 o                         
   2   6  11       1316.99       1360.84        22.29 o                         
   3   6  11       1487.67       1546.18        26.56 o                         
   4   6  11         85.79        103.20         6.74 o                         
   5   6  11         35.15         41.69         6.70 o                         
   6   6  11          1.13          5.32         3.71 o                         
   7   6  11          1.00         -1.10         3.81 o                         
 -10   7  11         18.34         33.79         4.44 o                         
  -9   7  11         52.44         63.70         5.98 o                         
  -8   7  11        112.62        120.98         9.05 o                         
  -7   7  11        670.92        650.24        17.39 o                         
  -6   7  11        171.87        193.59        10.28 o                         
  -5   7  11       2061.62       2087.18        41.70 o                         
  -4   7  11        273.74        289.32        10.44 o                         
  -3   7  11       3295.39       3201.05        54.12 o                         
  -2   7  11         37.32         38.66         6.56 o                         
  -1   7  11        184.41        173.46         7.78 o                         
   0   7  11          2.15          9.32         3.91 o                         
   1   7  11         41.38         52.07         6.26 o                         
   2   7  11          3.66         17.95         4.42 o                         
   3   7  11        455.40        444.15        16.36 o                         
   4   7  11         94.05        110.33         6.59 o                         
   5   7  11        649.30        724.25        21.46 o                         
   6   7  11         33.84         41.74         5.04 o                         
   7   7  11        363.00        384.69        16.68 o                         
 -10   8  11        863.41        821.82        20.73 o                         
  -9   8  11          1.33         -1.71         4.18 o                         
  -8   8  11       1064.27       1074.57        27.79 o                         
  -7   8  11          3.90         -4.29         5.32 o                         
  -6   8  11        368.24        372.23        13.48 o                         
  -5   8  11         44.15         59.58         7.17 o                         
  -4   8  11         12.26         18.63         5.16 o                         
  -3   8  11         12.60         17.67         4.68 o                         
  -2   8  11       1013.96        988.70        19.40 o                         
  -1   8  11         54.32         33.41         5.01 o                         
   0   8  11        952.45        951.53        18.33 o                         
   1   8  11         62.57         81.84         6.77 o                         
   2   8  11       2834.39       2912.52        46.01 o                         
   3   8  11          3.02         17.37         4.54 o                         
   4   8  11        523.35        534.34        15.64 o                         
   5   8  11          8.18         16.23         4.11 o                         
   6   8  11          6.23          2.08         3.86 o                         
   7   8  11          4.36          3.26         5.52 o                         
 -10   9  11          0.62         10.79         7.38 o                         
  -9   9  11         30.54         32.25         6.20 o                         
  -8   9  11        161.08        166.80         8.73 o                         
  -7   9  11        150.33        127.65        10.60 o                         
  -6   9  11        873.49        829.12        17.98 o                         
  -5   9  11       1008.54       1078.14        23.00 o                         
  -4   9  11       2458.44       2487.73        39.33 o                         
  -3   9  11       1935.39       1880.81        28.00 o                         
  -2   9  11        971.00        952.69        20.51 o                         
  -1   9  11        180.16        169.17         7.87 o                         
   0   9  11        241.48        216.46         8.54 o                         
   1   9  11          4.66          7.76         4.92 o                         
   2   9  11         76.08         69.44         5.37 o                         
   3   9  11        536.93        573.32        13.21 o                         
   4   9  11        511.57        504.10        22.72 o                         
   5   9  11        189.83        224.08        11.65 o                         
   6   9  11        137.31        121.89         7.64 o                         
   7   9  11        122.97        151.88        10.19 o                         
  -9  10  11        624.27        584.53        16.34 o                         
  -8  10  11          7.27         10.69         4.76 o                         
  -7  10  11        497.26        484.97        14.15 o                         
  -6  10  11         19.35         18.78         5.36 o                         
  -5  10  11        327.91        300.09        12.54 o                         
  -4  10  11         27.02         43.51         5.80 o                         
  -3  10  11         96.48         92.99         6.12 o                         
  -2  10  11         32.97         26.45         5.17 o                         
  -1  10  11        700.18        654.02        15.73 o                         
   0  10  11          9.27          2.22         5.61 o                         
   1  10  11       1258.90       1398.48        28.80 o                         
   2  10  11         28.12         30.55         4.65 o                         
   3  10  11       1238.24       1299.58        25.51 o                         
   4  10  11          3.54         11.59         4.44 o                         
   5  10  11         29.61         25.16         4.67 o                         
   6  10  11          3.67          3.80         3.93 o                         
  -9  11  11         61.86         61.76         5.22 o                         
  -8  11  11        121.50        117.47         7.71 o                         
  -7  11  11         10.12          7.03         5.52 o                         
  -6  11  11        699.15        692.59        16.97 o                         
  -5  11  11        200.77        192.56        12.40 o                         
  -4  11  11       1698.09       1755.87        28.19 o                         
  -3  11  11        549.85        491.48        11.89 o                         
  -2  11  11        561.74        554.21        13.15 o                         
  -1  11  11        252.71        235.15         9.26 o                         
   0  11  11         42.31         29.68         6.37 o                         
   1  11  11        122.20        137.85        11.48 o                         
   2  11  11         38.44         31.65         5.23 o                         
   3  11  11         34.13         37.59         5.37 o                         
   4  11  11        559.49        530.31        13.55 o                         
   5  11  11         73.95         58.46         5.77 o                         
   6  11  11        161.70        155.61        14.98 o                         
  -8  12  11        200.87        190.26         8.08 o                         
  -7  12  11         36.52         29.70         5.31 o                         
  -6  12  11        154.86        156.51         8.79 o                         
  -5  12  11        149.46        154.61        10.33 o                         
  -4  12  11         87.40        107.95         7.11 o                         
  -3  12  11          1.41          6.35         4.82 o                         
  -2  12  11        884.52        901.98        17.25 o                         
  -1  12  11        146.51        143.54         8.12 o                         
   0  12  11        709.77        776.10        20.16 o                         
   1  12  11        282.13        318.93        17.49 o                         
   2  12  11        879.52        943.70        21.31 o                         
   3  12  11        141.39        148.52         7.92 o                         
   4  12  11        136.51        132.45         8.26 o                         
   5  12  11          2.66          1.51         4.37 o                         
  -8  13  11          0.44         -3.09         9.02 o                         
  -7  13  11        208.38        183.28         9.60 o                         
  -6  13  11          9.16          9.27         4.55 o                         
  -5  13  11        956.33        960.81        19.33 o                         
  -4  13  11         39.28         23.82         5.25 o                         
  -3  13  11       1497.46       1521.96        28.67 o                         
  -2  13  11         60.26         58.48         5.52 o                         
  -1  13  11        487.83        504.60        15.65 o                         
   0  13  11         40.58         39.65         6.26 o                         
   1  13  11         74.94         75.36         6.70 o                         
   2  13  11          0.05         12.67         5.09 o                         
   3  13  11        253.47        248.03        14.23 o                         
   4  13  11         11.35         12.04         4.75 o                         
   5  13  11        254.76        248.07        12.28 o                         
  -7  14  11         86.33         80.83        10.40 o                         
  -6  14  11         35.14         34.04         5.90 o                         
  -5  14  11         14.05         13.01         4.46 o                         
  -4  14  11          1.87         -0.46         4.36 o                         
  -3  14  11        185.09        158.29         7.42 o                         
  -2  14  11        233.59        252.76        11.20 o                         
  -1  14  11        142.12        129.50         9.18 o                         
   0  14  11        346.55        398.59        13.55 o                         
   1  14  11        237.86        257.70        10.34 o                         
   2  14  11        464.80        483.24        13.20 o                         
   3  14  11        210.98        211.87        10.09 o                         
   4  14  11         64.12         66.76        10.42 o                         
  -7  15  11         17.95          7.63         4.50 o                         
  -6  15  11        290.08        272.62        13.71 o                         
  -5  15  11         36.30         33.55         5.75 o                         
  -4  15  11       1017.95        990.99        19.59 o                         
  -3  15  11         91.55        101.59         6.18 o                         
  -2  15  11        484.23        473.40        14.46 o                         
  -1  15  11          1.10         -3.85         3.85 o                         
   0  15  11        148.00        148.93         8.74 o                         
   1  15  11          8.93         12.55         4.65 o                         
   2  15  11         10.23         17.65         5.38 o                         
   3  15  11          3.37          4.11         6.26 o                         
   4  15  11        187.78        195.22        10.83 o                         
  -6  16  11         34.53         26.04         6.00 o                         
  -5  16  11         41.68         41.28         6.03 o                         
  -4  16  11          2.59          7.00         4.85 o                         
  -3  16  11         68.98         75.71         6.99 o                         
  -2  16  11        112.54        112.58         9.46 o                         
  -1  16  11        272.77        270.03        11.57 o                         
   0  16  11         43.67         34.79         5.79 o                         
   1  16  11        386.85        404.82        15.87 o                         
   2  16  11         31.86         28.23         5.17 o                         
   3  16  11        190.57        122.19        11.93 o                         
  -5  17  11        262.55        241.12        15.63 o                         
  -4  17  11        100.86         95.33        10.47 o                         
  -3  17  11        385.22        364.70        17.20 o                         
  -2  17  11        115.55        108.33         7.15 o                         
  -1  17  11        111.69         93.67         6.94 o                         
   0  17  11         12.86         17.74         5.16 o                         
   1  17  11         26.94         16.64         5.31 o                         
   2  17  11          0.54          1.14         8.52 o                         
  -3  18  11          3.45          6.15         4.90 o                         
  -2  18  11        143.28        123.89         8.84 o                         
  -1  18  11          9.04         10.45         6.61 o                         
 -10   0  12        883.87        909.33        26.97 o                         
  -8   0  12       1054.09       1071.98        33.88 o                         
  -6   0  12       2959.46       2822.27        65.05 o                         
  -4   0  12        184.67        168.04        16.61 o                         
  -2   0  12        631.01        704.53        30.63 o                         
   0   0  12       1636.38       1663.54        41.92 o                         
   2   0  12       2741.22       2847.15        65.49 o                         
   4   0  12        757.39        744.49        23.75 o                         
   6   0  12        164.61        140.73         8.65 o                         
 -10   1  12          0.27         10.71         3.91 o                         
  -9   1  12         75.19         91.70         6.67 o                         
  -8   1  12         83.17         81.04         7.19 o                         
  -7   1  12        553.72        504.32        15.23 o                         
  -6   1  12       1143.16       1154.93        25.37 o                         
  -5   1  12       2537.21       2474.79        40.73 o                         
  -4   1  12       1228.11       1231.60        25.98 o                         
  -3   1  12       1049.30       1147.02        24.52 o                         
  -2   1  12        700.49        733.42        19.01 o                         
  -1   1  12       1004.65       1053.12        21.62 o                         
   0   1  12         39.00         37.47         5.60 o                         
   1   1  12          4.54         12.09         4.86 o                         
   2   1  12        250.30        261.10        10.46 o                         
   3   1  12       1337.78       1299.75        20.41 o                         
   4   1  12        185.43        201.41         7.31 o                         
   5   1  12        490.96        515.19        12.79 o                         
   6   1  12         94.60        117.68         5.69 o                         
   7   1  12        406.87        451.79        10.19 o                         
 -10   2  12         74.79         78.84         5.58 o                         
  -9   2  12        836.90        883.67        19.96 o                         
  -8   2  12         86.38        101.38         7.57 o                         
  -7   2  12       1358.39       1323.42        27.98 o                         
  -6   2  12        400.90        420.56        18.16 o                         
  -5   2  12        165.57        172.47         8.67 o                         
  -4   2  12        519.23        536.24        23.09 o                         
  -3   2  12         71.77         63.31         6.56 o                         
  -2   2  12         13.43         13.78         4.90 o                         
  -1   2  12        365.61        378.26        13.83 o                         
   0   2  12        131.09        139.08         7.86 o                         
   1   2  12       4596.62       4677.43        62.42 o                         
   2   2  12        472.50        495.79        15.61 o                         
   3   2  12       1816.30       1846.55        33.18 o                         
   4   2  12        116.27        118.21         5.82 o                         
   5   2  12        201.76        210.63         8.08 o                         
   6   2  12         22.84         14.49         3.50 o                         
   7   2  12          0.14          5.86         3.37 o                         
 -10   3  12          6.70         10.26         4.13 o                         
  -9   3  12          0.23         -0.64         4.64 o                         
  -8   3  12        135.92        125.68         8.85 o                         
  -7   3  12        151.99        146.95         8.85 o                         
  -6   3  12       3018.43       2928.81        48.57 o                         
  -5   3  12        546.64        551.98        14.81 o                         
  -4   3  12       3635.71       3747.60        73.11 o                         
  -3   3  12        813.32        742.14        17.63 o                         
  -2   3  12        561.28        628.68        15.77 o                         
  -1   3  12        658.71        637.21        17.05 o                         
   0   3  12        379.55        382.01        15.63 o                         
   1   3  12        140.46        165.03         8.37 o                         
   2   3  12        379.99        381.09        22.63 o                         
   3   3  12          1.43          7.16         4.83 o                         
   4   3  12        457.94        507.31        13.00 o                         
   5   3  12         12.52          9.69         3.89 o                         
   6   3  12        492.18        557.03        12.85 o                         
   7   3  12         52.64         52.06         4.73 o                         
 -10   4  12        494.26        514.28        13.90 o                         
  -9   4  12        261.58        271.24        17.39 o                         
  -8   4  12        531.82        534.67        17.21 o                         
  -7   4  12        502.99        470.83        15.21 o                         
  -6   4  12        234.47        233.62        13.10 o                         
  -5   4  12        739.83        766.91        22.10 o                         
  -4   4  12        364.13        408.38        14.29 o                         
  -3   4  12          7.30         16.69         5.31 o                         
  -2   4  12        918.66        885.17        19.59 o                         
  -1   4  12        213.15        233.35        10.35 o                         
   0   4  12       1503.66       1490.35        26.92 o                         
   1   4  12       1667.04       1673.62        31.44 o                         
   2   4  12       1435.43       1536.17        30.92 o                         
   3   4  12        471.27        459.96        12.93 o                         
   4   4  12         49.58         53.36         6.26 o                         
   5   4  12         59.19         76.79         5.55 o                         
   6   4  12         79.82         93.77         5.40 o                         
   7   4  12          0.20          1.40         3.69 o                         
 -10   5  12          0.80         17.63         4.23 o                         
  -9   5  12         18.29         21.14         5.12 o                         
  -8   5  12         28.47         25.75         9.04 o                         
  -7   5  12        755.01        742.76        23.55 o                         
  -6   5  12          0.47          1.67         9.52 o                         
  -5   5  12       3559.86       3500.72        69.98 o                         
  -4   5  12        116.33        129.26         7.98 o                         
  -3   5  12       2638.65       2662.86        50.08 o                         
  -2   5  12          0.34         -5.90         5.90 o                         
  -1   5  12       1441.10       1482.85        25.47 o                         
   0   5  12         11.74         18.63         4.69 o                         
   1   5  12        440.66        480.86        14.03 o                         
   2   5  12         10.88         32.84         6.99 o                         
   3   5  12        467.42        499.61        14.02 o                         
   4   5  12         28.77         32.54         6.10 o                         
   5   5  12        428.31        467.05        12.68 o                         
   6   5  12         37.65         46.20         4.79 o                         
   7   5  12        474.29        465.08        15.02 o                         
 -10   6  12        532.55        560.66        13.93 o                         
  -9   6  12         58.09         72.49         6.36 o                         
  -8   6  12        278.85        284.32        13.42 o                         
  -7   6  12        393.73        384.21        16.37 o                         
  -6   6  12        457.12        447.71        14.54 o                         
  -5   6  12         92.04         96.01         8.79 o                         
  -4   6  12         10.23         20.84         7.57 o                         
  -3   6  12        362.28        342.75        16.35 o                         
  -2   6  12        425.29        433.29        13.23 o                         
  -1   6  12        538.70        542.83        12.94 o                         
   0   6  12       1965.43       1967.89        31.30 o                         
   1   6  12       1099.52       1091.17        21.84 o                         
   2   6  12       2366.27       2473.52        51.16 o                         
   3   6  12        210.66        212.80        14.40 o                         
   4   6  12        283.53        299.54        12.44 o                         
   5   6  12        117.25        129.36         8.38 o                         
   6   6  12         31.53         46.25         4.55 o                         
   7   6  12          3.38          3.56         6.25 o                         
 -10   7  12          1.89          1.74         3.86 o                         
  -9   7  12         45.58         39.32         5.38 o                         
  -8   7  12        157.94        166.77         9.45 o                         
  -7   7  12         48.64         56.33         6.69 o                         
  -6   7  12       1316.20       1339.86        29.04 o                         
  -5   7  12        625.90        600.56        20.12 o                         
  -4   7  12       2159.67       2134.38        40.70 o                         
  -3   7  12        319.97        326.53        13.77 o                         
  -2   7  12        970.74        923.74        19.59 o                         
  -1   7  12         14.75         21.57         4.72 o                         
   0   7  12        529.37        546.30        13.05 o                         
   1   7  12          2.53          4.95         5.05 o                         
   2   7  12        261.30        299.34        12.01 o                         
   3   7  12         42.12         50.72         5.81 o                         
   4   7  12        330.20        341.19        14.21 o                         
   5   7  12         52.80         59.73         5.10 o                         
   6   7  12        174.96        160.25         8.77 o                         
  -9   8  12        588.58        568.93        16.44 o                         
  -8   8  12         65.12         63.37         6.58 o                         
  -7   8  12        951.47        980.08        22.46 o                         
  -6   8  12         30.25         25.18         6.76 o                         
  -5   8  12        106.83        100.00         9.04 o                         
  -4   8  12         89.46        101.84         7.03 o                         
  -3   8  12        374.75        384.89        16.18 o                         
  -2   8  12         45.02         40.46         5.73 o                         
  -1   8  12        614.07        623.47        14.51 o                         
   0   8  12         37.71         33.49         5.60 o                         
   1   8  12       1546.04       1599.09        30.43 o                         
   2   8  12         13.66         13.67         4.95 o                         
   3   8  12        933.31        991.55        21.06 o                         
   4   8  12         21.78         20.23         4.46 o                         
   5   8  12        163.24        184.90         8.21 o                         
   6   8  12          1.38         -6.78         6.97 o                         
  -9   9  12         19.20         27.25         4.59 o                         
  -8   9  12         20.57         26.89         5.61 o                         
  -7   9  12         15.79         15.94         5.91 o                         
  -6   9  12        324.40        322.09        15.71 o                         
  -5   9  12       1196.37       1181.61        31.00 o                         
  -4   9  12       1251.76       1282.61        25.25 o                         
  -3   9  12        877.50        856.51        19.85 o                         
  -2   9  12        922.34        869.16        19.92 o                         
  -1   9  12        464.20        452.02        12.57 o                         
   0   9  12        108.15        113.53         7.47 o                         
   1   9  12         48.18         38.41         6.09 o                         
   2   9  12        140.48        134.19         7.66 o                         
   3   9  12        152.97        186.48         9.45 o                         
   4   9  12        251.81        247.75        11.53 o                         
   5   9  12        106.69         93.95         5.66 o                         
   6   9  12         80.99         74.29         6.80 o                         
  -9  10  12         19.04         10.40         4.02 o                         
  -8  10  12        513.10        517.12        15.88 o                         
  -7  10  12          9.54          4.24         5.32 o                         
  -6  10  12        566.59        606.48        18.58 o                         
  -5  10  12         10.49         15.61         5.59 o                         
  -4  10  12         27.15         35.31         6.13 o                         
  -3  10  12          7.58         -4.12         5.31 o                         
  -2  10  12        319.61        298.01        11.09 o                         
  -1  10  12         19.07          1.31         4.47 o                         
   0  10  12        929.60        897.52        22.11 o                         
   1  10  12          2.97         -5.06         5.06 o                         
   2  10  12       1230.50       1226.69        26.45 o                         
   3  10  12         60.25         66.59         5.61 o                         
   4  10  12        144.23        150.05         7.17 o                         
   5  10  12          3.49          0.29         3.65 o                         
  -8  11  12          4.57         10.58         5.31 o                         
  -7  11  12        129.30        154.43         9.58 o                         
  -6  11  12        128.92        114.99         9.27 o                         
  -5  11  12       1017.73       1023.28        21.15 o                         
  -4  11  12        126.80        128.76         7.33 o                         
  -3  11  12        969.91        922.42        17.84 o                         
  -2  11  12        211.08        223.26         8.96 o                         
  -1  11  12        184.97        206.44        11.54 o                         
   0  11  12        198.22        172.37         9.07 o                         
   1  11  12          0.52         -5.24         5.27 o                         
   2  11  12          3.11          9.27         5.47 o                         
   3  11  12        200.87        220.11         8.37 o                         
   4  11  12         39.65         48.07         5.89 o                         
   5  11  12        189.62        175.63         8.44 o                         
  -8  12  12         78.77         76.23        13.01 o                         
  -7  12  12        365.84        317.23        12.42 o                         
  -6  12  12         95.24        121.13         8.67 o                         
  -5  12  12          2.90          4.99         4.89 o                         
  -4  12  12         72.49         60.00         5.82 o                         
  -3  12  12        507.22        517.77        15.72 o                         
  -2  12  12         77.15         78.78         7.83 o                         
  -1  12  12        596.90        596.58        17.20 o                         
   0  12  12        196.46        178.03         9.24 o                         
   1  12  12        671.25        690.43        16.60 o                         
   2  12  12        156.29        155.62         8.40 o                         
   3  12  12        294.39        258.15        13.13 o                         
   4  12  12         40.99         48.43         4.73 o                         
  -7  13  12          0.85         -3.69         4.17 o                         
  -6  13  12        280.32        268.13        11.70 o                         
  -5  13  12         42.44         43.65         5.32 o                         
  -4  13  12       1110.05       1106.14        24.00 o                         
  -3  13  12         39.80         35.27         5.12 o                         
  -2  13  12        829.52        811.79        18.37 o                         
  -1  13  12         65.67         60.68         6.30 o                         
   0  13  12        332.52        300.69        15.84 o                         
   1  13  12         31.60         36.91         5.18 o                         
   2  13  12         30.93         45.97         6.01 o                         
   3  13  12          0.02          4.74         4.38 o                         
   4  13  12        241.52        221.56        10.02 o                         
  -7  14  12         51.09         48.84         9.09 o                         
  -6  14  12        106.47         85.18         6.62 o                         
  -5  14  12         14.24         14.11         6.16 o                         
  -4  14  12         20.16         19.60         4.64 o                         
  -3  14  12        187.53        188.73         8.16 o                         
  -2  14  12        234.77        218.12        11.61 o                         
  -1  14  12        201.56        196.06        12.49 o                         
   0  14  12        241.35        249.21         9.63 o                         
   1  14  12        227.03        213.34        14.01 o                         
   2  14  12        228.31        197.64        15.78 o                         
   3  14  12        119.09        101.35         6.52 o                         
  -6  15  12          1.34         -4.91         4.91 o                         
  -5  15  12        481.85        484.69        16.89 o                         
  -4  15  12         48.46         46.72         6.97 o                         
  -3  15  12        447.03        437.03        14.88 o                         
  -2  15  12         71.10         67.80         6.83 o                         
  -1  15  12        212.46        217.60        10.42 o                         
   0  15  12          1.42          7.38         5.57 o                         
   1  15  12         61.98         63.54         7.08 o                         
   2  15  12          4.61          6.06         5.33 o                         
   3  15  12         42.71         30.10         9.09 o                         
  -5  16  12         12.12          8.52         8.23 o                         
  -4  16  12          1.48          3.54         4.16 o                         
  -3  16  12         10.15          6.53         4.28 o                         
  -2  16  12        171.64        168.01         8.44 o                         
  -1  16  12         16.19          9.14         5.49 o                         
   0  16  12        341.14        330.73        13.10 o                         
   1  16  12         71.44         55.48         6.01 o                         
  -3  17  12        114.70        111.12        15.59 o                         
  -2  17  12        138.98        113.95         7.88 o                         
  -1  17  12         40.80         39.12        11.36 o                         
  -9   0  13        596.75        637.49        21.67 o                         
  -7   0  13       1044.52       1016.63        38.87 o                         
  -5   0  13          7.01         32.21        28.67 o                         
  -3   0  13         31.61         16.63         9.04 o                         
  -1   0  13       1013.50       1082.71        36.07 o                         
   1   0  13       5000.69       5170.27       154.44 o                         
   3   0  13        604.92        609.60        19.43 o                         
   5   0  13        264.77        281.35        12.27 o                         
 -10   1  13          2.49          4.15         3.74 o                         
  -9   1  13         17.58         13.54         4.54 o                         
  -8   1  13          4.35         12.97         5.24 o                         
  -7   1  13         36.66         50.87         8.47 o                         
  -6   1  13       1782.81       1720.68        35.61 o                         
  -5   1  13       1777.42       1794.40        40.13 o                         
  -4   1  13       2183.69       2165.46        43.07 o                         
  -3   1  13        861.34        857.17        21.39 o                         
  -2   1  13        976.34        960.74        22.36 o                         
  -1   1  13        987.13        985.04        24.10 o                         
   0   1  13        298.99        319.90        12.61 o                         
   1   1  13         10.62         31.41         5.60 o                         
   2   1  13        347.73        353.23        13.48 o                         
   3   1  13        257.36        270.63        11.08 o                         
   4   1  13        143.71        162.18         7.33 o                         
   5   1  13         67.24         81.03         5.09 o                         
   6   1  13        346.59        355.54         9.55 o                         
 -10   2  13        484.34        507.81        13.06 o                         
  -9   2  13         58.11         61.88         6.17 o                         
  -8   2  13        892.09        937.85        25.62 o                         
  -7   2  13         33.25         43.78         8.62 o                         
  -6   2  13        750.48        755.68        23.48 o                         
  -5   2  13         40.38         65.92         7.24 o                         
  -4   2  13        566.00        566.46        18.22 o                         
  -3   2  13          4.00          2.06         6.01 o                         
  -2   2  13         18.32         28.10         6.10 o                         
  -1   2  13        158.18        152.97         9.68 o                         
   0   2  13       1508.19       1513.92        29.11 o                         
   1   2  13        607.58        596.89        16.14 o                         
   2   2  13       1390.75       1447.25        28.79 o                         
   3   2  13         77.87         78.95         7.71 o                         
   4   2  13        285.03        279.69        10.24 o                         
   5   2  13         32.82         42.39         4.33 o                         
   6   2  13        113.86        109.07         5.42 o                         
 -10   3  13         12.24         14.05         3.68 o                         
  -9   3  13          0.46         -4.83         8.36 o                         
  -8   3  13         10.09          3.96         5.79 o                         
  -7   3  13        375.22        436.67        44.38 o                         
  -6   3  13        104.62         85.79         9.61 o                         
  -5   3  13       3773.66       3814.67        67.43 o                         
  -4   3  13         50.53         44.20         7.18 o                         
  -3   3  13       1694.60       1668.10        32.54 o                         
  -2   3  13        441.12        448.76        15.07 o                         
  -1   3  13       2513.46       2488.22        47.02 o                         
   0   3  13        171.77        176.22         9.43 o                         
   1   3  13         18.43         18.79         5.24 o                         
   2   3  13         39.02         46.21         7.07 o                         
   3   3  13        620.49        632.20        17.73 o                         
   4   3  13          1.52         -1.34         3.99 o                         
   5   3  13        230.96        242.43         8.93 o                         
   6   3  13         18.49         21.78         3.36 o                         
 -10   4  13        232.38        215.75         8.67 o                         
  -9   4  13        251.71        239.29        12.68 o                         
  -8   4  13         97.50        109.17        12.29 o                         
  -7   4  13        915.87        917.73        35.79 o                         
  -6   4  13        337.02        309.47        22.19 o                         
  -5   4  13         39.59         44.94         7.75 o                         
  -4   4  13          1.15          1.59         8.93 o                         
  -3   4  13        224.06        224.11         9.91 o                         
  -2   4  13         23.82         27.53         6.82 o                         
  -1   4  13        635.50        718.03        19.35 o                         
   0   4  13        734.07        734.82        16.84 o                         
   1   4  13       1507.58       1553.63        27.85 o                         
   2   4  13        547.46        574.53        22.42 o                         
   3   4  13        211.03        214.06        12.07 o                         
   4   4  13         87.37         84.53         7.37 o                         
   5   4  13        178.08        178.08         8.08 o                         
   6   4  13          8.69          8.09         3.10 o                         
 -10   5  13          8.34         -0.37         5.53 o                         
  -9   5  13          8.02          5.33         4.85 o                         
  -8   5  13         76.10         78.44         7.76 o                         
  -7   5  13          1.45         17.91         7.97 o                         
  -6   5  13       2001.89       2002.74        55.05 o                         
  -5   5  13         12.23         13.74         6.21 o                         
  -4   5  13       1960.97       1963.10        46.52 o                         
  -3   5  13        234.16        244.02        11.90 o                         
  -2   5  13       1640.50       1645.86        31.46 o                         
  -1   5  13          4.35         10.29         4.61 o                         
   0   5  13       1215.21       1167.27        22.43 o                         
   1   5  13          2.16          9.00         5.40 o                         
   2   5  13        315.06        360.10        15.14 o                         
   3   5  13          1.84         -5.00         5.00 o                         
   4   5  13        238.99        234.19        10.23 o                         
   5   5  13          0.86         -3.50         3.50 o                         
   6   5  13        400.93        405.31        10.43 o                         
  -9   6  13        277.97        280.98        10.79 o                         
  -8   6  13        256.46        241.68        11.70 o                         
  -7   6  13        747.43        786.96        23.94 o                         
  -6   6  13        327.45        315.60        18.30 o                         
  -5   6  13         50.15         59.34         7.72 o                         
  -4   6  13         25.89         26.52         6.20 o                         
  -3   6  13        221.01        206.56        10.69 o                         
  -2   6  13         61.58         48.21         6.70 o                         
  -1   6  13        440.81        456.70        17.45 o                         
   0   6  13        843.14        863.15        18.96 o                         
   1   6  13       1276.06       1281.97        29.29 o                         
   2   6  13        342.44        319.75        13.72 o                         
   3   6  13        311.07        310.69        18.76 o                         
   4   6  13         21.20         17.82         4.66 o                         
   5   6  13        197.36        190.56         7.92 o                         
   6   6  13         89.50         78.31         6.21 o                         
  -9   7  13          0.69         -3.62         4.02 o                         
  -8   7  13          2.42         -2.60         4.91 o                         
  -7   7  13        255.47        298.80        16.37 o                         
  -6   7  13        131.92        162.78        13.19 o                         
  -5   7  13       1816.31       1879.14        45.02 o                         
  -4   7  13        651.27        632.12        16.20 o                         
  -3   7  13        657.03        701.62        18.42 o                         
  -2   7  13        532.58        477.82        12.77 o                         
  -1   7  13        911.94        896.80        18.03 o                         
   0   7  13         51.68         53.31         6.03 o                         
   1   7  13         32.64         24.10         5.53 o                         
   2   7  13        113.29        133.80         9.53 o                         
   3   7  13        228.12        217.12        10.12 o                         
   4   7  13        116.11        117.73         7.45 o                         
   5   7  13        202.65        232.00         8.70 o                         
   6   7  13         58.06         54.75         8.93 o                         
  -9   8  13         47.68         46.83         5.88 o                         
  -8   8  13        583.44        542.48        19.47 o                         
  -7   8  13        349.23        286.88        13.21 o                         
  -6   8  13        631.04        609.96        24.22 o                         
  -5   8  13         27.50         49.84         8.71 o                         
  -4   8  13         30.77         40.70         7.36 o                         
  -3   8  13         14.75         15.47         5.65 o                         
  -2   8  13        134.80        119.89         6.90 o                         
  -1   8  13         64.96         73.37         5.53 o                         
   0   8  13       1440.23       1426.93        28.01 o                         
   1   8  13        186.28        197.17         9.41 o                         
   2   8  13       1018.34       1015.02        21.23 o                         
   3   8  13          3.97          1.57         4.20 o                         
   4   8  13        164.68        152.45         8.45 o                         
   5   8  13         14.08         13.15         3.59 o                         
  -9   9  13          6.07         11.36        10.22 o                         
  -8   9  13         41.12         56.11         8.27 o                         
  -7   9  13         21.19         37.78         7.30 o                         
  -6   9  13        416.74        412.89        19.56 o                         
  -5   9  13        963.59       1040.74        26.06 o                         
  -4   9  13        311.20        315.54        12.07 o                         
  -3   9  13        695.72        704.50        16.43 o                         
  -2   9  13        326.36        306.90        10.41 o                         
  -1   9  13        272.68        265.94        15.00 o                         
   0   9  13        190.75        204.80        13.81 o                         
   1   9  13          8.71         17.59         5.28 o                         
   2   9  13         45.16         44.58         5.93 o                         
   3   9  13         67.74         75.65         5.52 o                         
   4   9  13         26.04         23.57         4.84 o                         
   5   9  13        158.64        151.91         8.06 o                         
  -8  10  13          0.60          2.53         4.67 o                         
  -7  10  13        901.28        870.26        26.42 o                         
  -6  10  13         14.54         16.97         6.70 o                         
  -5  10  13         64.60         55.45         6.93 o                         
  -4  10  13         32.42         23.28         5.94 o                         
  -3  10  13        109.25         99.52         5.97 o                         
  -2  10  13          5.56          4.55         4.66 o                         
  -1  10  13        488.76        474.91        14.18 o                         
   0  10  13          0.67         -2.12         4.72 o                         
   1  10  13       1079.50       1192.33        27.31 o                         
   2  10  13          1.58          4.00         4.95 o                         
   3  10  13        377.19        377.17        11.14 o                         
   4  10  13         12.68          6.03         3.66 o                         
  -8  11  13         10.58         11.07         5.22 o                         
  -7  11  13         26.67         28.57         6.30 o                         
  -6  11  13        281.81        298.84        14.64 o                         
  -5  11  13        235.96        198.71         8.64 o                         
  -4  11  13        741.29        772.11        18.31 o                         
  -3  11  13         56.81         51.24         5.60 o                         
  -2  11  13        551.84        536.66        15.28 o                         
  -1  11  13        176.26        170.42         8.86 o                         
   0  11  13        140.29        120.64         7.12 o                         
   1  11  13         20.69         17.30         4.65 o                         
   2  11  13         67.80         59.44         5.75 o                         
   3  11  13          8.27         10.38         4.83 o                         
   4  11  13        151.90        128.42         6.17 o                         
  -7  12  13         77.03         65.70         6.76 o                         
  -6  12  13        231.25        197.16        11.32 o                         
  -5  12  13         62.36         69.84         8.61 o                         
  -4  12  13        106.13         92.17         5.99 o                         
  -3  12  13         35.78         21.59         4.83 o                         
  -2  12  13        222.57        212.00         8.45 o                         
  -1  12  13         67.99        101.68         7.13 o                         
   0  12  13        665.29        749.67        18.19 o                         
   1  12  13         84.55         69.18         6.48 o                         
   2  12  13        385.83        369.62        13.29 o                         
   3  12  13         52.78         38.52         5.00 o                         
  -6  13  13         41.84         37.47         5.82 o                         
  -5  13  13        643.79        616.47        20.44 o                         
  -4  13  13          4.98         -5.08         5.08 o                         
  -3  13  13        516.67        458.72        18.30 o                         
  -2  13  13          1.44         -1.74         5.51 o                         
  -1  13  13        405.91        403.98        14.02 o                         
   0  13  13          6.08          9.90         5.46 o                         
   1  13  13         25.11         27.99         6.08 o                         
   2  13  13          7.15          8.03         4.26 o                         
   3  13  13         59.02         41.21         5.30 o                         
  -6  14  13         77.37         59.64        13.63 o                         
  -5  14  13         32.47         38.10         6.16 o                         
  -4  14  13          4.38          6.86         4.85 o                         
  -3  14  13         13.64          7.61         4.76 o                         
  -2  14  13        181.17        203.14         9.92 o                         
  -1  14  13        166.01        155.09        10.17 o                         
   0  14  13        257.64        278.79        13.12 o                         
   1  14  13        274.20        253.00        11.65 o
[truncated: 32,968 more chars]
