# Supplementary material for: Diisobutyl­ammonium tri­phenyl(2-thiolato­acetato-κ2O,S)stannate(IV)
Source: IUCrdata. 2024 Aug 9;9(Pt 8):x240742. doi: 10.1107/S2414314624007429 (PMC11375603; doi:10.1107/S2414314624007429)
Supplement: Supplementary file 3 [file x-09-x240742-Isup3.mol]

C28H37NO2SSn
APtclcactv07162409113D 0   0.00000     0.00000
 
 70 72  0  0  0  0  0  0  0  0999 V2000
   -4.4027   -4.0407    2.3447 C   0  0  0  0  0  0  0  0  0  0  0  0
   -4.3249   -2.8660    3.0691 C   0  0  0  0  0  0  0  0  0  0  0  0
   -4.3325   -1.6485    2.4145 C   0  0  0  0  0  0  0  0  0  0  0  0
   -4.4174   -1.6057    1.0354 C   0  0  0  0  0  0  0  0  0  0  0  0
   -4.4300    0.2859    0.0184 Sn  0  5  0  0  0  0  0  0  0  0  0  0
   -4.3493    2.1185   -0.7713 O   0  0  0  0  0  0  0  0  0  0  0  0
   -4.0010    3.0911    0.0386 C   0  0  0  0  0  0  0  0  0  0  0  0
   -4.6165    4.1550   -0.0055 O   0  0  0  0  0  0  0  0  0  0  0  0
   -2.8576    2.8983    1.0089 C   0  0  0  0  0  0  0  0  0  0  0  0
   -3.3007    1.3386    1.8688 S   0  0  0  0  0  0  0  0  0  0  0  0
   -3.2890   -0.5267   -1.6103 C   0  0  0  0  0  0  0  0  0  0  0  0
   -2.0886   -1.1658   -1.3622 C   0  0  0  0  0  0  0  0  0  0  0  0
   -1.3544   -1.6887   -2.4103 C   0  0  0  0  0  0  0  0  0  0  0  0
   -1.8208   -1.5729   -3.7064 C   0  0  0  0  0  0  0  0  0  0  0  0
   -3.0216   -0.9346   -3.9544 C   0  0  0  0  0  0  0  0  0  0  0  0
   -3.7579   -0.4156   -2.9059 C   0  0  0  0  0  0  0  0  0  0  0  0
   -6.5766    0.2827   -0.0649 C   0  0  0  0  0  0  0  0  0  0  0  0
   -7.2469    1.3364   -0.6577 C   0  0  0  0  0  0  0  0  0  0  0  0
   -8.6282    1.3343   -0.7112 C   0  0  0  0  0  0  0  0  0  0  0  0
   -9.3392    0.2783   -0.1724 C   0  0  0  0  0  0  0  0  0  0  0  0
   -8.6689   -0.7758    0.4195 C   0  0  0  0  0  0  0  0  0  0  0  0
   -7.2874   -0.7758    0.4692 C   0  0  0  0  0  0  0  0  0  0  0  0
   -4.4939   -2.7805    0.3109 C   0  0  0  0  0  0  0  0  0  0  0  0
   -4.4881   -3.9980    0.9656 C   0  0  0  0  0  0  0  0  0  0  0  0
   17.0906   -1.4723   -0.6861 C   0  0  0  0  0  0  0  0  0  0  0  0
   16.1041   -1.0320    0.3974 C   0  0  0  0  0  0  0  0  0  0  0  0
   15.2923    0.0848   -0.1042 N   0  3  0  0  0  0  0  0  0  0  0  0
   15.8951    0.8575   -0.3444 H   0  0  0  0  0  0  0  0  0  0  0  0
   14.7825   -0.2112   -0.9231 H   0  0  0  0  0  0  0  0  0  0  0  0
   14.3452    0.5076    0.9360 C   0  0  0  0  0  0  0  0  0  0  0  0
   13.4996    1.6708    0.4136 C   0  0  0  0  0  0  0  0  0  0  0  0
   12.4309    2.0295    1.4481 C   0  0  0  0  0  0  0  0  0  0  0  0
   14.3984    2.8843    0.1671 C   0  0  0  0  0  0  0  0  0  0  0  0
   18.0838   -0.3416   -0.9615 C   0  0  0  0  0  0  0  0  0  0  0  0
   17.8493   -2.7132   -0.2111 C   0  0  0  0  0  0  0  0  0  0  0  0
   -4.3922   -4.9921    2.8558 H   0  0  0  0  0  0  0  0  0  0  0  0
   -4.2585   -2.8994    4.1466 H   0  0  0  0  0  0  0  0  0  0  0  0
   -4.2724   -0.7307    2.9806 H   0  0  0  0  0  0  0  0  0  0  0  0
   -1.9274    2.7845    0.4668 H   0  0  0  0  0  0  0  0  0  0  0  0
   -2.8226    3.7236    1.7086 H   0  0  0  0  0  0  0  0  0  0  0  0
   -1.7242   -1.2562   -0.3496 H   0  0  0  0  0  0  0  0  0  0  0  0
   -0.4162   -2.1873   -2.2165 H   0  0  0  0  0  0  0  0  0  0  0  0
   -1.2468   -1.9808   -4.5253 H   0  0  0  0  0  0  0  0  0  0  0  0
   -3.3859   -0.8439   -4.9671 H   0  0  0  0  0  0  0  0  0  0  0  0
   -4.6961    0.0831   -3.0997 H   0  0  0  0  0  0  0  0  0  0  0  0
   -6.6914    2.1614   -1.0786 H   0  0  0  0  0  0  0  0  0  0  0  0
   -9.1519    2.1579   -1.1737 H   0  0  0  0  0  0  0  0  0  0  0  0
  -10.4184    0.2771   -0.2137 H   0  0  0  0  0  0  0  0  0  0  0  0
   -9.2244   -1.6006    0.8408 H   0  0  0  0  0  0  0  0  0  0  0  0
   -6.7637   -1.5993    0.9317 H   0  0  0  0  0  0  0  0  0  0  0  0
   -4.5599   -2.7471   -0.7665 H   0  0  0  0  0  0  0  0  0  0  0  0
   -4.5475   -4.9158    0.3996 H   0  0  0  0  0  0  0  0  0  0  0  0
   16.5453   -1.7076   -1.6000 H   0  0  0  0  0  0  0  0  0  0  0  0
   15.4530   -1.8667    0.6569 H   0  0  0  0  0  0  0  0  0  0  0  0
   16.6549   -0.7122    1.2820 H   0  0  0  0  0  0  0  0  0  0  0  0
   13.6940   -0.3271    1.1955 H   0  0  0  0  0  0  0  0  0  0  0  0
   14.8959    0.8274    1.8206 H   0  0  0  0  0  0  0  0  0  0  0  0
   13.0183    1.3796   -0.5200 H   0  0  0  0  0  0  0  0  0  0  0  0
   12.9122    2.3207    2.3817 H   0  0  0  0  0  0  0  0  0  0  0  0
   11.8285    2.8581    1.0759 H   0  0  0  0  0  0  0  0  0  0  0  0
   11.7906    1.1650    1.6237 H   0  0  0  0  0  0  0  0  0  0  0  0
   13.7960    3.7129   -0.2051 H   0  0  0  0  0  0  0  0  0  0  0  0
   14.8797    3.1755    1.1007 H   0  0  0  0  0  0  0  0  0  0  0  0
   15.1597    2.6288   -0.5699 H   0  0  0  0  0  0  0  0  0  0  0  0
   18.6292   -0.1064   -0.0475 H   0  0  0  0  0  0  0  0  0  0  0  0
   18.7866   -0.6554   -1.7333 H   0  0  0  0  0  0  0  0  0  0  0  0
   17.5434    0.5424   -1.2998 H   0  0  0  0  0  0  0  0  0  0  0  0
   17.1417   -3.5187   -0.0149 H   0  0  0  0  0  0  0  0  0  0  0  0
   18.5521   -3.0269   -0.9830 H   0  0  0  0  0  0  0  0  0  0  0  0
   18.3946   -2.4780    0.7029 H   0  0  0  0  0  0  0  0  0  0  0  0
  1  2  2  0  0  0  0
  2  3  1  0  0  0  0
  3  4  2  0  0  0  0
  4  5  1  0  0  0  0
  5  6  1  0  0  0  0
  6  7  1  0  0  0  0
  7  8  2  0  0  0  0
  7  9  1  0  0  0  0
  9 10  1  0  0  0  0
  5 10  1  0  0  0  0
  5 11  1  0  0  0  0
 11 12  2  0  0  0  0
 12 13  1  0  0  0  0
 13 14  2  0  0  0  0
 14 15  1  0  0  0  0
 15 16  2  0  0  0  0
 11 16  1  0  0  0  0
  5 17  1  0  0  0  0
 17 18  2  0  0  0  0
 18 19  1  0  0  0  0
 19 20  2  0  0  0  0
 20 21  1  0  0  0  0
 21 22  2  0  0  0  0
 17 22  1  0  0  0  0
  4 23  1  0  0  0  0
 23 24  2  0  0  0  0
  1 24  1  0  0  0  0
 25 26  1  0  0  0  0
 26 27  1  0  0  0  0
 27 28  1  0  0  0  0
 27 29  1  0  0  0  0
 27 30  1  0  0  0  0
 30 31  1  0  0  0  0
 31 32  1  0  0  0  0
 31 33  1  0  0  0  0
 25 34  1  0  0  0  0
 25 35  1  0  0  0  0
  1 36  1  0  0  0  0
  2 37  1  0  0  0  0
  3 38  1  0  0  0  0
  9 39  1  0  0  0  0
  9 40  1  0  0  0  0
 12 41  1  0  0  0  0
 13 42  1  0  0  0  0
 14 43  1  0  0  0  0
 15 44  1  0  0  0  0
 16 45  1  0  0  0  0
 18 46  1  0  0  0  0
 19 47  1  0  0  0  0
 20 48  1  0  0  0  0
 21 49  1  0  0  0  0
 22 50  1  0  0  0  0
 23 51  1  0  0  0  0
 24 52  1  0  0  0  0
 25 53  1  0  0  0  0
 26 54  1  0  0  0  0
 26 55  1  0  0  0  0
 30 56  1  0  0  0  0
 30 57  1  0  0  0  0
 31 58  1  0  0  0  0
 32 59  1  0  0  0  0
 32 60  1  0  0  0  0
 32 61  1  0  0  0  0
 33 62  1  0  0  0  0
 33 63  1  0  0  0  0
 33 64  1  0  0  0  0
 34 65  1  0  0  0  0
 34 66  1  0  0  0  0
 34 67  1  0  0  0  0
 35 68  1  0  0  0  0
 35 69  1  0  0  0  0
 35 70  1  0  0  0  0
M  CHG  2   5  -1  27   1
M  END
$$$$
